# Supplementary material for: Transcriptome Analysis Reveals Endogenous Hormone Changes during Spike Development in Phalaenopsis
Source: Int J Mol Sci. 2022 Sep 9;23(18):10461. doi: 10.3390/ijms231810461 (PMC9499595; doi:10.3390/ijms231810461)
Supplement: Supplementary file 1 [file ijms-23-10461-s001.zip › Table S1.xlsx]

## Sheet: Sheet1
Table S1 Content of the endogenous hormones’ contents change in the four status of spike development of Phalaenopsis
Analyte	S0			S1			S2			S3
IAA	12.8	12.1	13	14.1	24.7	20.3	23.5	18.5	18.8	22.2	16.6	19.9
ABA	28.9	29.1	29.2	20.4	21	21	19.3	19.7	18.8	34.5	31	30.6
SA	6.1	5.8	6.5	3.6	4.4	4	5.3	5.7	5.9	4.2	3.6	3.8
iP	0.25	0.25	0.22	0.46	0.45	0.46	0.08	0.07	0.08	0.21	0.19	0.2
iPR	1.56	1.58	1.68	1.08	1.04	1.11	0.4	0.42	0.42	2.77	2.73	2.24
tZ	0.35	0.33	0.35	0.41	0.42	0.41	0.32	0.33	0.33	0.39	0.37	0.4
tZR	0.77	0.7	0.74	0.6	0.64	0.61	0.47	0.49	0.46	0.7	1.33	0.7
cZ	0.05	0.05	0.05	0.03	0.03	0.03	0.01	0.01	0.02	0.02	0.01	0.01
cZR	0.32	0.33	0.35	0.27	0.27	0.27	0.24	0.24	0.29	0.3	0.29	0.32
DHZ	0.03	0.03	0.03	0.03	0.03	0.03	0.02	0.02	0.02	0.03	0.02	0.02
GA1	0.24	0.22	0.21	0.29	0.34	0.31	0.21	0.19	0.22	0.19	0.17	0.14
GA4	0.27	0.28	0.28	0.12	0.11	0.12	0.34	0.35	0.33	0.28	0.26	0.25
								Note: unit: ng•g-1; underline marked data is suspicious data to be deleted
