# Supplementary material for: Transcriptome Analysis Reveals Endogenous Hormone Changes during Spike Development in Phalaenopsis
Source: Int J Mol Sci. 2022 Sep 9;23(18):10461. doi: 10.3390/ijms231810461 (PMC9499595; doi:10.3390/ijms231810461)
Supplement: Supplementary file 1 [file ijms-23-10461-s001.zip › Table S2.xlsx]

## Sheet: Sheet1
Table S2 DEGs in S0-vs-S1
id	S0-1_count	S0-2_count	S0-3_count	S1-1_count	S1-2_count	S1-3_count	S0-1_fpkm	S0-2_fpkm	S0-3_fpkm	S1-1_fpkm	S1-2_fpkm	S1-3_fpkm	S0_mean	S1_mean	log2(fc)	PValue	FDR	Symbol
ncbi_110019670	6921	6767	6327	1595	1869	1404	2808.7	2737.82	2799.97	434.18	434.41	467.94	2782.16	445.51	-2.64268	0	0	LOC110019670
ncbi_110024164	2504	2616	2446	476	527	445	2123.09	2211.66	2261.62	270.75	256.05	309.95	2198.79	278.917	-2.9788	1.11791e-294	1.07e-290	LOC110024164
ncbi_110034992	840	783	847	80	82	63	511.17	474.98	562.06	32.66	28.58	31.48	516.07	30.9067	-4.06158	3.75285e-193	2.3947e-189	LOC110034992
ncbi_110039359	1327	1326	1274	365	402	279	452.12	450.35	473.33	83.42	78.46	78.07	458.6	79.9833	-2.51947	5.46616e-190	2.61597e-186	LOC110039359
ncbi_110020562	2829	2844	2934	766	969	766	2196.15	2200.3	2483.65	398.89	430.79	488.26	2293.37	439.313	-2.38414	2.21246e-172	8.47064e-169	LOC110020562
ncbi_110034688	682	706	677	44	64	62	509.22	525.44	551.23	22.08	27.19	38.23	528.63	29.1667	-4.17987	4.19835e-167	1.33948e-163	LOC110034688
ncbi_110026604	1050	1070	881	278	300	220	219.64	223.12	200.96	39.01	35.95	37.79	214.573	37.5833	-2.51331	1.22245e-151	3.34305e-148	LOC110026604
ncbi_110023428	427	389	366	2399	2855	2150	364.25	330.79	340.46	1372.82	1395.06	1506.2	345.167	1424.69	2.04529	2.10696e-141	5.0417e-138	LOC110023428
ncbi_110032300	1468	1482	1392	563	617	468	225.56	227	233.24	58.03	54.31	59.06	228.6	57.1333	-2.00042	5.38342e-140	1.14505e-136	LOC110032300
ncbi_110018757	541	536	442	2604	3227	2018	110.73	109.36	98.65	357.53	378.33	339.19	106.247	358.35	1.75395	8.06042e-128	1.54301e-124	LOC110018757
ncbi_110030698	1771	1687	1664	853	991	700	383.14	367.6	392.56	123.8	122.81	124.37	381.1	123.66	-1.62379	4.19836e-109	7.3063e-106	LOC110030698
ncbi_110023735	1026	1028	1038	268	292	279	186.31	185.99	205.5	32.63	30.33	41.65	192.6	34.87	-2.46555	4.96881e-108	7.92649e-105	LOC110023735
ncbi_110022035	960	1002	896	308	367	301	154.96	161.23	157.71	33.35	33.93	39.9	157.967	35.7267	-2.14455	8.0309e-107	1.18258e-103	LOC110022035
ncbi_110026325	380	391	395	28	47	27	363.99	373.35	412.59	17.99	25.79	21.24	383.31	21.6733	-4.14452	7.14807e-104	9.77396e-101	LOC110026325
ncbi_110030949	3409	3405	3330	14072	15725	13058	2827.8	2815.6	3011.62	7829.88	7471.12	8894.45	2885.01	8065.15	1.48313	4.43525e-103	5.66026e-100	LOC110030949
ncbi_110036172	345	361	332	30	32	26	319.18	332.93	334.95	18.62	16.96	19.75	329.02	18.4433	-4.157	4.44647e-97	5.31992e-94	LOC110036172
ncbi_110024168	481	448	459	2076	2472	1678	137.73	127.88	143.33	398.79	405.47	394.61	136.313	399.623	1.55171	1.14503e-94	1.28937e-91	LOC110024168
ncbi_110022078	1331	1284	1250	4509	5236	3710	319.54	307.29	327.25	726.18	720.05	731.47	318.027	725.9	1.19062	1.63632e-94	1.74022e-91	LOC110022078
ncbi_110027194	585	520	491	146	149	119	278.54	246.81	254.93	46.63	40.64	46.53	260.093	44.6	-2.54391	5.14378e-90	5.18249e-87	LOC110027194
ncbi_110026321	379	329	325	39	53	38	158.69	137.34	148.39	10.93	12.81	12.95	148.14	12.23	-3.59846	2.73478e-88	2.6176e-85	LOC110026321
ncbi_110019612	1211	1157	997	3920	4492	3105	206.42	196.6	185.32	448.24	438.6	434.66	196.113	440.5	1.16745	1.18869e-86	1.08357e-83	LOC110019612
ncbi_110039143	1017	1079	976	3444	4157	2807	178.32	188.6	186.62	405.1	417.52	404.2	184.513	408.94	1.14816	8.81162e-83	7.66731e-80	LOC110039143
ncbi_110025629	392	396	342	1652	1847	1308	220.18	221.72	209.47	622.46	594.25	603.35	217.123	606.687	1.48244	3.99001e-77	3.32091e-74	LOC110025629
ncbi_110034011	563	498	469	1998	2344	1581	214.27	188.94	194.65	510.11	511.01	494.15	199.287	505.09	1.3417	4.28574e-73	3.41841e-70	LOC110034011
ncbi_110026664	678	661	615	278	339	216	288.02	279.41	284.23	79.07	82.5	75.1	283.887	78.89	-1.8474	8.36051e-73	6.40181e-70	LOC110026664
ncbi_110034091	874	971	800	2992	3399	2239	615.09	680.79	613.88	1411.87	1369.27	1293.26	636.587	1358.13	1.0932	9.55973e-64	6.77785e-61	LOC110034091
ncbi_110025102	397	364	337	113	129	78	167.45	153.04	155	31.97	31.17	27.02	158.497	30.0533	-2.39886	6.40846e-63	4.38133e-60	LOC110025102
ncbi_110036717	399	381	431	97	131	99	126.56	120.54	149.24	20.69	23.86	25.9	132.113	23.4833	-2.49207	7.44403e-63	4.91383e-60	LOC110036717
ncbi_110030952	3900	4030	3807	11708	13515	10631	3094.57	3187.63	3294.6	6232.45	6143.29	6928.36	3192.27	6434.7	1.01129	7.84104e-62	5.00337e-59	LOC110030952
ncbi_110029348	344	301	301	79	97	56	163.52	142.63	156.02	25.19	26.41	21.86	154.057	24.4867	-2.65339	3.27821e-61	2.02435e-58	LOC110029348
ncbi_110027299	814	818	697	418	488	289	200.85	201.2	187.54	69.19	68.97	58.56	196.53	65.5733	-1.58357	6.30236e-61	3.77019e-58	LOC110027299
ncbi_110030239	501	512	507	161	184	171	147.47	150.23	162.74	31.79	31.02	41.34	153.48	34.7167	-2.14435	6.18869e-60	3.59e-57	LOC110030239
ncbi_110021539	491	446	442	177	194	155	185.38	167.86	181.98	44.83	41.96	48.06	178.407	44.95	-1.98878	3.02635e-57	1.65524e-54	LOC110021539
ncbi_110024874	330	340	288	76	88	83	88.36	90.75	84.09	13.65	13.5	18.25	87.7333	15.1333	-2.5354	1.14408e-56	6.08367e-54	LOC110024874
ncbi_110031971	322	285	320	72	94	69	117.59	104.49	128.34	17.76	19.63	20.34	116.807	19.2433	-2.60169	8.72989e-56	4.51666e-53	LOC110031971
ncbi_110018668	414	411	423	153	184	136	127.19	125.87	141.71	31.53	32.38	34.31	131.59	32.74	-2.00692	2.57505e-53	1.29722e-50	LOC110018668
ncbi_110020682	512	477	459	215	261	170	159.11	147.79	155.55	44.8	46.43	43.37	154.15	44.8667	-1.78062	3.77897e-53	1.85489e-50	LOC110020682
ncbi_110022124	109	115	102	666	718	518	29.46	30.99	30.06	120.66	111.13	114.88	30.17	115.557	1.93741	7.70012e-53	3.68509e-50	LOC110022124
ncbi_110035946	1403	1369	1381	814	889	750	391.7	381	420.44	152.45	142.17	171.96	397.713	155.527	-1.35457	1.48351e-51	6.92654e-49	LOC110035946
ncbi_110036629	501	497	434	218	230	188	124.81	123.42	117.9	36.43	32.82	38.46	122.043	35.9033	-1.7652	5.96074e-50	2.65364e-47	LOC110036629
ncbi_110028773	3772	3605	3602	2482	2876	2329	1263.95	1204.19	1316.19	557.92	552.03	640.92	1261.44	583.623	-1.11197	5.64216e-49	2.45472e-46	LOC110028773
MSTRG.17925	853	896	792	530	540	427	595.29	623.38	602.92	248.21	215.75	244.8	607.197	236.253	-1.36183	1.65914e-48	7.05798e-46	At1g75280
ncbi_110030176	552	525	491	262	290	222	160.44	152.12	155.6	51.1	48.26	52.98	156.053	50.78	-1.61971	2.49957e-48	1.0402e-45	LOC110030176
ncbi_110022792	271	282	261	90	80	61	131.45	136.36	138.06	29.29	22.23	24.3	135.29	25.2733	-2.42037	6.68027e-48	2.69937e-45	LOC110022792
ncbi_110031045	169	173	161	20	11	13	69.28	70.69	71.97	5.5	2.58	4.38	70.6467	4.15333	-4.08828	6.76852e-48	2.69937e-45	LOC110031045
ncbi_110022492	1738	1770	1546	1258	1404	1069	458.45	465.42	444.7	222.61	212.14	231.58	456.19	222.11	-1.03836	1.56685e-47	6.12125e-45	LOC110022492
ncbi_110027968	588	600	525	1761	2087	1422	155.61	158.28	151.51	312.63	316.37	309.05	155.133	312.683	1.01119	1.27044e-46	4.86402e-44	LOC110027968
ncbi_110032580	478	459	464	227	243	184	143.6	137.45	152	45.75	41.82	45.4	144.35	44.3233	-1.70343	2.0919e-46	7.852e-44	LOC110032580
ncbi_110021044	572	587	544	326	365	234	322.89	330.54	334.97	123.47	118.1	108.46	329.467	116.677	-1.49762	5.231e-46	1.92571e-43	LOC110021044
ncbi_110023672	420	432	361	188	216	136	124.06	127.2	116.25	37.24	36.54	33	122.503	35.5933	-1.78314	8.29971e-46	2.99776e-43	LOC110023672
ncbi_110027292	908	869	927	539	636	466	281.24	268.31	313.1	111.99	112.84	118.54	287.55	114.457	-1.32901	6.3275e-45	2.2431e-42	LOC110027292
ncbi_110033294	1872	1799	1708	1111	1212	1074	778.04	745.34	774.1	309.76	288.54	366.58	765.827	321.627	-1.25163	1.80108e-44	6.26873e-42	LOC110033294
ncbi_110037752	1103	1103	1092	5965	6621	5979	377.84	376.64	407.91	1370.73	1299.17	1682.01	387.463	1450.64	1.90455	1.85619e-43	6.34518e-41	LOC110037752
ncbi_110020181	27	30	28	373	353	399	23.1	25.59	25.73	213.92	172.98	280.65	24.8067	222.517	3.16511	1.0769e-42	3.55433e-40	LOC110020181
ncbi_110032139	82	122	94	601	732	430	83.61	124.01	104.52	411.1	427.55	360.08	104.047	399.577	1.94124	1.28385e-42	4.16554e-40	LOC110032139
ncbi_110018795	314	308	282	1046	1259	909	223.32	218.37	218.71	499.06	512.92	530.94	220.133	514.307	1.22425	8.42835e-42	2.68907e-39	LOC110018795
ncbi_110022665	518	508	421	1579	1777	1199	173.68	169.79	153.93	355.15	341.29	330.15	165.8	342.197	1.04538	9.03009e-42	2.83382e-39	LOC110022665
ncbi_110031375	595	638	582	360	391	298	238.08	254.48	253.94	96.63	89.62	97.92	248.833	94.7233	-1.39339	1.64016e-41	5.06414e-39	LOC110031375
ncbi_110033229	203	210	209	58	68	43	52.86	54.51	59.35	10.13	10.14	9.2	55.5733	9.82333	-2.50011	3.67429e-40	1.08211e-37	LOC110033229
ncbi_110025949	219	236	178	39	75	30	42.48	45.18	37.65	5.08	8.3	4.78	41.77	6.05333	-2.78667	1.72256e-39	4.99619e-37	LOC110025949
ncbi_110038423	301	282	201	1083	1159	827	171.09	159.79	124.59	412.96	377.37	386.05	151.823	392.127	1.36893	4.17844e-39	1.19385e-36	LOC110038423
ncbi_110028718	223	259	240	72	87	70	118.58	137.29	139.17	25.68	26.5	30.57	131.68	27.5833	-2.25517	1.12768e-38	3.17457e-36	LOC110028718
ncbi_110039238	620	661	610	1977	2205	1823	255.63	271.67	274.26	546.81	520.77	617.27	267.187	561.617	1.07174	3.54333e-38	9.83042e-36	LOC110039238
ncbi_110028902	245	272	267	77	78	84	74.39	82.32	88.4	15.68	13.57	20.94	81.7033	16.73	-2.28796	9.55849e-38	2.60993e-35	LOC110028902
ncbi_110020129	333	362	296	1108	1298	874	111	120.28	107.59	247.75	247.83	239.25	112.957	244.943	1.11668	9.68004e-38	2.60993e-35	LOC110020129
ncbi_110031618	3223	3232	3171	2261	2468	2149	1169.53	1169.1	1254.76	550.38	512.99	640.41	1197.8	567.927	-1.07661	1.06159e-37	2.82249e-35	LOC110031618
ncbi_110023022	815	778	670	509	600	419	351.04	334.04	314.69	147.07	148.03	148.21	333.257	147.77	-1.17328	1.41463e-37	3.70963e-35	LOC110023022
ncbi_110030711	620	706	652	1982	2322	1793	206.3	234.17	236.57	442.4	442.57	489.95	225.68	458.307	1.02203	1.80456e-37	4.66819e-35	LOC110030711
ncbi_110027998	214	189	183	789	866	665	98.59	86.8	91.94	243.85	228.54	251.61	92.4433	241.333	1.38439	3.74688e-37	9.56353e-35	LOC110027998
ncbi_110019947	262	292	220	96	78	75	42.57	47.61	39.52	10.56	7.55	10.09	43.2333	9.4	-2.20141	7.16166e-37	1.80389e-34	LOC110019947
ncbi_110026235	275	279	267	88	108	99	99.28	100.41	105.12	21.31	22.33	29.35	101.603	24.33	-2.06214	8.03609e-37	1.99785e-34	LOC110026235
ncbi_110018077	104	94	106	548	581	516	61.45	55.36	68.3	217.2	196.64	250.38	61.7033	221.407	1.84328	1.70166e-36	4.07185e-34	LOC110018077
ncbi_110038718	252	285	268	968	1093	784	44.21	49.85	51.27	113.93	109.85	112.96	48.4433	112.247	1.2123	2.49855e-36	5.90492e-34	LOC110038718
ncbi_110038923	1274	1255	1213	840	1003	806	384.55	377.62	399.26	170.09	173.42	199.8	387.143	181.103	-1.09605	2.96441e-36	6.92045e-34	LOC110038923
ncbi_110020284	739	755	673	506	597	417	256.7	261.43	254.93	117.91	118.79	118.96	257.687	118.553	-1.12008	3.99539e-35	8.99809e-33	LOC110020284
ncbi_110036308	145	154	127	655	664	547	111.19	118.24	106.2	337.58	292.18	344.74	111.877	324.833	1.53779	1.46581e-34	3.22529e-32	LOC110036308
ncbi_110018096	96	108	68	489	639	359	78.82	88.39	60.88	269.33	300.52	242.06	76.03	270.637	1.83172	2.01259e-34	4.37807e-32	LOC110018096
ncbi_110020406	176	159	154	47	37	29	11.92	10.74	11.42	2.12	1.44	1.61	11.36	1.72333	-2.72069	2.39349e-34	5.14816e-32	LOC110020406
ncbi_110023709	195	169	158	54	49	35	63.36	54.74	55.99	11.77	9.12	9.34	58.03	10.0767	-2.52578	7.9597e-34	1.69303e-31	LOC110023709
ncbi_110034989	70	67	62	465	410	389	101.35	96.7	97.88	451.62	340.02	462.52	98.6433	418.053	2.08339	1.07389e-33	2.25906e-31	LOC110034989
ncbi_110024607	906	869	870	590	719	549	478.19	457.22	500.77	208.85	217.33	237.85	478.727	221.343	-1.11292	3.54596e-33	7.29896e-31	LOC110024607
ncbi_110031590	248	250	218	849	1086	631	57.2	57.48	54.83	131.36	143.47	119.52	56.5033	131.45	1.21811	5.62058e-33	1.14463e-30	LOC110031590
ncbi_110024427	535	528	535	291	339	286	178.64	175.75	194.8	65.18	64.84	78.43	183.063	69.4833	-1.3976	7.99143e-33	1.61032e-30	LOC110024427
ncbi_110024075	74	71	68	386	447	347	21.52	20.45	21.45	74.77	73.98	82.37	21.14	77.04	1.86563	1.04686e-32	2.06599e-30	LOC110024075
ncbi_110032784	48	56	38	337	354	278	11.24	13.07	9.7	52.93	47.48	53.46	11.3367	51.29	2.17768	2.63669e-32	5.15042e-30	LOC110032784
ncbi_110019442	423	481	428	260	315	208	129.4	146.68	142.77	53.35	55.2	52.25	139.617	53.6	-1.38117	3.24347e-32	6.27168e-30	LOC110019442
ncbi_110022652	124	135	108	20	26	15	40.31	43.75	38.3	4.37	4.84	4	40.7867	4.40333	-3.21143	4.82484e-32	9.23618e-30	LOC110022652
ncbi_110019949	322	272	299	139	164	109	223.54	189.03	224.67	64.77	65.21	62.78	212.413	64.2533	-1.72503	1.07044e-31	2.00896e-29	LOC110019949
MSTRG.20851	185	155	169	27	30	45	208.44	174.09	207.64	20.41	19.36	41.64	196.723	27.1367	-2.85785	2.11037e-31	3.92221e-29	--
ncbi_110023951	495	520	479	265	303	271	189.97	199.17	200.49	68.25	66.74	85.34	196.543	73.4433	-1.42014	2.67067e-31	4.86901e-29	LOC110023951
ncbi_110031564	190	173	160	46	58	51	79.78	72.42	73.26	12.96	13.95	17.59	75.1533	14.8333	-2.34099	5.94012e-31	1.07275e-28	LOC110031564
ncbi_110032681	350	324	304	135	181	149	294.16	271.45	278.61	76.11	87.14	102.84	281.407	88.6967	-1.6657	1.18717e-30	2.12393e-28	LOC110032681
MSTRG.22027	878	941	867	594	636	566	310.67	331.92	334.54	141	128.91	164.48	325.71	144.797	-1.16956	2.23125e-30	3.9186e-28	ACT7
ncbi_110024011	269	286	230	885	1023	862	284.49	301.52	265.25	627.87	619.73	748.68	283.753	665.427	1.22964	6.44812e-30	1.12215e-27	LOC110024011
ncbi_110017888	137	142	131	36	42	25	32.72	33.81	34.12	5.77	5.75	4.9	33.55	5.47333	-2.61582	2.26687e-29	3.84025e-27	LOC110017888
ncbi_110020588	138	175	120	38	38	29	102.51	129.58	97.2	18.94	16.17	17.69	109.763	17.6	-2.64075	3.21803e-29	5.40374e-27	LOC110020588
ncbi_110025625	207	208	162	674	827	652	114.83	114.95	98.03	250.84	263.06	297.01	109.27	270.303	1.30668	3.63426e-29	6.04962e-27	LOC110025625
ncbi_110030101	261	218	174	72	105	61	88.92	74.04	64.65	16.46	20.49	17.07	75.87	18.0067	-2.075	5.64444e-29	9.31478e-27	LOC110030101
ncbi_110028634	566	452	512	302	342	262	422.07	336	416.35	151.08	146.09	160.45	391.473	152.54	-1.35973	6.21129e-29	1.01626e-26	LOC110028634
ncbi_110022625	597	580	556	301	310	323	232.66	225.32	236.28	78.69	69.2	103.38	231.42	83.7567	-1.46624	6.3315e-29	1.02715e-26	LOC110022625
ncbi_110026855	219	218	196	60	70	79	124.48	123.52	121.49	22.88	22.79	36.88	123.163	27.5167	-2.1622	6.50029e-29	1.04567e-26	LOC110026855
ncbi_110032493	286	294	289	897	1153	932	166.05	170.16	182.97	349.36	383.46	444.39	173.06	392.403	1.18106	8.78642e-28	1.37868e-25	LOC110032493
ncbi_110025038	587	583	542	422	490	280	205.66	203.61	207.07	99.18	98.34	80.56	205.447	92.6933	-1.14823	2.34288e-27	3.64633e-25	LOC110025038
ncbi_110021600	676	666	749	448	480	407	368.77	362.17	445.56	163.95	149.99	182.34	392.167	165.427	-1.24528	2.81724e-27	4.34922e-25	LOC110021600
ncbi_110038237	252	198	204	791	930	567	40.01	31.33	35.32	84.24	84.57	73.92	35.5533	80.91	1.18633	3.32696e-27	5.09504e-25	LOC110038237
ncbi_110039448	259	276	211	124	141	86	97.32	103.3	86.43	31.29	30.32	26.44	95.6833	29.35	-1.70491	3.40852e-27	5.17851e-25	LOC110039448
ncbi_110024482	309	309	285	991	1140	685	157.49	156.9	158.59	338.63	332.69	286.63	157.66	319.317	1.01817	3.66227e-27	5.52022e-25	LOC110024482
ncbi_110019783	445	449	487	284	286	245	135.25	136.04	161.41	57.91	49.79	61.15	144.233	56.2833	-1.35762	1.91957e-26	2.74226e-24	LOC110019783
ncbi_110029171	579	574	543	412	510	303	210.24	207.76	215	100.35	106.08	90.35	211	98.9267	-1.09281	2.60514e-26	3.69409e-24	LOC110029171
ncbi_110031144	264	292	254	832	972	691	61.94	68.19	64.72	130.73	130.43	132.87	64.95	131.343	1.01594	2.70446e-26	3.80673e-24	LOC110031144
ncbi_110026211	395	418	383	256	298	212	72.69	76.68	76.85	31.6	31.41	32.04	75.4067	31.6833	-1.25097	3.71803e-26	5.1952e-24	LOC110026211
ncbi_110024260	168	175	169	42	70	57	69.72	72.4	76.48	11.69	16.64	19.43	72.8667	15.92	-2.19442	4.46526e-26	6.19409e-24	LOC110024260
ncbi_110018740	72	74	64	326	409	341	35.44	36.31	34.35	107.64	115.31	137.84	35.3667	120.263	1.76573	8.96506e-26	1.23466e-23	LOC110018740
ncbi_110020766	203	176	181	81	85	60	99.74	86.2	96.98	26.7	23.92	24.21	94.3067	24.9433	-1.91871	1.20275e-25	1.64458e-23	LOC110020766
ncbi_110038570	450	498	412	308	343	256	101.28	111.73	101.12	46.5	44.22	47.32	104.71	46.0133	-1.18628	1.22869e-25	1.66814e-23	LOC110038570
ncbi_110029984	577	589	552	415	447	361	263.27	267.9	274.65	127.03	116.83	135.27	268.607	126.377	-1.08776	3.52598e-25	4.72013e-23	LOC110029984
ncbi_110029870	241	290	284	131	160	116	78.61	92.84	101.77	27.39	29.63	31.5	91.0733	29.5067	-1.62599	3.79856e-25	5.04971e-23	LOC110029870
ncbi_110031992	24	30	28	225	260	159	8.08	10.07	10.29	50.85	50.17	43.99	9.48	48.3367	2.35016	8.5993e-25	1.12751e-22	LOC110031992
ncbi_110019341	237	244	193	114	131	78	96.39	98.92	85.6	31.1	30.52	26.05	93.6367	29.2233	-1.67995	1.10635e-24	1.44074e-22	LOC110019341
ncbi_110038575	77	78	81	349	472	272	40.87	41.27	46.88	124.26	143.5	118.56	43.0067	128.773	1.5822	7.94275e-24	1.00032e-21	LOC110038575
ncbi_110018959	199	225	223	702	860	541	100.83	113.64	123.21	238.6	249.59	225.11	112.56	237.767	1.07885	1.58251e-23	1.97999e-21	LOC110018959
ncbi_110017825	219	235	211	122	130	79	45.88	49.08	48.2	17.15	15.6	13.59	47.72	15.4467	-1.6273	2.04489e-23	2.5419e-21	LOC110017825
ncbi_110033414	89	106	81	364	502	316	29.54	35.08	29.32	81.06	95.46	86.15	31.3133	87.5567	1.48344	2.861e-23	3.53343e-21	LOC110033414
ncbi_110025929	198	246	194	105	114	82	60.51	76.11	63.66	20.42	19.5	19.79	66.76	19.9033	-1.74597	2.94103e-23	3.60899e-21	LOC110025929
ncbi_110031775	329	282	360	183	183	147	116.92	99.9	139.52	43.63	37.25	42.9	118.78	41.26	-1.52548	3.69222e-23	4.47343e-21	LOC110031775
ncbi_110019001	252	261	224	736	860	642	141.4	145.99	137.06	277.05	276.42	295.85	141.483	283.107	1.00071	3.73799e-23	4.5004e-21	LOC110019001
ncbi_110038586	44	31	21	233	284	170	35.97	25.26	18.72	127.78	132.99	114.13	26.65	124.967	2.22934	4.25026e-23	5.08517e-21	LOC110038586
ncbi_110021376	503	478	435	326	359	296	102.14	96.76	96.32	44.41	41.76	49.36	98.4067	45.1767	-1.12318	7.54812e-23	8.91936e-21	LOC110021376
ncbi_110025493	91	76	101	386	463	312	29	24.14	35.1	82.52	84.52	81.67	29.4133	82.9033	1.49496	1.15838e-22	1.34393e-20	LOC110025493
ncbi_110028825	67	59	61	294	357	246	28.34	24.73	28.48	83.8	86.4	85.93	27.1833	85.3767	1.65112	1.51904e-22	1.74125e-20	LOC110028825
ncbi_110024677	423	429	434	299	335	252	494.21	499.64	552.93	234.34	224.2	241.79	515.593	233.443	-1.14316	2.07702e-22	2.35269e-20	LOC110024677
ncbi_110022443	800	761	763	208	225	256	285.92	271.12	297.37	49.87	46.06	75.14	284.803	57.0233	-2.32034	2.36872e-22	2.66731e-20	LOC110022443
ncbi_110023644	205	168	138	57	85	57	83.67	68.36	61.42	15.61	19.87	19.11	71.15	18.1967	-1.96719	2.97526e-22	3.33073e-20	LOC110023644
ncbi_110028399	123	101	88	26	34	14	50.1	41.01	39.08	7.1	7.93	4.68	43.3967	6.57	-2.72362	3.01558e-22	3.35623e-20	LOC110028399
ncbi_110029437	398	403	382	1183	1230	1115	364.47	363.97	377.41	722.59	648.23	856.95	368.617	742.59	1.01044	3.16263e-22	3.49955e-20	LOC110029437
ncbi_110026854	77	72	69	6	3	3	54.09	50.42	52.85	2.83	1.21	1.73	52.4533	1.92333	-4.76935	4.00347e-22	4.4045e-20	LOC110026854
ncbi_110027333	150	183	167	571	653	540	65.25	79.35	79.22	166.62	162.71	192.91	74.6067	174.08	1.22237	4.08319e-22	4.46654e-20	LOC110027333
ncbi_110021329	522	565	533	405	462	347	121.75	132.11	135.73	63.51	61.32	64.96	129.863	63.2633	-1.03755	4.78995e-22	5.20988e-20	LOC110021329
ncbi_110033479	94	88	81	9	26	9	43.13	40.25	40.53	2.77	6.83	3.39	41.3033	4.33	-3.25382	5.31146e-22	5.74448e-20	LOC110033479
ncbi_110021994	175	178	143	642	682	409	79.36	80.64	70.4	194	175.97	151.32	76.8	173.763	1.17795	5.77343e-22	6.20903e-20	LOC110021994
ncbi_110031404	207	220	225	116	119	92	155.38	164.62	184.17	58.41	51.17	56.71	168.057	55.43	-1.60021	6.69888e-22	7.16406e-20	LOC110031404
ncbi_110018086	113	142	119	43	42	34	80.87	101.31	92.87	20.64	17.22	19.98	91.6833	19.28	-2.24955	7.81249e-22	8.30858e-20	LOC110018086
ncbi_110028324	160	162	115	528	612	398	40.19	40.57	31.5	88.98	88.06	82.11	37.42	86.3833	1.20694	8.91543e-22	9.42917e-20	LOC110028324
ncbi_110039017	103	77	73	391	436	269	33.77	25.28	26.06	86.18	82.12	72.53	28.37	80.2767	1.50061	1.41923e-21	1.4846e-19	LOC110039017
ncbi_110034281	9	11	11	158	149	117	6.2	7.55	8.26	73.01	58.79	66.19	7.33667	65.9967	3.1692	1.65048e-21	1.70785e-19	LOC110034281
ncbi_110023206	150	185	166	42	77	62	34.02	41.82	41.05	6.39	10	11.55	38.9633	9.31333	-2.06475	1.72811e-21	1.77856e-19	LOC110023206
ncbi_110029776	157	146	133	63	65	44	44.3	42.34	42.67	11.78	10.37	10.69	43.1033	10.9467	-1.97731	1.76933e-21	1.81125e-19	LOC110029776
ncbi_110018561	688	664	713	455	576	465	89.56	86.16	101.21	39.73	42.95	49.71	92.31	44.13	-1.06473	1.86771e-21	1.90179e-19	LOC110018561
ncbi_110027702	170	151	144	580	710	379	25.47	22.55	23.52	58.29	60.93	46.63	23.8467	55.2833	1.21306	2.51365e-21	2.53257e-19	LOC110027702
ncbi_110033146	338	256	280	871	1016	789	130.47	98.51	117.86	225.54	224.65	250.12	115.613	233.437	1.01372	2.96065e-21	2.96732e-19	LOC110033146
ncbi_110034900	30	35	37	228	230	187	15.23	17.71	20.48	77.63	66.87	77.95	17.8067	74.15	2.05803	3.56878e-21	3.53975e-19	LOC110034900
ncbi_110030055	540	587	557	388	501	371	194.46	210.72	218.73	93.73	103.35	109.72	207.97	102.267	-1.02404	4.72245e-21	4.65989e-19	LOC110030055
ncbi_110028843	238	269	227	884	1125	532	15.25	17.18	15.86	37.99	41.28	27.99	16.0967	35.7533	1.15132	4.88128e-21	4.79192e-19	LOC110028843
ncbi_110037496	44	27	47	242	292	187	37.2	22.75	43.33	137.25	141.41	129.84	34.4267	136.167	1.98378	5.81685e-21	5.65239e-19	LOC110037496
ncbi_110019887	92	109	95	412	442	300	22.53	26.62	25.35	67.69	62.06	60.38	24.8333	63.3767	1.35167	6.81084e-21	6.55176e-19	LOC110019887
ncbi_110037606	146	145	139	66	60	45	63.32	62.89	66.13	19.31	14.94	16.09	64.1133	16.78	-1.93388	1.22789e-20	1.17527e-18	LOC110037606
ncbi_110023236	199	194	149	92	87	69	87.91	85.43	71.78	27.26	22.01	25.03	81.7067	24.7667	-1.72205	1.38443e-20	1.31852e-18	LOC110023236
ncbi_110039602	235	255	234	131	181	105	67.53	73.05	73.33	25.25	29.79	24.78	71.3033	26.6067	-1.42218	3.67295e-20	3.42982e-18	LOC110039602
ncbi_110028702	91	103	84	26	31	14	26.66	30.08	26.84	5.11	5.2	3.37	27.86	4.56	-2.61109	5.96406e-20	5.48894e-18	LOC110028702
ncbi_110023711	192	169	189	67	91	83	64.87	56.92	69.64	15.19	17.61	23.03	63.81	18.61	-1.7777	7.12374e-20	6.4938e-18	LOC110023711
ncbi_110018699	151	143	155	70	71	52	36.02	34.01	40.32	11.2	9.7	10.19	36.7833	10.3633	-1.82756	1.26309e-19	1.13518e-17	LOC110018699
ncbi_110031865	112	116	94	37	42	26	18.78	19.39	17.18	4.16	4.03	3.58	18.45	3.92333	-2.23347	1.52183e-19	1.36133e-17	LOC110031865
ncbi_110033695	193	186	166	98	112	71	80.57	77.4	75.57	27.44	26.78	24.34	77.8467	26.1867	-1.5718	2.54737e-19	2.25761e-17	LOC110033695
ncbi_110028813	55	97	79	11	16	10	36.56	64.27	57.26	4.9	6.09	5.46	52.6967	5.48333	-3.26459	2.84053e-19	2.50582e-17	LOC110028813
ncbi_110035315	298	299	300	193	242	161	186.15	186.34	204.57	80.79	86.56	82.76	192.353	83.37	-1.20616	5.23081e-19	4.5723e-17	LOC110035315
ncbi_110030637	444	438	339	322	324	214	67.78	66.65	56.42	32.97	28.33	26.83	63.6167	29.3767	-1.11473	6.07427e-19	5.26152e-17	LOC110030637
ncbi_110027463	61	72	75	295	372	233	17.07	20.09	22.89	55.39	59.64	53.55	20.0167	56.1933	1.4892	6.37883e-19	5.50045e-17	LOC110027463
ncbi_110030024	184	230	151	631	720	459	39.67	49.43	35.5	91.26	88.92	81.27	41.5333	87.15	1.06923	7.2785e-19	6.22019e-17	LOC110030024
ncbi_110025489	90	87	78	304	436	278	37.41	36.04	35.35	84.76	103.8	94.89	36.2667	94.4833	1.38142	1.03535e-18	8.72135e-17	LOC110025489
ncbi_110031969	162	166	114	522	655	360	47.42	48.37	36.44	102.31	109.59	86.55	44.0767	99.4833	1.17444	1.44811e-18	1.18975e-16	LOC110031969
ncbi_110031544	113	93	104	39	35	24	66.28	54.38	66.52	15.35	11.76	11.56	62.3933	12.89	-2.27514	1.45818e-18	1.1929e-16	LOC110031544
ncbi_110022085	82	85	83	23	23	18	28.62	29.58	31.59	5.39	4.6	5.16	29.93	5.05	-2.56724	1.93073e-18	1.5661e-16	LOC110022085
ncbi_110035212	44	42	38	219	247	172	19.38	18.29	18.16	64.35	61.85	61.72	18.61	62.64	1.75101	3.00111e-18	2.40378e-16	LOC110035212
ncbi_110021860	141	141	135	67	66	52	35.08	34.97	36.63	11.18	9.41	10.62	35.56	10.4033	-1.77321	4.4852e-18	3.56267e-16	LOC110021860
ncbi_110020926	88	94	64	20	23	18	34.22	36.44	27.14	5.22	5.12	5.75	32.6	5.36333	-2.60367	6.97187e-18	5.44745e-16	LOC110020926
ncbi_110027725	227	255	248	129	181	127	91.99	103.01	109.6	35.07	42.02	42.27	101.533	39.7867	-1.3516	7.97289e-18	6.20427e-16	LOC110027725
ncbi_110034009	144	157	156	46	95	54	64.41	70.01	76.09	13.8	24.34	19.84	70.17	19.3267	-1.86026	1.68165e-17	1.29806e-15	LOC110034009
ncbi_110020040	278	287	259	175	240	126	64.59	66.47	65.62	27.27	31.94	24.04	65.56	27.75	-1.24033	1.92321e-17	1.47856e-15	LOC110020040
ncbi_110033273	82	81	72	27	15	11	19.09	18.95	18.28	4.22	2	2.3	18.7733	2.84	-2.72472	2.59194e-17	1.9847e-15	LOC110033273
ncbi_110019481	75	70	70	19	12	14	34.19	31.81	34.8	5.81	3.13	5.24	33.6	4.72667	-2.82957	2.87762e-17	2.18596e-15	LOC110019481
ncbi_110035210	156	156	138	71	90	63	179.89	178.65	173.48	54.87	59.06	59.92	177.34	57.95	-1.61364	4.30123e-17	3.22896e-15	LOC110035210
ncbi_110027137	120	114	123	47	58	43	48.94	46.35	54.71	12.86	13.55	14.4	50	13.6033	-1.87797	7.04501e-17	5.22202e-15	LOC110027137
ncbi_110020732	211	182	192	110	128	96	32.96	28.34	32.71	11.53	11.45	12.32	31.3367	11.7667	-1.41315	7.06526e-17	5.22202e-15	LOC110020732
ncbi_110038424	338	339	312	221	274	213	121.87	121.85	122.68	53.46	56.59	63.07	122.133	57.7067	-1.08165	7.93494e-17	5.84225e-15	LOC110038424
ncbi_110031675	305	297	246	198	221	99	26.45	25.68	23.27	11.52	10.98	7.05	25.1333	9.85	-1.35141	1.00185e-16	7.34804e-15	LOC110031675
ncbi_110030501	41	49	55	220	261	228	27.41	32.66	40.1	98.67	99.96	125.19	33.39	107.94	1.69274	1.02713e-16	7.50473e-15	LOC110030501
ncbi_110026429	102	112	104	25	53	33	94.52	103.46	105.09	15.54	28.13	25.11	101.023	22.9267	-2.13959	1.27547e-16	9.28378e-15	LOC110026429
ncbi_110037034	380	406	304	267	313	226	275.43	293.35	240.28	129.82	129.95	134.53	269.687	131.433	-1.03695	1.45881e-16	1.05381e-14	LOC110037034
ncbi_110029302	112	109	138	42	65	32	30.01	28.95	37.05	8.01	10.13	7.58	32.0033	8.57333	-1.90029	1.68296e-16	1.20212e-14	LOC110029302
ncbi_110033829	143	162	143	438	560	400	59.61	67.31	65	122.48	133.71	136.93	63.9733	131.04	1.03446	1.98838e-16	1.40976e-14	LOC110033829
ncbi_110020112	192	213	178	106	140	98	88.53	97.9	89.5	32.79	36.98	37.11	91.9767	35.6267	-1.36831	3.01372e-16	2.12102e-14	LOC110020112
ncbi_110031698	79	82	71	25	17	19	41.24	42.67	40.42	8.75	5.08	8.15	41.4433	7.32667	-2.49991	3.3927e-16	2.37899e-14	LOC110031698
ncbi_110031263	149	103	128	424	498	367	30.68	21.14	28.74	58.57	58.74	62.07	26.8533	59.7933	1.15488	4.19461e-16	2.93056e-14	LOC110031263
ncbi_110023414	319	309	298	222	264	194	98.11	94.74	99.94	45.8	46.51	49	97.5967	47.1033	-1.051	7.20627e-16	4.94443e-14	LOC110023414
ncbi_110020519	90	105	67	14	40	11	14.51	16.88	11.78	1.51	3.69	1.46	14.39	2.22	-2.69644	7.53668e-16	5.15267e-14	LOC110020519
ncbi_110037208	275	292	247	187	235	154	83.72	88.61	82	38.19	40.98	38.5	84.7767	39.2233	-1.11196	8.6828e-16	5.89414e-14	LOC110037208
ncbi_110033009	494	466	460	345	334	336	530.33	498.7	538.51	248.46	205.39	296.23	522.513	250.027	-1.06339	9.3221e-16	6.29051e-14	LOC110033009
ncbi_110020418	65	81	56	11	20	14	24.72	30.63	22.94	2.89	4.35	4.39	26.0967	3.87667	-2.75098	9.33242e-16	6.29051e-14	LOC110020418
ncbi_110036843	133	149	166	67	91	62	24.63	27.51	33.53	8.32	9.65	9.43	28.5567	9.13333	-1.64461	1.09328e-15	7.31772e-14	LOC110036843
ncbi_110022906	173	121	160	489	580	400	23.8	16.58	23.97	45.08	45.66	45.14	21.45	45.2933	1.07832	1.12118e-15	7.47832e-14	LOC110022906
ncbi_110037185	53	56	61	217	314	208	15.69	16.53	19.69	43.09	53.25	50.57	17.3033	48.97	1.50085	1.14975e-15	7.62848e-14	LOC110037185
ncbi_110027692	348	375	283	236	319	180	197.81	212.48	175.41	89.99	103.86	84.03	195.233	92.6267	-1.0757	1.15166e-15	7.62848e-14	LOC110027692
ncbi_110037462	88	78	79	294	352	245	24.04	21.24	23.53	53.87	55.08	54.96	22.9367	54.6367	1.25221	1.48356e-15	9.72595e-14	LOC110037462
ncbi_110029949	280	240	245	190	182	135	256.13	218.85	244.39	116.59	95.37	101.42	239.79	104.46	-1.19882	1.55251e-15	1.01432e-13	LOC110029949
ncbi_110023454	266	236	231	163	201	134	86.86	77.59	82.61	35.86	37.65	35.13	82.3533	36.2133	-1.18531	1.68324e-15	1.09599e-13	LOC110023454
ncbi_110030613	117	90	84	34	45	28	34.28	26.29	26.84	6.68	7.55	6.74	29.1367	6.99	-2.05947	1.87005e-15	1.2094e-13	LOC110030613
ncbi_110026950	10	3	2	91	107	86	7.63	2.28	1.66	46.56	46.75	53.87	3.85667	49.06	3.66912	1.93486e-15	1.24711e-13	LOC110026950
ncbi_110035349	119	104	115	37	47	48	46.25	40.29	48.74	9.65	10.46	15.32	45.0933	11.81	-1.93291	1.94516e-15	1.24954e-13	LOC110035349
ncbi_110032663	190	208	156	111	132	56	117.07	127.69	104.66	45.81	46.68	28.3	116.473	40.2633	-1.53246	2.47418e-15	1.57353e-13	LOC110032663
ncbi_110031360	233	260	235	171	199	129	58.58	65.17	64.43	28.84	28.66	26.64	62.7267	28.0467	-1.16125	3.07516e-15	1.94927e-13	LOC110031360
ncbi_110026221	250	253	217	176	197	105	46.78	47.19	44.27	22.09	21.11	16.13	46.08	19.7767	-1.22034	4.14684e-15	2.59422e-13	LOC110026221
ncbi_110030497	153	100	110	49	53	47	150.09	97.79	117.67	32.25	29.78	37.87	121.85	33.3	-1.87151	4.85733e-15	3.01535e-13	LOC110030497
ncbi_110030133	5	3	5	97	106	65	3.54	2.12	3.86	46.05	42.97	37.78	3.17333	42.2667	3.73545	4.86728e-15	3.01535e-13	LOC110030133
ncbi_110025951	77	105	78	29	39	20	25.8	35.07	28.5	6.52	7.49	5.57	29.79	6.52667	-2.19041	5.90482e-15	3.64632e-13	LOC110025951
ncbi_110023486	380	364	335	286	273	243	97.35	92.96	93.59	49.15	40.06	51.12	94.6333	46.7767	-1.01656	8.362e-15	5.11418e-13	LOC110023486
ncbi_110024644	282	260	287	196	231	164	88.84	81.65	98.6	41.42	41.69	42.43	89.6967	41.8467	-1.09994	9.59208e-15	5.84781e-13	LOC110024644
ncbi_110022498	14	14	17	125	150	83	2.39	2.39	3.17	14.34	14.69	11.66	2.65	13.5633	2.35565	1.50161e-14	9.12547e-13	LOC110022498
ncbi_110037900	307	376	372	229	294	229	175.38	214.12	231.74	87.76	96.21	107.44	207.08	97.1367	-1.0921	1.59338e-14	9.64082e-13	LOC110037900
ncbi_110023226	32	35	43	197	258	125	8.54	9.31	12.51	40.05	41.94	28.68	10.12	36.89	1.86602	1.67823e-14	1.01026e-12	LOC110023226
ncbi_110031747	273	288	235	212	217	123	106.35	112.03	99.84	55.46	48.47	39.4	106.073	47.7767	-1.15068	1.9176e-14	1.14357e-12	LOC110031747
ncbi_110021716	43	52	52	213	264	162	8	9.69	10.49	26.4	27.87	24.67	9.39333	26.3133	1.48608	2.00801e-14	1.19007e-12	LOC110021716
ncbi_110021489	112	93	120	36	53	43	87.54	72.46	102.27	18.87	23.73	27.6	87.4233	23.4	-1.90151	2.27043e-14	1.34145e-12	LOC110021489
ncbi_110029083	152	143	146	87	95	63	50.49	47.35	52.88	19.39	18.08	17.19	50.24	18.22	-1.46331	2.31671e-14	1.36458e-12	LOC110029083
ncbi_110037624	101	104	81	34	48	33	58.88	60.44	51.49	12.82	16.03	15.8	56.9367	14.8833	-1.93566	2.43482e-14	1.42538e-12	LOC110037624
ncbi_110021645	100	122	75	351	371	324	74.87	91.05	61.23	176.28	159.1	199.21	75.7167	178.197	1.23479	2.44747e-14	1.42841e-12	LOC110021645
ncbi_110023937	56	64	46	220	296	171	15.57	17.74	13.95	41.04	47.15	39.15	15.7533	42.4467	1.42999	3.50836e-14	2.02291e-12	LOC110023937
ncbi_110027728	57	57	52	16	12	5	12.7	12.66	12.64	2.39	1.53	0.92	12.6667	1.61333	-2.97292	3.8914e-14	2.22367e-12	LOC110027728
ncbi_110023256	174	165	161	83	126	85	33.37	31.54	33.67	10.68	13.84	13.39	32.86	12.6367	-1.37872	6.35811e-14	3.60098e-12	LOC110023256
ncbi_110029908	248	283	214	181	194	148	44.78	50.94	42.14	21.93	20.07	21.95	45.9533	21.3167	-1.10819	7.84469e-14	4.39096e-12	LOC110029908
ncbi_110031703	150	143	120	86	77	56	41.55	39.49	36.25	15.98	12.22	12.74	39.0967	13.6467	-1.5185	8.37606e-14	4.67472e-12	LOC110031703
ncbi_110023790	58	47	51	8	15	7	28.25	22.83	27.06	2.76	4.16	2.95	26.0467	3.29	-2.98494	8.66725e-14	4.80919e-12	LOC110023790
ncbi_110026430	253	259	250	185	222	153	122.62	125.13	132.12	60.15	61.63	60.9	126.623	60.8933	-1.05619	8.92645e-14	4.9387e-12	LOC110026430
ncbi_110024692	209	213	186	132	145	121	123.1	125.06	119.47	52.16	48.92	58.53	122.543	53.2033	-1.2037	9.48438e-14	5.23226e-12	LOC110024692
ncbi_110039318	207	254	203	114	181	126	65.36	79.95	69.9	24.15	32.74	32.67	71.7367	29.8533	-1.26482	9.66095e-14	5.30915e-12	LOC110039318
ncbi_110030353	180	90	82	44	42	34	123.24	61.09	60.85	20.44	16.47	18.84	81.7267	18.5833	-2.1368	9.67922e-14	5.30915e-12	LOC110030353
ncbi_110021682	33	45	49	200	228	152	6.14	8.34	9.94	24.96	24.29	23.22	8.14	24.1567	1.56932	1.09739e-13	6.00211e-12	LOC110021682
ncbi_110024620	67	63	77	275	302	199	14.49	13.58	18.16	39.9	37.41	35.34	15.41	37.55	1.28495	1.21339e-13	6.61763e-12	LOC110024620
ncbi_110035303	59	71	85	29	16	9	30.23	35.97	47.28	9.94	4.66	3.64	37.8267	6.08	-2.63726	1.37659e-13	7.48638e-12	LOC110035303
ncbi_110032553	232	229	196	153	191	115	114.39	112.55	105.38	50.61	53.94	46.57	110.773	50.3733	-1.13688	1.38869e-13	7.5308e-12	LOC110032553
ncbi_110035614	18	29	30	140	163	146	15.49	24.51	27.76	78.9	78.24	100.91	22.5867	86.0167	1.92914	1.43704e-13	7.7491e-12	LOC110035614
ncbi_110020679	50	57	49	186	265	197	21.94	24.94	23.48	54.8	66.56	70.97	23.4533	64.11	1.45076	2.12764e-13	1.13452e-11	LOC110020679
ncbi_110019653	85	65	72	248	319	238	29.56	22.53	27.31	57.86	63.55	67.98	26.4667	63.13	1.25415	2.76775e-13	1.45959e-11	LOC110019653
ncbi_110032461	92	103	98	318	352	306	73.83	82.4	85.76	171.2	161.81	201.67	80.6633	178.227	1.14373	2.92456e-13	1.53804e-11	LOC110032461
ncbi_110018853	98	62	73	25	34	20	27.98	17.64	22.73	4.79	5.56	4.69	22.7833	5.01333	-2.18414	4.13571e-13	2.14552e-11	LOC110018853
ncbi_110018639	50	71	55	16	11	15	28.22	39.95	33.85	6.06	3.56	6.95	34.0067	5.52333	-2.62221	5.51263e-13	2.83678e-11	LOC110018639
ncbi_110019535	175	198	221	96	99	119	166.2	187.08	228.71	61.13	53.73	92.85	193.997	69.2367	-1.48642	5.73366e-13	2.94261e-11	LOC110019535
ncbi_110022733	101	127	109	55	55	51	38.59	48.38	45.42	14.1	12.04	16	44.13	14.0467	-1.65153	6.22596e-13	3.16978e-11	LOC110022733
ncbi_110027138	127	132	126	359	453	384	52.14	54.02	56.41	98.82	106.52	129.37	54.19	111.57	1.04185	6.34971e-13	3.22421e-11	LOC110027138
ncbi_110037035	47	30	58	211	227	181	28.95	18.45	38.59	86.79	79.89	91.1	28.6633	85.9267	1.5839	7.11488e-13	3.58421e-11	LOC110037035
ncbi_110025409	92	101	91	296	415	233	23.39	25.6	25.23	50.48	60.43	48.65	24.74	53.1867	1.10422	8.60228e-13	4.28837e-11	LOC110025409
ncbi_110028538	10	2	8	83	97	70	3.4	0.68	2.97	18.95	18.91	19.56	2.35	19.14	3.02586	9.53831e-13	4.74264e-11	LOC110028538
ncbi_110029687	62	49	57	223	255	171	38.89	30.64	40.39	93.84	92.39	88.44	36.64	91.5567	1.32125	1.02638e-12	5.09017e-11	LOC110029687
ncbi_110033932	9	7	4	74	106	64	4.7	3.64	2.28	25.91	31.7	27.44	3.54	28.35	3.00153	1.35116e-12	6.66632e-11	LOC110033932
ncbi_110029895	91	81	94	46	41	26	36.03	31.97	40.59	12.22	9.3	8.45	36.1967	9.99	-1.8573	2.37807e-12	1.14668e-10	LOC110029895
ncbi_110025239	37	34	35	159	170	165	10.56	9.68	10.9	30.45	27.8	38.69	10.38	32.3133	1.63832	2.99701e-12	1.43429e-10	LOC110025239
ncbi_110030928	128	130	130	72	94	58	106.17	107.48	117.58	40.06	44.66	39.51	110.41	41.41	-1.41482	3.26713e-12	1.55967e-10	LOC110030928
ncbi_110024823	68	47	43	9	20	5	21.78	14.99	15.02	1.93	3.67	1.32	17.2633	2.30667	-2.90383	3.46139e-12	1.64013e-10	LOC110024823
ncbi_110030037	246	230	233	168	191	158	108.08	100.74	111.63	49.52	48.07	57.01	106.817	51.5333	-1.05156	3.53655e-12	1.67161e-10	LOC110030037
ncbi_110029977	211	226	191	149	178	127	55.05	58.77	54.34	26.08	26.6	27.21	56.0533	26.63	-1.07375	3.7257e-12	1.75236e-10	LOC110029977
ncbi_110027367	187	164	181	124	131	97	64.64	56.51	68.23	28.75	25.94	27.54	63.1267	27.41	-1.20355	4.47658e-12	2.09013e-10	LOC110027367
ncbi_110029376	141	127	122	74	89	64	64.49	57.9	60.85	22.71	23.32	24.04	61.08	23.3567	-1.38687	4.55515e-12	2.12163e-10	LOC110029376
ncbi_110031566	44	58	37	186	219	159	8.89	11.69	8.16	25.22	25.36	26.39	9.58	25.6567	1.42124	5.10128e-12	2.35879e-10	LOC110031566
ncbi_110027986	18	15	11	100	111	93	7.9	6.56	5.26	29.43	27.89	33.51	6.57333	30.2767	2.20351	5.71391e-12	2.6357e-10	LOC110027986
MSTRG.3937	42	46	36	175	209	134	32.96	35.99	30.81	92.13	93.96	86.36	33.2533	90.8167	1.44946	6.14255e-12	2.82661e-10	--
ncbi_110020241	116	107	130	58	78	52	33.27	30.59	40.65	11.16	12.81	12.25	34.8367	12.0733	-1.52878	6.37058e-12	2.92451e-10	LOC110020241
ncbi_110029873	151	126	131	75	107	57	47.81	39.77	45.23	15.93	19.41	14.82	44.27	16.72	-1.40475	6.55312e-12	3.00111e-10	LOC110029873
ncbi_110027963	59	50	54	16	15	14	31.55	26.65	31.49	5.74	4.59	6.15	29.8967	5.49333	-2.44423	6.62086e-12	3.0249e-10	LOC110027963
ncbi_110028845	13	13	13	108	121	65	8.11	8.08	8.84	45.2	43.24	33.3	8.34333	40.58	2.28207	7.45641e-12	3.37442e-10	LOC110028845
ncbi_110028375	99	108	117	45	72	46	103.74	112.81	133.69	31.63	43.22	39.58	116.747	38.1433	-1.61388	8.31957e-12	3.73854e-10	LOC110028375
ncbi_110031789	254	259	276	191	181	181	234.23	238.09	277.55	118.16	95.61	137.08	249.957	116.95	-1.09579	9.31508e-12	4.16632e-10	LOC110031789
ncbi_110018885	105	101	79	292	335	269	93.49	89.65	76.71	174.42	170.87	196.71	86.6167	180.667	1.06061	1.071e-11	4.76794e-10	LOC110018885
ncbi_110036782	232	260	233	168	239	144	177.9	198.74	194.83	86.42	104.98	90.68	190.49	94.0267	-1.01857	1.13768e-11	5.05305e-10	LOC110036782
ncbi_110034485	20	24	14	116	142	84	17.14	20.5	13.08	66.68	69.7	59.11	16.9067	65.1633	1.94647	1.58876e-11	6.92795e-10	LOC110034485
ncbi_110018442	45	49	44	194	202	146	25.2	27.35	26.87	72.88	64.8	67.15	26.4733	68.2767	1.36685	1.77822e-11	7.71892e-10	LOC110018442
ncbi_110018389	150	153	158	108	102	82	28.84	29.33	33.13	13.93	11.23	12.95	30.4333	12.7033	-1.26045	1.88219e-11	8.15177e-10	LOC110018389
ncbi_110023771	16	15	17	94	113	105	16.26	15.34	18.91	63.9	65.98	87.15	16.8367	72.3433	2.10325	1.91854e-11	8.25316e-10	LOC110023771
ncbi_110021156	107	96	89	316	368	221	22.7	20.3	20.59	44.97	44.72	38.5	21.1967	42.73	1.01141	1.94407e-11	8.34425e-10	LOC110021156
ncbi_110029242	40	35	36	145	188	145	25.04	21.84	24.57	60.89	67.41	74.54	23.8167	67.6133	1.50534	2.4097e-11	1.02509e-09	LOC110029242
ncbi_110017935	84	89	74	33	40	36	25.9	27.36	24.89	6.83	7.07	9.12	26.05	7.67333	-1.76336	2.58017e-11	1.08793e-09	LOC110017935
ncbi_110024174	101	96	79	36	45	45	78.61	74.49	67.05	18.8	20.06	28.77	73.3833	22.5433	-1.70275	2.71097e-11	1.13558e-09	LOC110024174
ncbi_110022222	121	124	138	76	96	53	30.72	31.38	38.21	12.94	13.96	11.05	33.4367	12.65	-1.40229	2.93043e-11	1.2171e-09	LOC110022222
ncbi_110017913	86	90	88	43	56	19	26.51	27.65	29.58	8.89	9.89	4.81	27.9133	7.86333	-1.82774	3.54218e-11	1.46138e-09	LOC110017913
ncbi_110035791	44	35	35	150	179	165	17.14	13.59	14.86	39.19	39.93	52.77	15.1967	43.9633	1.53255	3.5778e-11	1.4729e-09	LOC110035791
ncbi_110028097	26	24	37	142	152	132	9.54	8.56	14.56	33.24	30.81	38.26	10.8867	34.1033	1.64735	3.69242e-11	1.51034e-09	LOC110028097
ncbi_110017858	83	83	67	256	324	187	21.21	21.14	18.67	43.88	47.42	39.24	20.34	43.5133	1.09714	4.03915e-11	1.64514e-09	LOC110017858
ncbi_110022780	121	118	106	75	76	47	28.34	27.55	27.08	11.79	10.2	9.04	27.6567	10.3433	-1.41893	4.64242e-11	1.87489e-09	LOC110022780
ncbi_110022474	25	26	30	125	144	131	8.28	8.7	10.79	27.58	27.13	35.55	9.25667	30.0867	1.70056	4.7215e-11	1.90281e-09	LOC110022474
ncbi_110035951	110	116	107	71	73	44	39.99	42.04	42.42	17.32	15.2	13.14	41.4833	15.22	-1.44656	5.32026e-11	2.12622e-09	LOC110035951
ncbi_110034095	35	48	41	9	12	4	6.08	8.31	7.76	1.05	1.19	0.57	7.38333	0.936667	-2.97866	5.56535e-11	2.21953e-09	LOC110034095
ncbi_110030016	49	53	41	189	210	142	23.35	25.18	21.31	60.42	57.32	55.57	23.28	57.77	1.31123	6.89929e-11	2.7458e-09	LOC110030016
ncbi_110017843	113	152	123	54	81	74	39.19	52.79	45.93	12.44	16.05	20.79	45.97	16.4267	-1.48465	7.63448e-11	3.01846e-09	LOC110017843
ncbi_110035132	53	59	50	14	20	17	23.71	26.31	24.39	4.2	5.12	6.24	24.8033	5.18667	-2.25765	8.02116e-11	3.15945e-09	LOC110035132
ncbi_110023365	134	154	126	78	82	84	98.43	112.21	100.68	38.02	34.56	49.58	103.773	40.72	-1.34963	8.28063e-11	3.24828e-09	LOC110023365
ncbi_110024034	34	34	40	159	159	150	40.9	40.77	52.47	128.31	109.56	148.18	44.7133	128.683	1.52505	8.75039e-11	3.41158e-09	LOC110024034
ncbi_110025211	203	240	219	150	212	138	25.79	30.4	30.34	12.78	15.43	14.4	28.8433	14.2033	-1.02201	1.08961e-10	4.20534e-09	LOC110025211
ncbi_110020117	57	60	52	21	26	9	30.72	32.38	30.7	7.63	8.12	4.13	31.2667	6.62667	-2.23827	1.12894e-10	4.34833e-09	LOC110020117
ncbi_110021495	38	36	27	4	7	2	9.23	8.72	7.15	0.65	0.97	0.4	8.36667	0.673333	-3.63526	1.1541e-10	4.42745e-09	LOC110021495
ncbi_110029962	74	82	68	36	43	17	11.56	12.9	11.72	3.84	3.85	2.16	12.06	3.28333	-1.877	1.21362e-10	4.62796e-09	LOC110029962
ncbi_110033061	35	38	46	162	177	153	22.6	24.46	32.4	70.19	65.48	81.15	26.4867	72.2733	1.4482	1.26209e-10	4.80324e-09	LOC110033061
ncbi_110030593	36	67	62	13	22	12	30.62	56.8	57.5	7.42	10.72	8.38	48.3067	8.84	-2.4501	1.37856e-10	5.23608e-09	LOC110030593
ncbi_110039331	41	30	38	7	5	6	37.93	27.67	38.34	4.34	2.65	4.56	34.6467	3.85	-3.16979	1.4112e-10	5.34941e-09	LOC110039331
ncbi_110038138	123	128	125	77	76	71	27.82	28.86	30.83	11.68	9.84	13.19	29.17	11.57	-1.3341	1.4608e-10	5.52651e-09	LOC110038138
ncbi_110032756	72	65	75	26	35	28	40.2	36.18	45.67	9.74	11.19	12.84	40.6833	11.2567	-1.85366	1.73178e-10	6.51305e-09	LOC110032756
ncbi_110039125	130	123	108	80	85	56	37.04	34.93	33.56	15.29	13.87	13.1	35.1767	14.0867	-1.32029	1.74907e-10	6.56518e-09	LOC110039125
ncbi_110027974	146	134	123	88	95	75	31.34	28.67	28.79	12.67	11.68	13.22	29.6	12.5233	-1.24098	1.79972e-10	6.74208e-09	LOC110027974
ncbi_110023472	56	58	52	217	197	191	37.62	38.84	38.09	97.79	75.8	105.37	38.1833	92.9867	1.28408	1.89246e-10	7.06187e-09	LOC110023472
ncbi_110029720	51	63	58	207	226	169	14.57	17.95	18.07	39.68	37	39.66	16.8633	38.78	1.20142	2.07875e-10	7.68216e-09	LOC110029720
ncbi_110037250	86	124	118	311	388	318	28.8	41.4	43.09	69.87	74.43	87.46	37.7633	77.2533	1.03261	2.10713e-10	7.77204e-09	LOC110037250
ncbi_110023385	109	124	82	43	80	41	39.93	45.29	32.76	10.57	16.79	12.34	39.3267	13.2333	-1.57133	2.29061e-10	8.3686e-09	LOC110023385
ncbi_110029424	241	241	220	159	190	175	83.26	82.99	82.88	36.85	37.6	49.65	83.0433	41.3667	-1.0054	2.55465e-10	9.27963e-09	LOC110029424
MSTRG.13821	73	93	74	42	47	25	83.24	105.71	92.01	32.13	30.7	23.41	93.6533	28.7467	-1.70394	3.14071e-10	1.12884e-08	--
ncbi_110031604	83	81	76	39	50	29	64.25	62.51	64.16	20.25	22.17	18.44	63.64	20.2867	-1.6494	3.14305e-10	1.12884e-08	LOC110031604
ncbi_110022738	124	124	106	73	83	62	28.95	28.86	26.99	11.43	11.1	11.89	28.2667	11.4733	-1.30082	3.2428e-10	1.16249e-08	LOC110022738
ncbi_110035362	100	104	88	50	70	42	53.78	55.75	51.61	18.04	21.56	18.55	53.7133	19.3833	-1.47046	3.31924e-10	1.18767e-08	LOC110035362
ncbi_110020110	62	53	58	21	20	21	22.69	19.33	23.14	5.15	4.19	6.31	21.72	5.21667	-2.05782	3.90589e-10	1.38464e-08	LOC110020110
ncbi_110028161	235	286	228	235	176	119	68.82	83.49	72.81	46.16	29.52	28.62	75.04	34.7667	-1.10996	4.11279e-10	1.4526e-08	LOC110028161
ncbi_110037886	42	45	34	6	10	11	41.56	44.39	36.69	3.98	5.67	8.94	40.88	6.19667	-2.72183	4.20478e-10	1.48139e-08	LOC110037886
ncbi_110037214	169	190	162	118	134	116	101.33	113.56	105.92	47.46	46.02	57.12	106.937	50.2	-1.091	4.20976e-10	1.48139e-08	LOC110037214
ncbi_110032382	24	29	30	140	140	100	22.65	27.28	30.87	88.62	75.67	77.49	26.9333	80.5933	1.58127	5.08151e-10	1.77834e-08	LOC110032382
ncbi_110021579	108	132	129	60	92	68	57.75	70.37	75.22	21.52	28.18	29.86	67.78	26.52	-1.35378	6.12945e-10	2.13727e-08	LOC110021579
ncbi_110020376	14	24	20	139	131	67	3.4	5.71	5.15	24.05	18.87	13.91	4.75333	18.9433	1.99468	6.20883e-10	2.16101e-08	LOC110020376
MSTRG.5093	116	114	128	70	90	62	25.03	24.52	30.12	10.13	11.12	10.99	26.5567	10.7467	-1.30518	6.96892e-10	2.39939e-08	BOR1
MSTRG.9699	23	29	23	113	136	103	8.88	11.04	9.68	29.17	29.97	32.65	9.86667	30.5967	1.63274	7.04401e-10	2.42089e-08	fmdA
ncbi_110026916	103	103	110	71	64	48	85.55	85.29	99.64	39.56	30.45	32.74	90.16	34.25	-1.39638	8.60258e-10	2.92503e-08	LOC110026916
ncbi_110030614	78	67	65	29	40	27	21.33	18.26	19.38	5.32	6.26	6.06	19.6567	5.88	-1.74113	9.10581e-10	3.08518e-08	LOC110030614
ncbi_110026561	14	19	14	101	108	68	6.65	9	7.26	32.21	29.41	26.55	7.63667	29.39	1.94431	9.29282e-10	3.14298e-08	LOC110026561
ncbi_110022709	52	48	41	17	15	12	6.52	6	5.61	1.43	1.08	1.24	6.04333	1.25	-2.27342	9.36286e-10	3.16108e-08	LOC110022709
ncbi_110023892	95	94	76	38	64	37	40.7	40.15	35.51	10.92	15.71	13.02	38.7867	13.2167	-1.5532	9.43897e-10	3.18117e-08	LOC110023892
ncbi_110032076	12	15	17	91	91	87	4.79	5.97	7.4	24.36	20.8	28.51	6.05333	24.5567	2.02031	1.05383e-09	3.54543e-08	LOC110032076
ncbi_110029970	56	34	38	12	15	6	6.67	4.04	4.94	0.96	1.02	0.59	5.21667	0.856667	-2.60632	1.15708e-09	3.85888e-08	LOC110029970
ncbi_110019337	30	31	28	112	170	109	18.86	19.43	19.2	47.24	61.22	56.28	19.1633	54.9133	1.51881	1.23128e-09	4.09919e-08	LOC110019337
ncbi_110026145	72	61	77	218	266	194	18.55	15.67	21.64	37.68	39.26	41.06	18.62	39.3333	1.0789	1.32235e-09	4.39474e-08	LOC110026145
ncbi_110039487	60	67	41	22	25	15	16.79	18.61	12.53	4.13	4.01	3.45	15.9767	3.86333	-2.04805	1.39661e-09	4.63351e-08	LOC110039487
ncbi_110022862	103	105	99	70	54	49	42.53	43.01	44.47	19.45	12.78	16.54	43.3367	16.2567	-1.41456	1.40764e-09	4.66202e-08	LOC110022862
ncbi_110029333	35	33	28	3	8	5	9.36	8.82	8.15	0.54	1.22	1.1	8.77667	0.953333	-3.20262	1.42346e-09	4.69816e-08	LOC110029333
ncbi_110027095	99	82	98	44	55	49	37.13	30.66	40.08	11.07	11.82	15.09	35.9567	12.66	-1.50598	1.42893e-09	4.70808e-08	LOC110027095
ncbi_110019876	65	53	45	212	205	151	21.22	17.25	16.02	46.42	38.33	40.48	18.1633	41.7433	1.20052	1.44998e-09	4.76925e-08	LOC110019876
ncbi_110019107	43	38	35	168	200	100	24.96	21.86	21.82	64.65	66	47.04	22.88	59.23	1.37224	1.64934e-09	5.39714e-08	LOC110019107
ncbi_110018697	123	129	124	97	89	56	56.81	59.39	62.45	30.05	23.54	21.24	59.55	24.9433	-1.25545	1.73183e-09	5.64776e-08	LOC110018697
ncbi_110020528	137	97	85	62	62	53	37.49	26.46	25.37	11.38	9.72	11.91	29.7733	11.0033	-1.43608	1.88681e-09	6.14271e-08	LOC110020528
ncbi_110034405	61	59	27	13	19	10	61.62	59.18	29.34	8.66	10.82	7.95	50.0467	9.14333	-2.45248	2.03926e-09	6.5942e-08	LOC110034405
ncbi_110025020	45	60	61	28	14	13	26.95	35.82	39.84	11.25	4.8	6.39	34.2033	7.48	-2.19303	2.14801e-09	6.91082e-08	LOC110025020
ncbi_110037331	5	5	8	70	56	59	3.29	3.27	5.73	30.85	21.08	31.83	4.09667	27.92	2.76878	2.23859e-09	7.19016e-08	LOC110037331
ncbi_110032044	27	42	39	1	11	7	32.48	50.36	51.16	0.81	7.58	6.92	44.6667	5.10333	-3.12969	2.26134e-09	7.25107e-08	LOC110032044
ncbi_110028602	116	111	107	64	97	37	8.37	7.98	8.41	3.1	4.01	2.19	8.25333	3.1	-1.41271	2.26712e-09	7.25744e-08	LOC110028602
ncbi_110026137	191	164	170	129	123	120	73.73	63.11	71.56	33.4	27.2	38.04	69.4667	32.88	-1.07911	2.68408e-09	8.55534e-08	LOC110026137
ncbi_110031245	94	120	81	42	73	47	37.38	47.56	35.12	11.2	16.38	15.21	40.02	14.2633	-1.48841	2.78466e-09	8.82563e-08	LOC110031245
ncbi_110024068	171	181	150	125	164	85	46.51	49.07	44.84	22.81	25.55	18.99	46.8067	22.45	-1.06	2.97778e-09	9.40654e-08	LOC110024068
ncbi_110023098	26	33	27	125	169	87	11.4	14.42	12.91	36.76	42.44	31.32	12.91	36.84	1.51278	3.08726e-09	9.73632e-08	LOC110023098
ncbi_110039492	52	66	44	184	229	143	32.23	40.78	29.74	76.5	81.3	72.79	34.25	76.8633	1.16619	3.2322e-09	1.01599e-07	LOC110039492
ncbi_110024562	153	132	151	104	122	83	67.28	57.86	72.4	30.68	30.73	29.97	65.8467	30.46	-1.11219	3.86088e-09	1.19982e-07	LOC110024562
ncbi_110023139	30	36	23	4	6	4	11.12	13.3	9.3	0.99	1.27	1.22	11.24	1.16	-3.27645	3.97397e-09	1.23296e-07	LOC110023139
ncbi_110027502	48	40	35	140	192	128	36.39	30.5	29.02	71.41	83.55	79.44	31.97	78.1333	1.28922	4.21785e-09	1.3044e-07	LOC110027502
ncbi_110029029	57	39	42	193	239	107	14.45	9.86	11.61	32.83	34.71	22.28	11.9733	29.94	1.32225	4.63956e-09	1.43019e-07	LOC110029029
ncbi_110020306	32	35	32	6	11	4	21.12	23.1	23.14	2.65	4.16	2.18	22.4533	2.99667	-2.9055	4.76592e-09	1.46376e-07	LOC110020306
ncbi_110025081	22	17	32	119	163	77	5.19	4	8.24	18.84	22.03	14.92	5.81	18.5967	1.67843	5.43407e-09	1.66173e-07	LOC110025081
ncbi_110028277	20	20	18	89	118	82	6.72	6.7	6.59	20.05	22.7	22.62	6.67	21.79	1.70791	6.65321e-09	2.00887e-07	LOC110028277
MSTRG.2624	43	37	43	141	164	184	51.62	44.27	56.29	113.54	112.77	181.39	50.7267	135.9	1.42173	6.84434e-09	2.05685e-07	--
ncbi_110024957	30	27	29	3	7	4	28.88	25.91	30.45	1.94	3.86	3.16	28.4133	2.98667	-3.24996	7.14014e-09	2.13235e-07	LOC110024957
ncbi_110032264	19	24	24	98	107	130	16.5	20.78	22.73	57.11	53.24	92.74	20.0033	67.6967	1.75884	8.1377e-09	2.41519e-07	LOC110032264
ncbi_110018637	124	139	105	82	107	60	32.48	36.3	29.99	14.41	16.06	12.91	32.9233	14.46	-1.18704	8.6211e-09	2.55075e-07	LOC110018637
ncbi_110039247	25	34	35	134	144	106	6.93	9.39	10.57	24.9	22.85	24.11	8.96333	23.9533	1.41812	8.63971e-09	2.55231e-07	LOC110039247
ncbi_110038112	48	51	42	162	217	120	18.22	19.01	17.15	41.07	46.75	37.07	18.1267	41.63	1.19951	8.75645e-09	2.58282e-07	LOC110038112
ncbi_110026256	138	140	128	90	128	71	35.51	35.91	35.92	15.54	18.87	15.01	35.78	16.4733	-1.11902	8.89576e-09	2.61987e-07	LOC110026256
ncbi_110034546	168	177	156	101	118	125	128.31	134.75	129.92	51.75	51.62	78.4	130.993	60.59	-1.11234	9.47554e-09	2.7778e-07	LOC110034546
ncbi_110035953	31	29	26	149	130	89	7.11	6.63	6.5	22.92	17.08	16.76	6.74667	18.92	1.48767	9.54972e-09	2.79526e-07	LOC110035953
ncbi_110034229	56	48	57	20	17	23	93.57	80.27	103.39	22.4	16.2	30.96	92.41	23.1867	-1.99475	9.58472e-09	2.79696e-07	LOC110034229
ncbi_110020778	20	22	20	92	114	90	9.95	10.91	10.85	30.7	32.48	36.76	10.57	33.3133	1.65612	1.02087e-08	2.9648e-07	LOC110020778
ncbi_110027852	24	24	26	117	116	94	13.6	13.56	16.07	44.48	37.66	43.75	14.41	41.9633	1.54206	1.12288e-08	3.24701e-07	LOC110027852
ncbi_110031226	153	139	118	101	111	81	64.26	58.31	53.99	28.54	26.68	28.01	58.8533	27.7433	-1.08498	1.18712e-08	3.41731e-07	LOC110031226
ncbi_110018604	44	51	38	17	19	10	9.56	11.01	8.98	2.47	2.42	1.82	9.85	2.23667	-2.13877	1.2491e-08	3.57958e-07	LOC110018604
ncbi_110021452	126	100	94	70	82	53	82.21	65.04	66.88	30.64	30.65	28.4	71.3767	29.8967	-1.25547	1.46657e-08	4.16537e-07	LOC110021452
ncbi_110037117	142	185	142	118	148	62	41.93	54.25	45.86	23.45	25.01	15.08	47.3467	21.18	-1.16056	1.48159e-08	4.20179e-07	LOC110037117
ncbi_110036343	39	43	32	10	12	11	22.53	24.76	20.16	3.88	3.97	5.22	22.4833	4.35667	-2.36756	1.55587e-08	4.40593e-07	LOC110036343
ncbi_110025279	140	117	119	97	100	63	28.79	23.98	26.68	13.38	11.78	10.64	26.4833	11.9333	-1.15009	1.60239e-08	4.52427e-07	LOC110025279
ncbi_110033248	7	10	12	74	82	49	2.12	3.01	3.96	15.01	14.2	12.17	3.03	13.7933	2.18658	1.79895e-08	5.02735e-07	LOC110033248
ncbi_110018553	48	54	38	14	25	12	31.68	35.53	27.35	6.2	9.45	6.5	31.52	7.38333	-2.09392	1.86148e-08	5.18693e-07	LOC110018553
ncbi_110020938	39	36	50	138	209	123	14.48	13.32	20.24	34.36	44.43	37.49	16.0133	38.76	1.27529	1.90024e-08	5.28078e-07	LOC110020938
ncbi_110033655	162	165	132	104	150	91	60.27	60.94	53.43	26.02	31.95	27.85	58.2133	28.6067	-1.025	1.90067e-08	5.28078e-07	LOC110033655
ncbi_110030351	64	42	48	28	17	10	27.76	18.16	22.7	8.15	4.22	3.56	22.8733	5.31	-2.10688	2.18545e-08	6.02826e-07	LOC110030351
ncbi_110028786	62	68	57	194	219	166	14.1	15.5	14.24	29.73	28.74	31.21	14.6133	29.8933	1.03254	2.2033e-08	6.06873e-07	LOC110028786
ncbi_110022520	74	77	70	28	38	42	74	76.75	76.33	18.78	21.77	34.49	75.6933	25.0133	-1.59747	2.21551e-08	6.0936e-07	LOC110022520
ncbi_110022153	50	55	54	16	27	22	14.74	16.16	17.36	3.16	4.56	5.33	16.0867	4.35	-1.88678	2.22578e-08	6.11308e-07	LOC110022153
ncbi_110029747	136	112	106	67	92	74	27.53	22.6	23.4	9.1	10.67	12.3	24.51	10.69	-1.19711	2.29333e-08	6.2716e-07	LOC110029747
ncbi_110031781	35	30	40	9	8	10	7.66	6.55	9.55	1.32	1	1.8	7.92	1.37333	-2.52782	2.3958e-08	6.52386e-07	LOC110031781
ncbi_110020052	170	148	168	111	129	116	59.23	51.4	63.83	25.94	25.75	33.19	58.1533	28.2933	-1.0394	2.50055e-08	6.78979e-07	LOC110020052
ncbi_110037492	100	99	98	64	62	58	93.28	92.05	99.68	40.05	33.08	44.43	95.0033	39.1867	-1.27762	2.6022e-08	7.0458e-07	LOC110037492
ncbi_110032026	157	135	116	95	125	76	37.69	32.31	30.37	15.3	17.19	14.98	33.4567	15.8233	-1.08024	2.86181e-08	7.716e-07	LOC110032026
ncbi_110024319	80	69	79	42	46	37	23.41	20.13	25.21	8.25	7.71	8.89	22.9167	8.28333	-1.46811	3.0335e-08	8.1331e-07	LOC110024319
ncbi_110024413	94	94	81	49	77	35	8.03	7.93	7.67	2.8	3.76	2.47	7.87667	3.01	-1.38782	3.07253e-08	8.22622e-07	LOC110024413
ncbi_110029653	33	36	37	11	8	10	12.91	14.04	15.79	2.89	1.79	3.21	14.2467	2.63	-2.43749	3.22457e-08	8.62122e-07	LOC110029653
ncbi_110022632	29	30	22	117	152	77	11.92	12.46	9.88	32.52	36.16	26.06	11.42	31.58	1.46745	3.28097e-08	8.75978e-07	LOC110022632
ncbi_110028785	50	58	39	16	26	16	34	39.66	29.22	7.49	10.14	8.91	34.2933	8.84667	-1.95472	3.35088e-08	8.92156e-07	LOC110028785
ncbi_110038775	23	59	37	8	6	13	7.6	19.43	13.33	1.77	1.14	3.53	13.4533	2.14667	-2.64779	3.84779e-08	1.01179e-06	LOC110038775
ncbi_110023786	144	160	101	72	133	62	47.83	52.98	36.58	16.04	25.31	16.91	45.7967	19.42	-1.2377	3.87423e-08	1.01734e-06	LOC110023786
ncbi_110021998	40	56	37	12	20	15	13.1	18.22	13.2	2.67	3.75	4.03	14.84	3.48333	-2.09095	4.14293e-08	1.08344e-06	LOC110021998
ncbi_110017949	96	104	75	56	73	41	24.75	26.24	20.14	9.02	10.06	8.11	23.71	9.06333	-1.38738	4.42993e-08	1.15692e-06	LOC110017949
ncbi_110025374	63	78	55	25	47	24	16.92	20.88	16.1	4.5	7.23	5.29	17.9667	5.67333	-1.66305	4.60321e-08	1.20054e-06	LOC110025374
ncbi_110025380	7	14	10	60	76	67	3.54	7.06	5.52	20.36	22.02	27.83	5.37333	23.4033	2.12282	4.99547e-08	1.29754e-06	LOC110025380
ncbi_110036681	74	71	76	36	43	40	66.41	63.52	74.38	21.67	22.11	29.48	68.1033	24.42	-1.47966	5.10977e-08	1.32542e-06	LOC110036681
ncbi_110026346	34	40	24	9	9	7	26.28	30.83	20.23	4.67	3.99	4.44	25.78	4.36667	-2.56165	5.20023e-08	1.34706e-06	LOC110026346
ncbi_110024952	170	151	171	139	159	76	62.2	55.08	68.23	34.12	33.33	22.84	61.8367	30.0967	-1.03886	5.87101e-08	1.51467e-06	LOC110024952
MSTRG.16046	60	51	47	24	32	14	59.27	50.22	50.63	15.9	18.11	11.36	53.3733	15.1233	-1.81934	6.58612e-08	1.68779e-06	--
ncbi_110025364	65	81	66	33	51	31	18.47	22.95	20.45	6.29	8.3	7.24	20.6233	7.27667	-1.50293	6.91199e-08	1.76422e-06	LOC110025364
ncbi_110026134	6	6	3	40	66	45	3.37	3.36	1.84	15.09	21.26	20.78	2.85667	19.0433	2.73688	7.29795e-08	1.85285e-06	LOC110026134
ncbi_110022357	86	65	52	38	43	23	37.16	28	24.5	11.01	10.65	8.16	29.8867	9.94	-1.58818	8.60257e-08	2.15831e-06	LOC110022357
ncbi_110023687	86	96	90	67	67	37	29.57	32.9	33.74	15.45	13.19	10.45	32.07	13.03	-1.29939	9.58574e-08	2.38621e-06	LOC110023687
ncbi_110026873	143	124	118	91	91	89	47.3	40.88	42.56	20.19	17.24	24.18	43.58	20.5367	-1.08546	1.10739e-07	2.73533e-06	LOC110026873
ncbi_110034580	59	43	42	25	22	12	40.35	29.31	31.32	11.47	8.62	6.74	33.66	8.94333	-1.91215	1.18131e-07	2.89219e-06	LOC110034580
ncbi_110018922	52	35	28	16	7	10	22.23	14.91	13.05	4.59	1.71	3.51	16.73	3.27	-2.35507	1.20183e-07	2.93451e-06	LOC110018922
ncbi_110032286	108	126	100	81	97	58	18.78	21.84	18.96	9.45	9.66	8.28	19.86	9.13	-1.12118	1.23361e-07	3.00444e-06	LOC110032286
ncbi_110024247	53	36	39	165	169	110	19.41	13.14	15.57	40.53	35.44	33.08	16.04	36.35	1.18028	1.24569e-07	3.03003e-06	LOC110024247
ncbi_110022361	115	95	112	75	79	64	30.26	24.92	32.14	13.24	11.91	13.83	29.1067	12.9933	-1.16358	1.29517e-07	3.13445e-06	LOC110022361
ncbi_110018071	103	128	82	57	79	64	24.33	30.14	21.67	9.31	10.69	12.41	25.38	10.8033	-1.23222	1.31849e-07	3.18283e-06	LOC110018071
ncbi_110031996	107	105	85	64	86	50	68.95	67.45	59.73	27.66	31.74	26.46	65.3767	28.62	-1.19175	1.33985e-07	3.23032e-06	LOC110031996
ncbi_110036632	57	52	48	21	28	23	13.97	12.71	12.83	3.45	3.93	4.63	13.17	4.00333	-1.71798	1.34222e-07	3.23196e-06	LOC110036632
ncbi_110036024	142	138	117	102	122	79	58.76	56.92	52.8	28.31	28.92	26.85	56.16	28.0267	-1.00274	1.3634e-07	3.27883e-06	LOC110036024
ncbi_110024623	34	16	9	104	115	77	17.04	8	4.95	34.97	33.02	31.7	9.99667	33.23	1.73297	1.3783e-07	3.31052e-06	LOC110024623
ncbi_110029673	29	53	52	17	23	8	8.73	15.78	16.8	3.38	3.91	2	13.77	3.09667	-2.15274	1.48451e-07	3.55224e-06	LOC110029673
ncbi_110032446	12	15	12	78	71	64	9.93	12.61	10.96	44.94	35.14	44.97	11.1667	41.6833	1.90027	1.65558e-07	3.92723e-06	LOC110032446
MSTRG.22344	3	2	2	51	51	23	2.37	1.58	1.72	27.04	23.09	14.93	1.89	21.6867	3.52035	1.75377e-07	4.13581e-06	--
ncbi_110027473	25	25	24	4	5	5	18.77	18.71	19.65	2.01	2.15	3.08	19.0433	2.41333	-2.98019	1.75431e-07	4.13581e-06	LOC110027473
ncbi_110021488	46	48	33	21	16	11	19.6	20.63	15.31	5.9	3.92	3.88	18.5133	4.56667	-2.01935	1.83352e-07	4.30663e-06	LOC110021488
ncbi_110038611	56	54	51	182	186	132	15.23	14.43	14.77	33.51	28.62	28.32	14.81	30.15	1.02559	2.02733e-07	4.73112e-06	LOC110038611
ncbi_110025122	0	0	0	41	21	22	0	0	0	11.5	5	7.69	0.001	8.06333	12.9772	2.14496e-07	4.97709e-06	LOC110025122
ncbi_110019423	100	129	79	54	83	61	25.35	32.56	21.93	9.35	12.07	12.69	26.6133	11.37	-1.22692	2.70319e-07	6.18245e-06	LOC110019423
ncbi_110031199	111	144	117	79	118	75	48.1	62.2	55.29	22.97	29.29	26.69	55.1967	26.3167	-1.0686	2.7176e-07	6.208e-06	LOC110031199
ncbi_110018548	49	57	53	15	33	24	26.5	30.53	31.09	5.41	10.22	10.63	29.3733	8.75333	-1.7466	2.78947e-07	6.357e-06	LOC110018548
ncbi_110029408	60	78	51	219	264	122	20.33	26.35	18.85	49.79	51.25	33.95	21.8433	44.9967	1.04263	2.87399e-07	6.54183e-06	LOC110029408
ncbi_110026339	14	7	13	71	73	54	6.39	3.18	6.47	21.73	19.08	20.23	5.34667	20.3467	1.92808	3.02942e-07	6.87112e-06	LOC110026339
ncbi_110020218	49	50	36	157	168	114	19.24	19.57	15.39	41.36	37.79	36.76	18.0667	38.6367	1.09664	3.38156e-07	7.61567e-06	LOC110020218
ncbi_110028818	119	116	98	85	104	51	40.05	39.27	36.91	19.09	20.48	14.77	38.7433	18.1133	-1.0969	3.57891e-07	8.0412e-06	LOC110028818
ncbi_110018824	25	39	25	8	11	5	7.13	11.09	7.78	1.53	1.8	1.23	8.66667	1.52	-2.51141	3.62701e-07	8.11875e-06	LOC110018824
ncbi_110024041	117	108	94	66	95	65	40.64	37.4	35.61	15.38	18.9	18.54	37.8833	17.6067	-1.10544	3.63835e-07	8.11875e-06	LOC110024041
ncbi_110031006	55	53	39	25	23	19	15.3	14.7	11.83	4.67	3.67	4.34	13.9433	4.22667	-1.72198	3.78661e-07	8.42872e-06	LOC110031006
ncbi_110026001	80	88	69	37	66	41	9.67	10.57	9.1	2.97	4.55	4.03	9.78	3.85	-1.34498	4.0054e-07	8.89707e-06	LOC110026001
ncbi_110033214	8	10	11	55	80	46	9.29	11.58	13.93	42.84	53.21	43.87	11.6	46.64	2.00744	4.39354e-07	9.72319e-06	LOC110033214
ncbi_110030059	60	68	57	28	45	28	38.19	43.14	39.56	11.95	16.41	14.63	40.2967	14.33	-1.49162	4.41592e-07	9.76143e-06	LOC110030059
ncbi_110019621	30	30	28	9	8	8	15.62	15.57	15.89	3.14	2.39	3.42	15.6933	2.98333	-2.39515	4.56639e-07	1.00824e-05	LOC110019621
ncbi_110026919	79	92	54	42	61	25	14.53	16.87	10.83	5.18	6.43	3.78	14.0767	5.13	-1.45628	4.58823e-07	1.0119e-05	LOC110026919
ncbi_110031478	49	62	71	34	35	26	26.43	33.36	41.83	12.3	10.82	11.53	33.8733	11.55	-1.55226	4.63628e-07	1.02132e-05	LOC110031478
ncbi_110018001	70	43	45	150	196	165	29.52	18.08	20.7	42.44	47.35	57.15	22.7667	48.98	1.10527	4.69559e-07	1.03082e-05	LOC110018001
ncbi_110017894	27	29	23	4	9	6	5.66	6.06	5.26	0.56	1.08	1.03	5.66	0.89	-2.66892	4.89137e-07	1.07134e-05	LOC110017894
ncbi_110038948	93	86	82	58	74	43	49.5	45.63	47.59	20.71	22.56	18.8	47.5733	20.69	-1.20122	4.98491e-07	1.08963e-05	LOC110038948
ncbi_110020360	44	43	39	130	157	126	14.79	14.41	14.29	29.31	30.22	34.78	14.4967	31.4367	1.11673	4.98625e-07	1.08963e-05	LOC110020360
MSTRG.22180	59	46	56	1	2	9	74.6	57.98	77.21	0.85	1.45	9.35	69.93	3.88333	-4.17054	5.46063e-07	1.18653e-05	--
ncbi_110018872	110	126	144	100	109	75	24.72	28.22	35.29	15.07	14.03	13.84	29.41	14.3133	-1.03895	5.68711e-07	1.23433e-05	LOC110018872
ncbi_110019154	23	18	25	6	3	2	16.02	12.15	18.94	2.83	1.08	0.96	15.7033	1.62333	-3.27404	5.86208e-07	1.268e-05	LOC110019154
ncbi_110031184	36	48	43	19	22	13	7.48	9.94	9.74	2.65	2.62	2.22	9.05333	2.49667	-1.85845	5.95121e-07	1.28437e-05	LOC110031184
ncbi_110026547	56	54	58	22	34	29	21.91	21.06	24.75	5.78	7.62	9.32	22.5733	7.57333	-1.57562	5.98873e-07	1.29102e-05	LOC110026547
ncbi_110024466	41	54	41	21	27	13	8.5	11.16	9.27	2.92	3.21	2.21	9.64333	2.78	-1.79445	6.32346e-07	1.35403e-05	LOC110024466
MSTRG.3939	20	26	33	8	7	4	23.62	30.67	38.18	4.64	3.47	4.66	30.8233	4.25667	-2.85623	6.58443e-07	1.40833e-05	--
ncbi_110034944	54	60	30	16	23	21	45.75	51.35	27.77	9.39	11.15	14.91	41.6233	11.8167	-1.81657	6.62052e-07	1.41447e-05	LOC110034944
ncbi_110036640	90	88	91	58	72	53	72.53	70.7	79.97	31.36	33.24	35.08	74.4	33.2267	-1.16296	6.71173e-07	1.43076e-05	LOC110036640
ncbi_110021844	72	105	87	41	55	59	19.52	28.37	25.72	7.46	8.54	13.13	24.5367	9.71	-1.3374	6.98031e-07	1.48636e-05	LOC110021844
ncbi_110019323	66	78	86	38	58	43	30.21	35.89	43.23	11.83	15.42	16.23	36.4433	14.4933	-1.33027	7.73759e-07	1.6385e-05	LOC110019323
ncbi_110027070	112	119	84	72	77	70	13.01	13.78	10.64	5.61	5.12	6.68	12.4767	5.80333	-1.10428	7.74974e-07	1.63926e-05	LOC110027070
ncbi_110022601	105	93	80	68	66	55	85.35	75.35	70.91	37.08	30.73	36.71	77.2033	34.84	-1.14792	8.01776e-07	1.69222e-05	LOC110022601
ncbi_110018241	27	15	12	87	85	76	15.36	8.51	7.45	33.21	27.7	35.51	10.44	32.14	1.62225	8.12427e-07	1.71092e-05	LOC110018241
ncbi_110024231	122	103	124	83	82	82	28.32	23.84	31.39	12.93	10.9	15.63	27.85	13.1533	-1.08225	8.45854e-07	1.77741e-05	LOC110024231
ncbi_110029860	43	29	29	124	148	88	44.56	29.96	32.77	86.21	87.86	74.9	35.7633	82.99	1.21446	8.5561e-07	1.79594e-05	LOC110029860
ncbi_110027917	40	31	31	7	21	4	7.13	5.5	6.02	0.84	2.14	0.59	6.21667	1.19	-2.38518	8.75465e-07	1.83359e-05	LOC110027917
ncbi_110032498	95	142	123	84	100	77	22.56	33.61	31.85	13.38	13.6	15.02	29.34	14	-1.06744	9.00462e-07	1.87569e-05	LOC110032498
ncbi_110020452	22	22	12	2	2	0	11.75	11.72	6.99	0.73	0.61	0	10.1533	0.446667	-4.50661	9.23757e-07	1.92016e-05	LOC110020452
ncbi_110028610	38	41	40	12	23	14	6.09	6.55	6.99	1.29	2.11	1.84	6.54333	1.74667	-1.90542	9.36564e-07	1.94243e-05	LOC110028610
ncbi_110020569	84	88	80	53	66	50	52.69	55.03	54.73	22.3	23.72	25.76	54.15	23.9267	-1.17834	9.85329e-07	2.03475e-05	LOC110020569
ncbi_110031465	3	3	0	35	44	27	2.13	2.12	0	16.66	17.88	15.73	1.41667	16.7567	3.56416	1.00787e-06	2.07682e-05	LOC110031465
ncbi_110036575	22	13	26	3	0	4	10.88	6.57	14.17	0.98	0	1.77	10.54	0.916667	-3.52333	1.0775e-06	2.20604e-05	LOC110036575
ncbi_110025007	51	53	47	23	35	19	20.47	21.37	20.97	5.87	7.63	6.05	20.9367	6.51667	-1.68383	1.11453e-06	2.26972e-05	LOC110025007
ncbi_110033513	31	39	28	7	17	9	12.26	15.49	12.92	2.05	4.24	2.91	13.5567	3.06667	-2.14426	1.14746e-06	2.33182e-05	LOC110033513
ncbi_110025970	78	100	67	49	69	41	28.82	36.83	26.99	12.14	14.6	12.44	30.88	13.06	-1.24152	1.19931e-06	2.42689e-05	LOC110025970
ncbi_110034122	51	42	52	27	26	18	28.12	23.08	31.26	9.99	8.21	8.15	27.4867	8.78333	-1.64589	1.26266e-06	2.5497e-05	LOC110034122
ncbi_110033207	54	69	47	34	21	28	10.26	12.72	9.55	4.22	2.29	4.37	10.8433	3.62667	-1.58009	1.34703e-06	2.6973e-05	LOC110033207
ncbi_110029335	39	42	38	23	17	10	10.65	11.44	11.32	4.21	2.66	2.24	11.1367	3.03667	-1.87476	1.57596e-06	3.12305e-05	LOC110029335
ncbi_110033702	37	39	34	11	11	18	29.33	30.44	28.72	5.69	4.96	11.56	29.4967	7.40333	-1.99431	1.72136e-06	3.38316e-05	LOC110033702
ncbi_110023813	19	39	30	119	111	100	27.86	57.01	47.97	117.06	93.24	120.43	44.28	110.243	1.31596	1.80999e-06	3.55006e-05	LOC110023813
ncbi_110030837	26	32	24	4	6	11	42.88	52.61	43.16	4.43	5.67	14.9	46.2167	8.33333	-2.47145	1.81373e-06	3.55375e-05	LOC110030837
ncbi_110036924	65	71	44	26	38	33	16.81	18.3	12.41	4.51	5.63	7.01	15.84	5.71667	-1.47033	1.9402e-06	3.78088e-05	LOC110036924
ncbi_110018390	44	45	40	17	18	22	13.92	14.19	13.8	3.61	3.26	5.71	13.97	4.19333	-1.73616	1.94843e-06	3.78668e-05	LOC110018390
ncbi_110030962	22	11	17	77	94	58	29.32	14.61	24.7	68.83	71.75	63.47	22.8767	68.0167	1.57201	1.95588e-06	3.7973e-05	LOC110030962
ncbi_110027962	63	60	67	32	45	35	12.67	12.03	14.69	4.32	5.18	5.78	13.13	5.09333	-1.36618	2.03349e-06	3.936e-05	LOC110027962
ncbi_110021265	106	116	90	86	80	64	26.43	28.83	24.47	14.38	11.43	13.1	26.5767	12.97	-1.03498	2.08411e-06	4.02585e-05	LOC110021265
ncbi_110021316	37	28	38	18	10	9	11.8	8.9	13.22	3.85	1.83	2.45	11.3067	2.71	-2.06081	2.10021e-06	4.04878e-05	LOC110021316
ncbi_110018751	109	76	70	48	55	56	38.58	26.76	27.11	11.44	11.2	16.21	30.8167	12.95	-1.25076	2.13331e-06	4.10431e-05	LOC110018751
ncbi_110029209	64	51	39	24	36	19	23.6	18.75	15.68	5.94	7.6	5.75	19.3433	6.43	-1.58895	2.16586e-06	4.15441e-05	LOC110029209
ncbi_110031364	68	75	56	34	44	40	66.02	72.59	59.29	22.15	24.47	31.9	65.9667	26.1733	-1.33364	2.22481e-06	4.26322e-05	LOC110031364
ncbi_110027697	105	103	100	85	97	43	22.74	22.24	23.66	12.41	12.03	7.67	22.88	10.7033	-1.09603	2.23308e-06	4.27479e-05	LOC110027697
ncbi_110035300	6	5	5	38	50	39	3.35	2.47	2.7	13.19	14.89	16.9	2.84	14.9933	2.40036	2.27968e-06	4.3569e-05	LOC110035300
ncbi_110037681	33	46	43	15	24	15	7.77	10.8	11.04	2.37	3.24	2.9	9.87	2.83667	-1.79885	2.32966e-06	4.44632e-05	LOC110037681
ncbi_110031357	53	40	49	132	196	117	21.45	16.17	21.7	35.95	45.91	39.08	19.7733	40.3133	1.0277	2.4883e-06	4.71152e-05	LOC110031357
ncbi_110018802	47	50	58	30	33	20	13.88	14.72	18.68	5.95	5.58	4.85	15.76	5.46	-1.52929	2.53543e-06	4.79602e-05	LOC110018802
ncbi_110033638	85	89	85	66	75	43	23.72	24.76	25.87	12.35	11.99	9.85	24.7833	11.3967	-1.12076	2.75898e-06	5.20347e-05	LOC110033638
ncbi_110033964	132	103	102	85	71	81	90.6	70.47	76.34	39.14	27.91	45.66	79.1367	37.57	-1.07477	2.83802e-06	5.33675e-05	LOC110033964
ncbi_110031093	45	44	53	16	29	24	11.04	10.76	14.17	2.63	4.07	4.83	11.99	3.84333	-1.6414	3.21491e-06	5.97504e-05	LOC110031093
ncbi_110022362	32	35	31	92	165	91	11.91	12.98	12.58	22.97	35.17	27.81	12.49	28.65	1.19776	3.28826e-06	6.09954e-05	LOC110022362
ncbi_110030550	30	31	30	10	13	10	4.14	4.27	4.52	0.93	1.03	1.13	4.31	1.03	-2.06504	3.36441e-06	6.21723e-05	LOC110030550
ncbi_110021082	26	18	19	4	2	6	26.61	18.36	21.2	2.75	1.17	5.04	22.0567	2.98667	-2.88461	3.38657e-06	6.25161e-05	LOC110021082
ncbi_110022302	32	33	50	126	142	117	12.33	12.84	20.61	32.42	31.74	37.18	15.26	33.78	1.14641	3.60119e-06	6.60321e-05	LOC110022302
ncbi_110034472	32	36	24	105	110	105	24.41	27.37	19.96	53.72	48.06	65.77	23.9133	55.85	1.22374	3.68952e-06	6.74579e-05	LOC110034472
ncbi_110036204	19	19	20	4	3	4	9.66	9.63	11.09	1.36	0.87	1.67	10.1267	1.3	-2.96158	3.95646e-06	7.17221e-05	LOC110036204
ncbi_110036566	46	69	40	30	33	18	14.09	21.06	13.36	6.16	5.79	4.53	16.17	5.49333	-1.55757	3.98829e-06	7.21624e-05	LOC110036566
ncbi_110031790	75	65	70	52	39	39	29.8	25.75	30.33	13.86	8.88	12.73	28.6267	11.8233	-1.27572	4.11579e-06	7.43289e-05	LOC110031790
ncbi_110023085	46	71	61	29	44	29	24.58	37.81	35.54	10.39	13.47	12.72	32.6433	12.1933	-1.4207	4.2418e-06	7.64602e-05	LOC110023085
ncbi_110034514	9	10	10	40	80	48	7.25	8.03	8.79	21.63	36.93	31.77	8.02333	30.11	1.90797	4.38102e-06	7.86733e-05	LOC110034514
ncbi_110025991	33	24	29	107	115	81	12.7	8.99	10.47	23.11	21.61	21.88	10.72	22.2	1.05025	4.44483e-06	7.97445e-05	LOC110025991
ncbi_110033252	15	29	23	5	7	4	5.83	11.24	9.75	1.3	1.56	1.28	8.94	1.38	-2.69561	4.5293e-06	8.11838e-05	LOC110033252
ncbi_110036698	82	103	119	78	70	65	21.17	26.51	33.5	13.51	10.35	13.78	27.06	12.5467	-1.10886	4.61602e-06	8.25837e-05	LOC110036698
ncbi_110039439	10	8	3	43	50	45	9.37	7.48	3.07	27.04	26.85	34.64	6.64	29.51	2.15195	5.71768e-06	0.000100786	LOC110039439
ncbi_110030975	42	40	32	22	20	3	33.94	32.39	28	12	9.15	1.75	31.4433	7.63333	-2.04237	5.97091e-06	0.00010496	LOC110030975
ncbi_110032377	58	55	53	32	42	25	14.18	13.4	14.13	5.25	5.88	5.02	13.9033	5.38333	-1.36886	6.00485e-06	0.000105459	LOC110032377
ncbi_110023148	20	23	14	70	91	70	16.83	19.3	12.85	39.52	43.87	48.39	16.3267	43.9267	1.42787	6.14508e-06	0.000107725	LOC110023148
ncbi_110031868	13	27	26	7	4	4	4.71	10.25	10.57	1.77	0.86	1.19	8.51	1.27333	-2.74055	6.18961e-06	0.000108307	LOC110031868
ncbi_110025400	26	34	41	4	22	9	26.37	34.37	45.35	2.72	12.78	7.5	35.3633	7.66667	-2.20558	6.38958e-06	0.000111095	LOC110025400
ncbi_110026747	36	36	36	128	122	97	6.69	6.66	7.29	15.95	12.98	14.79	6.88	14.5733	1.08285	6.40471e-06	0.000111257	LOC110026747
ncbi_110019468	22	29	30	8	8	10	14.92	19.6	22.19	3.64	3.11	5.57	18.9033	4.10667	-2.2026	6.5416e-06	0.000113532	LOC110019468
ncbi_110032194	18	13	13	0	1	0	3.14	2.26	2.47	0	0.1	0	2.62333	0.0333333	-6.29829	7.04739e-06	0.000121758	LOC110032194
ncbi_110021268	33	44	37	23	19	9	8.44	11.22	10.32	3.95	2.78	1.89	9.99333	2.87333	-1.79824	7.20587e-06	0.00012416	LOC110021268
ncbi_110036336	23	31	33	109	140	67	14.72	19.78	23.03	46.8	51.33	35.22	19.1767	44.45	1.21283	7.32184e-06	0.000125932	LOC110036336
ncbi_110039315	61	58	52	35	33	33	40.03	37.94	37.21	15.41	12.41	17.79	38.3933	15.2033	-1.33647	7.86207e-06	0.000134981	LOC110039315
ncbi_110038546	76	54	57	31	57	25	23.35	16.54	19.1	6.39	10.03	6.31	19.6633	7.57667	-1.37587	7.91934e-06	0.000135721	LOC110038546
ncbi_110020230	70	80	51	47	49	33	54.86	62.5	43.59	24.71	22	21.24	53.65	22.65	-1.24407	8.04745e-06	0.000137547	LOC110020230
ncbi_110032242	21	19	24	85	97	64	10.36	9.35	12.91	28.14	27.42	25.94	10.8733	27.1667	1.32104	8.12584e-06	0.000138516	LOC110032242
ncbi_110020853	36	27	33	13	9	14	13.82	10.33	13.82	3.35	1.98	4.41	12.6567	3.24667	-1.96287	8.20047e-06	0.000139415	LOC110020853
ncbi_110030683	36	47	51	28	24	16	19.79	25.76	30.57	10.33	7.56	7.22	25.3733	8.37	-1.60001	8.32161e-06	0.000140974	LOC110030683
ncbi_110033113	55	42	34	154	167	90	9.5	7.23	6.41	17.85	16.53	12.77	7.71333	15.7167	1.02687	8.5603e-06	0.000144379	LOC110033113
ncbi_110038573	55	50	52	24	15	34	22.01	19.94	22.69	6.44	3.44	11.17	21.5467	7.01667	-1.61861	9.08905e-06	0.000152893	LOC110038573
ncbi_110031722	105	78	93	69	88	48	51.64	38.24	49.87	22.76	24.79	19.39	46.5833	22.3133	-1.06191	9.13812e-06	0.000153515	LOC110031722
ncbi_110023166	45	79	45	30	40	25	12.94	22.64	14.11	5.79	6.59	5.9	16.5633	6.09333	-1.44269	9.39618e-06	0.00015723	LOC110023166
ncbi_110024053	20	32	25	94	98	84	6.25	9.97	8.49	19.7	17.48	21.66	8.23667	19.6133	1.2517	9.76512e-06	0.000162693	LOC110024053
ncbi_12079679	36	33	28	11	22	6	6.25	5.71	5.3	1.28	2.19	0.86	5.75333	1.44333	-1.99499	9.98875e-06	0.000165985	rpoB
ncbi_110039343	21	21	21	2	11	1	11.69	11.65	12.75	0.75	3.51	0.46	12.03	1.57333	-2.93474	1.01828e-05	0.000168769	LOC110039343
ncbi_110038290	6	6	6	50	47	28	2.81	2.8	3.06	15.96	12.79	11.09	2.89	13.28	2.20011	1.06024e-05	0.000175573	LOC110038290
ncbi_110035716	57	58	58	46	36	22	12.71	12.9	14.11	6.88	4.6	4.03	13.24	5.17	-1.35667	1.088e-05	0.000179858	LOC110035716
ncbi_110028862	34	23	17	5	11	6	10.4	7.01	5.67	1.03	2.04	1.51	7.69333	1.52667	-2.33322	1.0975e-05	0.000181273	LOC110028862
ncbi_110024845	35	38	44	21	20	16	28.45	30.79	39	11.45	9.31	10.68	32.7467	10.48	-1.64371	1.21638e-05	0.000199189	LOC110024845
ncbi_110030415	20	15	17	3	4	3	8.97	6.71	8.32	0.9	1.03	1.11	8	1.01333	-2.98089	1.23621e-05	0.000201918	LOC110030415
MSTRG.20687	20	13	20	68	86	63	21.65	13.77	24.41	50.13	54.85	57.02	19.9433	54	1.43705	1.24551e-05	0.000203263	RFS6
ncbi_110035600	49	40	43	24	33	13	45.56	37.07	43.59	14.97	17.57	9.93	42.0733	14.1567	-1.57142	1.2744e-05	0.000207448	LOC110035600
MSTRG.9748	22	26	14	7	4	4	20.59	24.25	14.29	4.39	2.14	3.07	19.71	3.2	-2.62278	1.28453e-05	0.000208919	--
ncbi_110030977	63	55	57	36	39	34	50.48	44.19	49.86	19.26	18.08	22.28	48.1767	19.8733	-1.2775	1.28986e-05	0.000209431	LOC110030977
ncbi_110021456	77	76	80	55	70	44	35.67	34.75	40.74	17.2	18.55	16.75	37.0533	17.5	-1.08225	1.36063e-05	0.000220174	LOC110021456
ncbi_110019912	79	96	52	42	66	42	58.91	70.86	42.34	21.04	27.9	25.72	57.37	24.8867	-1.20492	1.3653e-05	0.000220743	LOC110019912
ncbi_110031150	7	8	5	36	68	30	2.49	2.83	1.94	8.58	13.83	8.75	2.42	10.3867	2.10165	1.39381e-05	0.000225162	LOC110031150
ncbi_110025475	22	27	24	99	100	64	11.22	13.65	13.24	33.43	28.78	26.8	12.7033	29.67	1.2238	1.39783e-05	0.000225431	LOC110025475
ncbi_110037652	21	10	14	0	1	3	16.71	7.93	12.15	0	0.46	1.96	12.2633	0.806667	-3.92623	1.45015e-05	0.000232693	LOC110037652
ncbi_110028220	27	38	28	106	119	81	8.75	12.28	9.9	23.05	22.1	21.57	10.31	22.24	1.10911	1.5334e-05	0.00024564	LOC110028220
ncbi_110020589	35	35	37	24	13	10	21.12	21.05	24.34	9.71	4.49	4.96	22.17	6.38667	-1.79547	1.56637e-05	0.000250292	LOC110020589
ncbi_110020738	47	63	43	139	171	125	11.12	18	13.52	23.85	29.62	31.84	14.2133	28.4367	1.00051	1.59512e-05	0.000254462	LOC110020738
ncbi_110039580	65	80	64	53	47	41	20.74	23.77	22.24	10.56	8.62	10.71	22.25	9.96333	-1.1591	1.60743e-05	0.000256212	LOC110039580
ncbi_110019294	4	0	1	24	30	29	2.31	0	0.63	8.71	9.35	12.88	0.98	10.3133	3.39559	1.62225e-05	0.000258143	LOC110019294
ncbi_110025877	11	21	11	1	2	0	6.79	12.92	7.4	0.41	0.71	0	9.03667	0.373333	-4.59725	1.73703e-05	0.00027481	LOC110025877
ncbi_110038075	44	47	52	24	29	27	16.7	17.67	21.38	6.16	6.24	8.24	18.5833	6.88	-1.43353	1.81179e-05	0.000285692	LOC110038075
ncbi_110033266	30	39	25	105	119	82	9.39	12.17	8.54	22.06	21.35	21.09	10.0333	21.5	1.09954	1.83632e-05	0.000289085	LOC110033266
ncbi_110025356	56	40	54	20	39	25	19.9	14.17	20.93	4.77	7.94	7.3	18.3333	6.67	-1.45871	1.86382e-05	0.000292692	LOC110025356
ncbi_110034638	27	45	25	16	17	7	16.87	28.08	17.36	6.91	6.09	3.42	20.77	5.47333	-1.92401	1.91483e-05	0.000300209	LOC110034638
ncbi_110029161	89	63	73	47	46	54	19.74	13.93	17.66	6.99	5.84	9.84	17.11	7.55667	-1.17902	2.07221e-05	0.000322769	LOC110029161
ncbi_110019655	22	25	20	10	5	5	16.8	19.03	16.66	5.12	2.19	3.14	17.4967	3.48333	-2.32854	2.13614e-05	0.000331647	LOC110019655
ncbi_110022713	66	74	34	33	43	26	48.33	54.02	27.15	16.21	18.04	15.64	43.1667	16.63	-1.37613	2.18701e-05	0.000338721	LOC110022713
ncbi_110029152	69	67	53	47	38	37	16.47	15.95	13.8	7.53	5.2	7.26	15.4067	6.66333	-1.20924	2.21226e-05	0.000342078	LOC110029152
ncbi_110023266	85	88	56	58	69	34	21.05	21.72	15.12	9.63	9.79	6.92	19.2967	8.78	-1.13606	2.2357e-05	0.000345424	LOC110023266
MSTRG.5949	107	95	86	71	65	75	132.93	117.65	116.51	59.17	46.26	76.52	122.363	60.65	-1.01259	2.27493e-05	0.000350636	--
ncbi_110034863	26	29	27	86	90	111	28.49	31.35	32.42	62.58	55.86	99.58	30.7533	72.6733	1.24068	2.38496e-05	0.000366415	LOC110034863
ncbi_110020751	24	19	27	6	10	7	4.16	3.28	5.1	0.7	0.99	1	4.18	0.896667	-2.22086	2.42724e-05	0.000371717	LOC110020751
ncbi_110027562	41	44	40	21	22	23	11.42	12.22	12.15	3.92	3.51	5.26	11.93	4.23	-1.49586	2.48291e-05	0.000379333	LOC110027562
ncbi_110021696	33	39	28	109	132	77	29.25	34.46	27.06	64.8	67.01	56.04	30.2567	62.6167	1.04929	2.49726e-05	0.000380916	LOC110021696
ncbi_110028539	54	64	48	26	43	33	22.49	26.57	21.8	7.26	10.26	11.29	23.62	9.60333	-1.2984	2.61798e-05	0.000398061	LOC110028539
ncbi_110022226	52	68	41	38	41	14	15.62	20.49	13.49	7.69	6.99	3.41	16.5333	6.03	-1.45515	2.63684e-05	0.000400191	LOC110022226
ncbi_110025882	23	35	15	7	8	8	8.31	12.6	5.91	1.7	1.66	2.52	8.94	1.96	-2.18942	2.70464e-05	0.000409288	LOC110025882
ncbi_110022359	109	96	81	75	103	44	32.17	28.24	26.07	14.85	17.41	10.66	28.8267	14.3067	-1.01072	2.71357e-05	0.000409668	LOC110022359
ncbi_110037228	43	41	43	25	30	16	22.45	21.33	24.48	8.75	8.97	6.86	22.7533	8.19333	-1.47356	2.84969e-05	0.000428528	LOC110037228
ncbi_110026323	22	26	25	83	117	60	7.19	8.48	8.91	18.21	21.92	16.11	8.19333	18.7467	1.19411	3.04822e-05	0.000454422	LOC110026323
ncbi_110021260	75	52	79	57	50	29	12.87	8.89	14.78	6.56	4.91	4.09	12.18	5.18667	-1.23163	3.05037e-05	0.000454422	LOC110021260
ncbi_110034672	50	39	53	33	29	20	39.96	31.07	46.19	17.69	13.27	13.13	39.0733	14.6967	-1.4107	3.21391e-05	0.000475455	LOC110034672
MSTRG.1212	26	25	20	4	3	12	26.42	25.32	22.16	2.73	1.75	10.01	24.6333	4.83	-2.35052	3.24254e-05	0.000478951	--
ncbi_110033905	20	16	12	5	3	1	12.76	10.17	8.35	2.14	1.1	0.52	10.4267	1.25333	-3.05644	3.35379e-05	0.000494239	LOC110033905
ncbi_110039345	48	52	43	25	38	23	12.7	13.71	12.4	4.44	5.79	5	12.9367	5.07667	-1.34951	3.45359e-05	0.000506218	LOC110039345
ncbi_110018283	20	28	25	6	14	6	5.85	8.16	7.97	1.18	2.34	1.44	7.32667	1.65333	-2.14778	3.62834e-05	0.000528997	LOC110018283
ncbi_110023703	15	13	24	67	84	58	12.91	11.15	22.53	38.69	41.42	41	15.53	40.37	1.37823	3.77683e-05	0.00054939	LOC110023703
ncbi_110037410	23	19	21	64	98	69	8.86	7.3	8.82	16.54	21.63	21.83	8.32667	20	1.26419	3.79975e-05	0.000551467	LOC110037410
ncbi_110033298	31	27	20	13	11	6	10.51	9.13	7.43	2.96	2.15	1.67	9.02333	2.26	-1.99734	4.08612e-05	0.000588125	LOC110033298
ncbi_110018958	17	17	12	79	57	54	4.95	4.93	3.81	15.43	9.51	12.91	4.56333	12.6167	1.46717	4.19635e-05	0.000601728	LOC110018958
ncbi_110025334	24	36	23	13	14	7	12	17.94	12.54	4.36	4.01	2.87	14.16	3.74667	-1.91814	4.38065e-05	0.000626279	LOC110025334
ncbi_110032313	94	83	77	52	70	66	14.1	12.41	12.6	5.23	6.02	8.13	13.0367	6.46	-1.01297	4.50402e-05	0.000641045	LOC110032313
ncbi_110028268	36	31	25	16	15	11	13.31	11.24	10.08	3.97	3.18	3.34	11.5433	3.49667	-1.72301	4.7733e-05	0.000675353	LOC110028268
ncbi_110032249	15	16	14	63	74	46	12.99	13.81	13.22	36.6	36.71	32.72	13.34	35.3433	1.40568	4.91756e-05	0.000694224	LOC110032249
ncbi_110034469	8	6	7	33	50	38	6.82	5.1	6.51	18.88	24.43	26.62	6.14333	23.31	1.92386	5.20067e-05	0.000732033	LOC110034469
ncbi_110033885	4	6	12	49	41	38	5.38	8.05	17.6	44.21	31.59	41.98	10.3433	39.26	1.92436	5.45404e-05	0.000764234	LOC110033885
ncbi_110035943	49	32	49	30	24	18	17.15	11.16	18.7	7.04	4.81	5.17	15.67	5.67333	-1.46574	5.63113e-05	0.000787412	LOC110035943
MSTRG.2585	41	21	17	6	5	13	15.74	8.04	7.12	1.55	1.1	4.1	10.3	2.25	-2.19465	5.70936e-05	0.000797187	PUP11
ncbi_110030399	63	76	69	46	53	49	11.59	13.94	13.84	5.68	5.58	7.4	13.1233	6.22	-1.07715	5.76291e-05	0.000803492	LOC110030399
ncbi_110031736	42	23	27	14	19	8	8.8	4.8	6.17	1.97	2.28	1.38	6.59	1.87667	-1.81211	5.97933e-05	0.000830038	LOC110031736
ncbi_110025302	77	68	54	41	49	47	21.91	19.28	16.75	7.82	7.99	10.98	19.3133	8.93	-1.11287	6.18224e-05	0.000853256	LOC110025302
ncbi_110023846	51	40	56	27	31	30	13.18	10.3	15.78	4.68	4.59	6.37	13.0867	5.21333	-1.32782	6.22497e-05	0.000858535	LOC110023846
ncbi_110036346	20	33	20	90	83	77	11.8	19.42	12.87	35.63	28.06	37.32	14.6967	33.67	1.19597	6.27731e-05	0.00086513	LOC110036346
ncbi_110038694	31	31	27	79	124	82	10.01	9.98	9.51	17.11	22.94	21.82	9.83333	20.6233	1.06853	6.29425e-05	0.000866841	LOC110038694
ncbi_110034998	16	19	17	5	6	3	22.99	27.21	26.64	4.82	4.94	3.54	25.6133	4.43333	-2.53043	6.57304e-05	0.000901344	LOC110034998
ncbi_110025235	52	67	63	35	58	32	18.12	23.27	23.94	8.18	11.58	9.16	21.7767	9.64	-1.17568	6.61961e-05	0.000907081	LOC110025235
ncbi_110031873	155	108	159	458	459	542	117.59	81.67	131.54	233.09	199.46	337.68	110.267	256.743	1.21933	6.79159e-05	0.000929317	LOC110031873
ncbi_110033312	85	59	58	53	60	30	24.87	17.21	18.5	10.4	10.05	7.21	20.1933	9.22	-1.13104	6.99691e-05	0.000956045	LOC110033312
ncbi_110035769	58	52	50	30	42	33	12.11	10.82	11.38	4.2	5.02	5.66	11.4367	4.96	-1.20525	7.27826e-05	0.000989543	LOC110035769
ncbi_110030019	51	71	69	38	53	41	15.51	21.52	22.88	7.75	9.23	10.24	19.97	9.07333	-1.13813	7.70036e-05	0.00104471	LOC110030019
ncbi_110021866	30	27	34	100	107	77	11.13	9.99	13.76	24.9	22.75	23.47	11.6267	23.7067	1.02786	8.17059e-05	0.00110347	LOC110021866
ncbi_110026911	32	20	23	10	11	9	23.14	14.41	18.13	4.85	4.56	5.34	18.56	4.91667	-1.91644	8.20812e-05	0.00110732	LOC110026911
ncbi_110038219	38	31	47	23	27	14	13.37	10.87	18.03	5.43	5.44	4.05	14.09	4.97333	-1.50239	8.45703e-05	0.00113929	LOC110038219
ncbi_110032954	53	40	32	23	29	20	14.18	10.85	9.5	4.2	4.52	4.47	11.51	4.39667	-1.38841	8.81304e-05	0.00118475	LOC110032954
ncbi_110019849	71	91	61	53	76	39	56.75	72.23	53.32	28.31	34.75	25.24	60.7667	29.4333	-1.04583	8.88751e-05	0.00119392	LOC110019849
ncbi_110018796	25	30	42	23	11	9	10.18	12.18	18.65	6.28	2.57	3.01	13.67	3.95333	-1.78987	8.93479e-05	0.00119859	LOC110018796
ncbi_110029380	23	27	26	76	112	65	12.13	15.6	15.58	26.89	33.83	28.16	14.4367	29.6267	1.03716	9.00128e-05	0.00120637	LOC110029380
ncbi_110020641	29	45	34	9	28	16	6.84	10.58	8.74	1.42	3.78	3.1	8.72	2.76667	-1.65618	9.00536e-05	0.00120637	LOC110020641
ncbi_110033882	46	39	20	102	136	86	21.42	18.1	10.15	31.86	36.27	32.88	16.5567	33.67	1.02405	9.23026e-05	0.00123304	LOC110033882
ncbi_110037560	1	10	11	70	48	24	0.3	3.01	3.63	14.2	8.31	5.96	2.31333	9.49	2.03643	9.30018e-05	0.00124152	LOC110037560
MSTRG.4817	26	32	21	9	15	10	29.47	36.16	25.96	6.84	9.74	9.31	30.53	8.63	-1.8228	9.94685e-05	0.00131671	--
ncbi_110023865	48	59	57	33	53	25	23.52	28.82	30.46	10.85	14.88	10.06	27.6	11.93	-1.21007	0.000102619	0.00135478	LOC110023865
ncbi_110026322	4	10	4	35	33	41	2.43	5.62	2.44	12.92	10.39	18.29	3.49667	13.8667	1.98757	0.000107198	0.00140651	LOC110026322
ncbi_110035331	94	84	56	37	83	47	62.95	56.03	41	16.83	31.73	25.69	53.3267	24.75	-1.10743	0.000109325	0.00143245	LOC110035331
ncbi_110025969	10	20	15	4	4	2	6.47	12.91	10.59	1.74	1.48	1.06	9.99	1.42667	-2.80784	0.000109918	0.00143825	LOC110025969
ncbi_110030300	41	59	48	39	38	15	4.92	7.06	6.29	3.14	2.61	1.48	6.09	2.41	-1.33741	0.000110735	0.00144795	LOC110030300
ncbi_110037910	56	52	52	35	45	30	8.41	7.79	8.52	3.53	3.87	3.7	8.24	3.7	-1.15512	0.000114083	0.00148665	LOC110037910
ncbi_110034569	2	6	0	24	23	33	1.56	4.85	0.06	14.29	11.58	23.49	2.15667	16.4533	2.9315	0.000114463	0.00149029	LOC110034569
ncbi_110038819	0	0	0	19	7	10	0	0	0	9.62	3.03	6.2	0.001	6.28333	12.6173	0.000114945	0.00149483	LOC110038819
ncbi_110028314	19	27	21	13	6	5	5.67	8.41	7.07	2.58	1.06	1.28	7.05	1.64	-2.10393	0.000118114	0.001535	LOC110028314
ncbi_110031267	45	41	53	36	34	16	12.45	11.31	15.99	6.68	5.39	3.63	13.25	5.23333	-1.34019	0.0001182	0.00153508	LOC110031267
ncbi_110038779	24	40	23	93	109	73	4.66	7.84	5.03	12.33	12.33	11.77	5.84333	12.1433	1.0553	0.000120297	0.0015602	LOC110038779
ncbi_110023697	22	20	10	6	6	2	8.33	7.56	4.14	1.53	1.3	0.62	6.67667	1.15	-2.53749	0.000120836	0.00156613	LOC110023697
MSTRG.1842	27	36	19	12	13	11	26.08	34.67	20.01	7.78	7.19	8.73	26.92	7.9	-1.76875	0.000122802	0.00158623	--
ncbi_110027107	15	16	22	72	90	42	6.9	6.31	9.78	19.67	20.78	13.72	7.66333	18.0567	1.23649	0.000125147	0.00161108	LOC110027107
ncbi_110027972	24	21	23	7	12	8	9.26	8.08	9.68	1.81	2.65	2.54	9.00667	2.33333	-1.9486	0.000127773	0.00164226	LOC110027972
ncbi_110035518	20	19	13	5	8	2	8.39	7.95	5.95	1.4	1.92	0.69	7.43	1.33667	-2.47472	0.000129	0.00165513	LOC110035518
ncbi_110039393	19	15	16	4	8	2	14.11	11.11	12.96	1.99	3.4	1.22	12.7267	2.20333	-2.53009	0.00013246	0.00169384	LOC110039393
ncbi_110025718	21	11	13	0	6	3	6.12	3.19	4.13	0	1	0.72	4.48	0.573333	-2.96605	0.000133039	0.00169897	LOC110025718
ncbi_110038945	25	26	30	96	87	74	15.65	16.15	20.58	39.99	31.19	38.06	17.46	36.4133	1.06041	0.000138723	0.00176099	LOC110038945
ncbi_110028149	22	18	18	6	8	6	5.96	4.86	5.32	1.09	1.24	1.34	5.38	1.22333	-2.13679	0.000143628	0.00181364	LOC110028149
ncbi_110024444	75	59	64	45	51	48	58.22	45.65	54.17	23.43	22.68	30.6	52.68	25.57	-1.0428	0.000145331	0.00183175	LOC110024444
ncbi_110024228	20	14	9	3	5	1	7.41	5.17	3.64	0.75	1.06	0.3	5.40667	0.703333	-2.94246	0.000145413	0.00183175	LOC110024228
ncbi_110026046	74	58	50	47	58	23	21.93	17.13	16.16	9.73	9.85	5.6	18.4067	8.39333	-1.13291	0.000146442	0.00184309	LOC110026046
ncbi_110034746	32	30	29	106	88	84	24.71	23.38	24.21	55.18	39.29	53.28	24.1	49.25	1.03109	0.000147301	0.00185268	LOC110034746
ncbi_110037507	71	60	51	29	54	42	32.42	27.31	25.4	8.88	14.12	15.75	28.3767	12.9167	-1.13547	0.000153821	0.00192584	LOC110037507
ncbi_110027468	21	14	10	4	2	4	7.22	4.8	3.75	0.92	0.39	1.13	5.25667	0.813333	-2.69223	0.000157553	0.00196741	LOC110027468
ncbi_110030676	25	17	22	70	96	55	8.54	5.79	8.19	16.04	18.78	15.43	7.50667	16.75	1.15792	0.000157838	0.00196968	LOC110030676
ncbi_110023277	19	18	30	10	11	5	5.59	5.28	9.62	1.97	1.85	1.21	6.83	1.67667	-2.02629	0.000161814	0.00201535	LOC110023277
ncbi_110031318	53	73	62	54	45	36	19.59	26.9	25	13.39	9.53	10.93	23.83	11.2833	-1.07859	0.000162377	0.00201974	LOC110031318
ncbi_110028700	28	23	16	10	12	4	5.78	4.74	3.6	1.39	1.32	0.68	4.70667	1.13	-2.05838	0.000165199	0.00204951	LOC110028700
ncbi_110030713	38	47	30	19	26	21	15.11	18.63	12.65	5.07	5.92	6.86	15.4633	5.95	-1.37789	0.000167863	0.00208121	LOC110030713
ncbi_110018536	31	27	30	91	130	59	9.91	8.61	10.46	19.52	23.82	15.5	9.66	19.6133	1.02174	0.000178216	0.00219253	LOC110018536
MSTRG.1253	13	12	17	5	0	3	6.5	6.11	9.21	1.6	0	1.34	7.27333	0.98	-2.89176	0.000183806	0.00225407	ATPA
ncbi_110028563	32	23	19	10	8	12	7.69	5.51	4.98	1.61	1.1	2.37	6.06	1.69333	-1.83945	0.000184305	0.00225874	LOC110028563
ncbi_110034346	42	53	28	24	30	19	48.77	61.35	35.45	18.7	19.95	18.12	48.5233	18.9233	-1.35851	0.000185529	0.00226875	LOC110034346
ncbi_110029705	58	75	52	51	49	35	44.42	57.25	43.42	26.2	21.49	22.01	48.3633	23.2333	-1.05772	0.000185715	0.00226875	LOC110029705
ncbi_110035434	38	42	43	25	36	15	23.93	26.65	29.66	10.45	13.12	7.78	26.7467	10.45	-1.35586	0.000186756	0.00227856	LOC110035434
ncbi_110036326	44	62	52	43	34	29	20.3	28.52	26.17	13.31	8.99	10.99	24.9967	11.0967	-1.17161	0.000191123	0.00232739	LOC110036326
ncbi_110035273	73	57	78	50	68	41	50.71	39.47	59.09	23.3	27.06	23.39	49.7567	24.5833	-1.01721	0.00019162	0.00233048	LOC110035273
ncbi_110029282	29	21	11	4	12	4	6.3	4.55	2.61	0.58	1.49	0.71	4.48667	0.926667	-2.27552	0.000193857	0.00235171	LOC110029282
ncbi_110023359	12	12	6	46	61	31	3.96	3.94	2.17	10.08	11.52	8.45	3.35667	10.0167	1.5773	0.000197259	0.00238995	LOC110023359
ncbi_110022647	35	32	48	21	27	19	10.5	9.57	15.7	4.23	4.64	4.68	11.9233	4.51667	-1.40046	0.000197422	0.00239041	LOC110022647
ncbi_110039409	59	58	69	47	56	36	25.32	24.81	32.29	13.53	13.76	12.69	27.4733	13.3267	-1.04372	0.000198871	0.00240492	LOC110039409
ncbi_110018673	18	25	11	6	4	6	18.35	25.41	12.23	4.1	2.34	5.02	18.6633	3.82	-2.28856	0.000200866	0.00242598	LOC110018673
ncbi_110021774	25	27	24	78	101	62	11.95	12.87	12.51	25.02	27.56	24.52	12.4433	25.7	1.0464	0.000201198	0.00242845	LOC110021774
ncbi_110031528	17	12	13	3	5	2	17.3	12.18	14.43	2.05	2.92	1.67	14.6367	2.21333	-2.72529	0.000203079	0.00244346	LOC110031528
ncbi_110034681	41	43	27	28	23	11	26.12	27.46	19.23	11.87	8.31	5.58	24.27	8.58667	-1.499	0.00020643	0.00248066	LOC110034681
ncbi_110032670	2	3	2	22	30	18	0.97	1.29	0.97	6.66	7.65	6.47	1.07667	6.92667	2.68559	0.000206815	0.00248322	LOC110032670
ncbi_110034302	25	26	17	77	68	81	34.53	35.79	25.6	71.34	53.79	91.87	31.9733	72.3333	1.17779	0.000217987	0.00260971	LOC110034302
ncbi_110025425	50	63	42	33	46	28	21.14	26.55	19.36	9.36	11.14	9.72	22.35	10.0733	-1.14973	0.00022091	0.00263811	LOC110025425
ncbi_110031649	19	17	12	4	7	3	5.11	4.55	3.52	0.72	1.08	0.66	4.39333	0.82	-2.42162	0.000227509	0.00271014	LOC110031649
ncbi_110033636	47	57	71	52	38	30	15.03	18.17	24.76	11.16	6.96	7.88	19.32	8.66667	-1.15655	0.000228739	0.0027231	LOC110033636
MSTRG.2664	27	36	27	9	14	19	8.99	11.95	9.81	2.01	2.67	5.2	10.25	3.29333	-1.638	0.000229467	0.00273007	At3g07010
ncbi_110038430	6	1	7	25	47	25	7.41	1.23	9.42	20.7	33.23	25.34	6.02	26.4233	2.13398	0.000230326	0.00273688	LOC110038430
ncbi_110021473	8	5	8	35	39	35	4.82	3	5.26	14.15	13.46	17.32	4.36	14.9767	1.78032	0.000239001	0.00283821	LOC110021473
ncbi_110026703	25	26	17	0	14	8	6.09	6.28	4.34	0	1.89	1.6	5.57	1.16333	-2.25941	0.000239593	0.00284347	LOC110026703
ncbi_110032778	50	63	33	31	37	27	25.79	32.4	18.56	10.73	10.93	11.44	25.5833	11.0333	-1.21334	0.000241603	0.00286201	LOC110032778
ncbi_110025839	51	44	39	32	38	18	21.74	18.69	18.13	9.15	9.28	6.3	19.52	8.24333	-1.24365	0.000242338	0.00286894	LOC110025839
ncbi_110019459	31	32	18	75	100	77	9.76	10.04	6.18	15.83	18.03	19.9	8.66	17.92	1.04913	0.000245799	0.00289916	LOC110019459
ncbi_110020919	21	28	17	8	11	8	13.78	18.35	12.2	3.43	4.1	4.35	14.7767	3.96	-1.89975	0.000248689	0.00293143	LOC110020919
ncbi_110025626	11	9	16	48	61	41	5.99	4.97	9.42	17.47	18.71	18.34	6.79333	18.1733	1.41963	0.00025056	0.00294805	LOC110025626
ncbi_110035815	14	19	22	7	10	1	2.13	2.81	3.66	0.72	0.85	0.13	2.86667	0.566667	-2.3388	0.000252884	0.00297174	LOC110035815
ncbi_110023992	2	7	7	28	47	25	0.65	2.28	2.52	6.13	8.85	6.59	1.81667	7.19	1.9847	0.000255636	0.00299855	LOC110023992
ncbi_110031897	14	11	19	3	3	5	2.01	1.57	2.97	0.29	0.25	0.59	2.18333	0.376667	-2.53517	0.000260235	0.00303995	LOC110031897
ncbi_110025170	23	20	20	12	8	5	8.56	7.42	8.12	3	1.71	1.53	8.03333	2.08	-1.94942	0.000264099	0.00308083	LOC110025170
ncbi_110028372	15	10	14	54	54	46	15.41	10.24	15.68	37.2	31.77	38.8	13.7767	35.9233	1.38269	0.000264577	0.00308453	LOC110028372
ncbi_110027907	23	24	20	10	12	7	6.78	7.05	6.43	1.98	2.03	1.69	6.75333	1.9	-1.8296	0.000265245	0.00308723	LOC110027907
ncbi_110022590	34	55	36	23	37	17	11.79	19.01	13.61	5.35	7.35	4.84	14.8033	5.84667	-1.34024	0.000265984	0.00309339	LOC110022590
ncbi_110038631	2	2	2	19	31	16	1	1	1.09	6.37	8.87	6.56	1.03	7.26667	2.81865	0.000271374	0.00315225	LOC110038631
ncbi_110039063	1	1	0	26	19	13	0.31	0.31	0	5.4	3.37	3.3	0.206667	4.02333	4.28301	0.000276662	0.00320396	LOC110039063
ncbi_110024834	43	46	43	29	39	20	21.37	22.79	23.3	9.67	11.1	8.16	22.4867	9.64333	-1.22147	0.000277218	0.00320846	LOC110024834
ncbi_110019866	24	15	14	63	68	56	16.63	10.36	10.58	29.29	26.99	31.87	12.5233	29.3833	1.23038	0.000279441	0.00323028	LOC110019866
ncbi_110020317	6	4	6	24	46	27	3.72	2.47	4.06	9.99	16.35	13.76	3.41667	13.3667	1.96798	0.000286376	0.00330446	LOC110020317
ncbi_110021198	11	16	11	0	3	4	4.37	6.34	4.77	0	0.68	1.31	5.16	0.663333	-2.95957	0.000287998	0.00331718	LOC110021198
ncbi_110029771	44	45	43	34	30	23	19.9	20.04	21.04	10.27	7.67	8.5	20.3267	8.81333	-1.20561	0.000288544	0.00332146	LOC110029771
ncbi_110031581	39	31	43	30	17	17	12.23	9.69	14.7	6.31	3.05	4.38	12.2067	4.58	-1.41425	0.000291029	0.00334604	LOC110031581
ncbi_110024998	22	13	16	3	11	0	5.8	3.38	4.6	0.53	1.64	0	4.59333	0.723333	-2.66681	0.000292725	0.0033615	LOC110024998
ncbi_110030358	16	9	10	1	4	1	5.72	3.21	3.9	0.24	0.82	0.29	4.27667	0.45	-3.24849	0.000293911	0.0033731	LOC110030358
ncbi_110027652	67	55	54	41	57	34	21.64	17.7	19.02	8.88	10.54	9.02	19.4533	9.48	-1.03706	0.000294216	0.00337458	LOC110027652
ncbi_110028945	47	56	53	36	47	29	8.03	9.54	9.88	4.13	4.6	4.07	9.15	4.26667	-1.10066	0.00029991	0.00343372	LOC110028945
ncbi_110029201	51	55	47	38	47	25	25.03	27.11	25.41	12.99	14.07	10.55	25.85	12.5367	-1.04401	0.000326458	0.00370444	LOC110029201
ncbi_110018935	3	2	2	13	50	14	1.75	1.17	1.28	5.1	16.75	6.72	1.4	9.52333	2.76604	0.000327559	0.00371473	LOC110018935
ncbi_110026669	1	1	1	18	21	16	0.81	0.81	0.89	9.8	9.76	10.67	0.836667	10.0767	3.59022	0.000330839	0.00374748	LOC110026669
ncbi_110022469	26	17	19	11	9	5	4.35	2.82	3.47	1.24	0.86	0.69	3.54667	0.93	-1.93116	0.000347183	0.0039187	LOC110022469
ncbi_110025600	39	59	58	40	38	30	26.79	40.5	43.65	18.45	14.92	16.98	36.98	16.7833	-1.13972	0.000348424	0.00392577	LOC110025600
ncbi_110032368	23	27	24	15	9	10	4.95	5.79	5.63	2.16	1.11	1.77	5.45667	1.68	-1.69956	0.000349755	0.00393844	LOC110032368
ncbi_110029845	17	17	12	2	3	7	13.34	13.3	10.27	1.05	1.35	4.51	12.3033	2.30333	-2.41725	0.000351996	0.00395902	LOC110029845
ncbi_110025847	31	48	42	14	32	25	6.48	10.01	9.58	1.96	3.83	4.29	8.69	3.36	-1.37089	0.00035758	0.00401005	LOC110025847
ncbi_110026378	0	0	0	12	14	5	0	0	0.33	6.82	7.1	3.66	0.11	5.86	5.73533	0.000361727	0.00404471	LOC110026378
ncbi_110032358	14	9	13	4	3	0	9.33	5.98	9.44	1.79	1.14	0	8.25	0.976667	-3.07846	0.000365576	0.00408069	LOC110032358
ncbi_110022447	52	87	61	44	60	46	15.97	26.63	20.43	9.06	10.55	11.6	21.01	10.4033	-1.01403	0.000366359	0.00408557	LOC110022447
ncbi_110031902	48	55	52	31	47	33	13.15	15.02	15.53	5.7	7.38	7.42	14.5667	6.83333	-1.09201	0.000369567	0.00411076	LOC110031902
ncbi_110024734	17	19	16	8	5	5	3.06	3.41	3.14	0.97	0.52	0.74	3.20333	0.743333	-2.10749	0.000370805	0.00412214	LOC110024734
ncbi_110029660	21	15	28	5	6	12	9.99	7.07	14.66	1.76	1.67	4.6	10.5733	2.67667	-1.98192	0.000374556	0.00415659	LOC110029660
ncbi_110029557	46	69	48	38	54	25	17.2	25.71	19.57	9.53	11.56	7.68	20.8267	9.59	-1.11883	0.000375986	0.00417005	LOC110029557
ncbi_110025088	60	54	46	33	43	38	15.98	14.45	13.28	5.89	6.52	8.4	14.57	6.93667	-1.07069	0.000378189	0.00419205	LOC110025088
ncbi_110030250	83	46	70	57	41	43	25.48	14.12	23.15	11.73	7.1	10.78	20.9167	9.87	-1.08353	0.000391077	0.00432739	LOC110030250
ncbi_110038917	25	21	30	11	15	11	6.06	5.08	7.93	1.79	2.08	2.19	6.35667	2.02	-1.65392	0.000392115	0.00433637	LOC110038917
ncbi_110036853	10	11	12	2	2	2	2.14	2.21	2.64	0.32	0.23	0.33	2.33	0.293333	-2.98972	0.000399262	0.00440269	LOC110036853
ncbi_110030253	32	24	10	64	89	70	25.01	18.7	8.52	33.56	39.84	44.93	17.41	39.4433	1.17987	0.000400637	0.00441277	LOC110030253
ncbi_110027512	30	20	23	15	11	8	8.95	5.95	7.62	3	1.88	2	7.50667	2.29333	-1.71073	0.00040655	0.00446505	LOC110027512
MSTRG.12425	26	30	35	11	12	21	19.96	22.96	29.31	5.67	5.28	13.24	24.0767	8.06333	-1.57819	0.000409285	0.00449252	NDL2
ncbi_110025494	63	52	35	33	45	26	13.95	11.48	8.45	4.9	5.68	4.73	11.2933	5.10333	-1.14596	0.000417131	0.00456554	LOC110025494
ncbi_110028724	37	16	34	19	13	10	21.61	9.32	21.66	7.45	4.35	4.8	17.53	5.53333	-1.66361	0.000418626	0.00457929	LOC110028724
ncbi_110037398	58	48	37	34	44	21	9.86	8.14	6.86	3.88	4.29	2.93	8.28667	3.7	-1.16327	0.000428107	0.00466966	LOC110037398
ncbi_110024930	8	12	13	51	57	31	2.78	4.16	4.93	11.89	11.35	8.85	3.95667	10.6967	1.4348	0.000430486	0.00469026	LOC110024930
ncbi_110029565	7	3	6	0	0	0	2.77	1.25	2.82	0	0	0	2.28	0.001	-11.1548	0.000443296	0.00481886	LOC110029565
ncbi_110032459	26	30	14	73	86	63	12.36	14.23	7.26	23.28	23.42	24.59	11.2833	23.7633	1.07454	0.000444259	0.00482385	LOC110032459
ncbi_110029871	25	22	17	13	10	4	6.61	5.81	4.91	2.31	1.52	0.87	5.77667	1.56667	-1.88254	0.000445566	0.00483531	LOC110029871
ncbi_110019610	23	15	22	10	7	7	5.94	3.86	6.19	1.73	1.04	1.49	5.33	1.42	-1.90824	0.000446889	0.00484691	LOC110019610
ncbi_110026808	21	15	23	8	11	5	8.35	5.95	9.97	2.13	2.51	1.63	8.09	2.09	-1.95264	0.000448214	0.00485853	LOC110026808
ncbi_110026381	29	23	26	13	18	9	7.64	6.04	7.74	2.38	2.82	2.02	7.14	2.40667	-1.56889	0.000448783	0.0048609	LOC110026381
ncbi_110033509	17	7	20	4	6	2	7.92	3.25	10.16	1.25	1.6	0.77	7.11	1.20667	-2.55882	0.00044894	0.0048609	LOC110033509
ncbi_110026749	8	8	7	0	0	1	4.93	4.91	4.7	0	0	0.51	4.84667	0.17	-4.83339	0.000454641	0.00491429	LOC110026749
ncbi_110032268	6	7	5	26	35	35	5.27	6.13	4.79	15.31	17.6	25.24	5.39667	19.3833	1.84468	0.000460506	0.00497206	LOC110032268
ncbi_110036631	17	21	18	7	4	9	5.68	6.99	6.55	1.57	0.77	2.47	6.40667	1.60333	-1.9985	0.000466193	0.00502137	LOC110036631
ncbi_110032807	14	17	10	64	58	35	6.27	7.59	4.88	19.22	14.87	12.87	6.24667	15.6533	1.32531	0.000476087	0.00510573	LOC110032807
ncbi_110039286	24	24	26	14	11	11	17.64	17.59	20.84	6.9	4.63	6.64	18.69	6.05667	-1.62567	0.000476449	0.00510675	LOC110039286
ncbi_110027871	19	16	17	4	10	5	8.66	7.3	8.19	1.27	2.68	1.95	8.05	1.96667	-2.03324	0.000492414	0.00525141	LOC110027871
ncbi_110032672	25	39	18	75	121	62	10.81	16.81	8.49	21.75	29.97	22.01	12.0367	24.5767	1.02985	0.000509162	0.00540294	LOC110032672
ncbi_110038353	9	3	4	0	0	0	1.92	0.64	0.93	0	0	0	1.16333	0.001	-10.184	0.000512358	0.00543082	LOC110038353
ncbi_110022596	25	25	26	10	9	16	19.76	19.69	22.41	5.3	4.07	10.38	20.62	6.58333	-1.64715	0.000518558	0.00549047	LOC110022596
ncbi_110022627	11	15	9	3	1	3	5.03	6.84	4.49	0.92	0.26	1.13	5.45333	0.77	-2.82421	0.000519739	0.00549992	LOC110022627
ncbi_110024278	23	17	15	6	12	3	5.63	4.23	3.92	0.92	1.7	0.64	4.59333	1.08667	-2.07963	0.000543827	0.00574213	LOC110024278
ncbi_110028020	7	5	4	26	39	25	5.63	4.06	3.56	14.04	18.16	16.74	4.41667	16.3133	1.88502	0.000559969	0.00589631	LOC110028020
ncbi_110027315	28	44	41	19	26	24	6.22	9.76	9.89	2.81	3.31	4.28	8.62333	3.46667	-1.3147	0.000581414	0.00608863	LOC110027315
ncbi_110036196	30	24	12	70	106	47	9.78	7.8	4.26	15.3	19.79	12.58	7.28	15.89	1.12611	0.000594558	0.00621268	LOC110036196
ncbi_110023238	12	16	21	60	59	53	3.75	4.98	7.15	12.57	10.55	13.59	5.29333	12.2367	1.20896	0.00062611	0.00650685	LOC110023238
ncbi_110036445	22	32	20	14	15	8	9	13.05	8.92	3.84	3.51	2.69	10.3233	3.34667	-1.62511	0.000629516	0.0065387	LOC110036445
ncbi_110021913	15	14	11	43	63	43	5.71	5.32	4.57	10.99	13.74	13.45	5.2	12.7267	1.29127	0.000630641	0.00654683	LOC110021913
ncbi_110018622	14	4	5	1	0	0	8.91	2.54	3.47	0.43	0	0	4.97333	0.143333	-5.11677	0.000631023	0.00654725	LOC110018622
ncbi_110032766	45	22	47	25	24	19	19.11	9.31	21.76	7.12	5.84	6.63	16.7267	6.53	-1.357	0.000636064	0.00658172	LOC110032766
ncbi_110036427	51	36	41	25	36	26	18.43	12.39	13.74	5.97	6.76	7.2	14.8533	6.64333	-1.16081	0.000673035	0.00691568	LOC110036427
ncbi_110037671	3	3	5	30	21	23	1.44	1.44	2.62	9.67	5.78	9.08	1.83333	8.17667	2.15704	0.000686612	0.00702878	LOC110037671
ncbi_110025317	15	19	12	8	2	4	5.56	7.02	4.85	1.99	0.42	1.22	5.81	1.21	-2.26353	0.000687465	0.00703374	LOC110025317
ncbi_110030167	3	8	7	38	27	30	1.07	2.83	2.71	9.05	5.49	8.75	2.20333	7.76333	1.81699	0.000695988	0.00711335	LOC110030167
ncbi_110036580	5	7	3	0	0	0	3.76	5.75	2.69	0	0	0	4.06667	0.001	-11.9896	0.000702491	0.00716833	LOC110036580
ncbi_110035267	24	22	14	12	5	7	22.65	20.69	14.41	7.6	2.7	5.42	19.25	5.24	-1.87722	0.000711234	0.00724981	LOC110035267
ncbi_110036406	38	28	43	10	41	9	9.65	7.09	11.91	1.7	5.97	1.88	9.55	3.18333	-1.58496	0.000713687	0.00726708	LOC110036406
ncbi_110033354	39	31	35	24	23	19	22.51	17.83	22.02	9.29	7.6	9	20.7867	8.63	-1.26823	0.000719551	0.00731901	LOC110033354
ncbi_110019429	37	35	52	31	34	18	8.27	7.6	12.67	4.65	4.35	3.3	9.51333	4.1	-1.21433	0.000728714	0.00740041	LOC110019429
ncbi_110025742	17	21	10	3	10	3	9.29	11.44	5.96	1.1	3.13	1.35	8.89667	1.86	-2.25796	0.000741874	0.00752208	LOC110025742
ncbi_110024248	12	28	19	7	9	8	3.97	9.22	6.85	1.55	1.7	2.17	6.68	1.80667	-1.88652	0.000766182	0.00773985	LOC110024248
ncbi_110018634	14	7	12	3	0	3	3.23	1.61	3.02	0.46	0	0.57	2.62	0.343333	-2.93188	0.000776427	0.00781927	LOC110018634
ncbi_110033812	28	37	25	14	23	15	3.9	5.18	3.8	1.32	1.85	1.73	4.29333	1.63333	-1.39428	0.000782622	0.00786855	LOC110033812
ncbi_110022320	54	52	43	33	46	32	45.38	43.57	39.41	18.61	22.15	22.09	42.7867	20.95	-1.03021	0.00079926	0.0080232	LOC110022320
ncbi_110034121	10	6	10	1	1	1	1.83	1.08	1.95	0.14	0.12	0.15	1.62	0.136667	-3.56726	0.00081348	0.00814033	LOC110034121
ncbi_110039149	37	27	27	19	18	16	10.63	7.73	8.46	3.66	2.96	3.78	8.94	3.46667	-1.36673	0.000826387	0.00823076	LOC110039149
ncbi_110030745	13	12	8	3	4	0	7.68	7.07	5.15	1.19	1.35	0	6.63333	0.846667	-2.96987	0.000836094	0.00831879	LOC110030745
ncbi_110023410	53	56	42	44	47	21	14.21	14.86	12.28	7.91	7.16	4.8	13.7833	6.62333	-1.0573	0.00084122	0.00835676	LOC110023410
ncbi_110021519	21	27	37	16	24	5	6.89	8.83	13.24	3.52	4.51	1.35	9.65333	3.12667	-1.6264	0.000842608	0.0083662	LOC110021519
ncbi_110024537	19	23	24	61	81	62	3.92	4.73	5.4	8.45	9.58	10.51	4.68333	9.51333	1.02242	0.000892095	0.00880731	LOC110024537
ncbi_110034719	24	36	25	13	21	14	19.02	28.44	21.6	6.91	9.53	9.11	23.02	8.51667	-1.43453	0.000911424	0.00896577	LOC110034719
ncbi_110031455	22	30	19	13	13	10	9.54	12.76	8.84	3.72	3.18	3.5	10.38	3.46667	-1.58219	0.000915284	0.00899912	LOC110031455
ncbi_110038576	21	18	11	5	9	5	8.93	7.63	5.1	1.43	2.19	1.75	7.22	1.79	-2.01204	0.000951728	0.00927644	LOC110038576
ncbi_110019066	3	1	1	19	17	17	1.95	0.65	0.71	8.28	6.32	9.07	1.10333	7.89	2.83816	0.000958051	0.00932383	LOC110019066
ncbi_110023140	6	16	9	2	3	1	2.39	6.34	3.9	0.53	0.68	0.33	4.21	0.513333	-3.03585	0.000959833	0.00933642	LOC110023140
ncbi_110032912	19	28	11	4	14	5	13.86	20.36	8.75	1.96	5.85	3	14.3233	3.60333	-1.99096	0.00097687	0.00946847	LOC110032912
ncbi_110021346	34	42	28	27	23	16	8.51	10.75	7.84	4.65	3.26	3.38	9.03333	3.76333	-1.26325	0.000988799	0.00957439	LOC110021346
ncbi_110018031	33	35	22	25	13	12	12.98	13.74	8.59	5.67	3	3.97	11.77	4.21333	-1.48208	0.00104044	0.0100097	LOC110018031
ncbi_110020030	39	45	31	32	22	21	20.66	23.76	17.91	11.37	6.68	9.14	20.7767	9.06333	-1.19685	0.00104838	0.0100781	LOC110020030
ncbi_12079624	38	26	32	11	25	20	9.6	6.55	8.81	1.86	3.62	4.15	8.32	3.21	-1.37401	0.00104883	0.0100781	PsaA
ncbi_110037613	23	23	25	16	15	6	26.96	26.53	32.38	12.5	9.76	5.97	28.6233	9.41	-1.60493	0.00105516	0.0101299	LOC110037613
ncbi_110030932	1	1	2	18	14	17	0.73	0.73	1.59	8.82	5.86	10.2	1.01667	8.29333	3.02811	0.0010722	0.0102729	LOC110030932
MSTRG.4083	64	42	49	46	38	31	34.18	22.45	28.36	16.36	11.54	13.7	28.33	13.8667	-1.03071	0.00108021	0.0103341	At5g63180
ncbi_110018822	10	20	14	7	5	3	4.27	8.52	6.52	2.01	1.22	1.05	6.43667	1.42667	-2.17367	0.00114279	0.0108568	LOC110018822
ncbi_110025056	26	25	15	8	14	10	5.62	5.38	3.53	1.16	1.73	1.77	4.84333	1.55333	-1.64063	0.00114552	0.0108773	LOC110025056
ncbi_110026437	19	17	22	8	13	6	8.59	7.66	10.84	2.43	3.37	2.23	9.03	2.67667	-1.75429	0.0012079	0.011402	LOC110026437
ncbi_110037335	1	2	0	17	15	14	1.29	2.57	0	14.68	11.06	14.8	1.28667	13.5133	3.39267	0.00120916	0.0114081	LOC110037335
ncbi_110036357	20	25	15	9	11	8	10.31	12.84	8.43	3.11	3.25	3.39	10.5267	3.25	-1.69554	0.00121327	0.0114412	LOC110036357
ncbi_110024654	20	10	16	7	2	6	8.06	4.02	7.04	1.89	0.46	1.99	6.37333	1.44667	-2.13932	0.00121691	0.0114699	LOC110024654
ncbi_110034264	17	7	4	33	38	51	20.15	8.27	5.17	26.24	25.8	49.65	11.1967	33.8967	1.59807	0.00121827	0.011477	LOC110034264
ncbi_110034957	44	41	32	24	26	28	13.07	12.14	10.36	4.78	4.42	6.83	11.8567	5.34333	-1.14989	0.00122403	0.0115256	LOC110034957
ncbi_110033862	43	70	54	34	53	40	12.09	18.89	16.58	6.29	8.35	9.08	15.8533	7.90667	-1.00364	0.00124191	0.011671	LOC110033862
ncbi_110034650	4	8	2	0	0	0	4.42	8.81	2.41	0	0	0	5.21333	0.001	-12.348	0.00124355	0.0116807	LOC110034650
ncbi_110019032	8	22	19	8	2	6	2.59	7.1	6.71	1.74	0.37	1.6	5.46667	1.23667	-2.1442	0.00124863	0.0117112	LOC110019032
ncbi_110036162	54	47	32	23	49	21	28.24	24.5	18.25	8.05	14.66	9.01	23.6633	10.5733	-1.16222	0.00125471	0.0117625	LOC110036162
ncbi_110031896	15	18	11	4	10	1	4.02	4.81	3.22	0.72	1.54	0.22	4.01667	0.826667	-2.28062	0.00130582	0.0121582	LOC110031896
ncbi_110023028	32	24	35	14	24	17	14.66	10.96	17.48	4.3	6.3	6.4	14.3667	5.66667	-1.34215	0.00130892	0.0121811	LOC110023028
ncbi_110025269	13	16	16	7	6	4	3.45	4.23	4.63	1.25	0.91	0.87	4.10333	1.01	-2.02244	0.00132009	0.0122673	LOC110025269
ncbi_110037209	15	11	13	47	52	40	5.64	4.01	5.3	12.04	11.27	12.58	4.98333	11.9633	1.26344	0.00132487	0.0123056	LOC110037209
ncbi_110022236	31	23	22	18	6	13	13.89	10.27	10.75	5.41	1.54	4.78	11.6367	3.91	-1.57344	0.00133528	0.0123843	LOC110022236
ncbi_110023106	16	10	7	0	6	1	6.65	4.15	3.17	0	1.43	0.34	4.65667	0.59	-2.98051	0.00135847	0.0125689	LOC110023106
ncbi_110020108	5	9	12	2	1	1	1.27	2.28	3.32	0.34	0.15	0.21	2.29	0.233333	-3.29488	0.0013636	0.0126103	LOC110020108
ncbi_110032135	3	1	5	18	28	19	1.47	0.49	2.68	5.93	7.88	7.67	1.54667	7.16	2.2108	0.00138663	0.0127801	LOC110032135
ncbi_110030863	12	30	22	7	11	11	3.34	8.32	6.67	1.31	1.75	2.51	6.11	1.85667	-1.71846	0.00140147	0.0128983	LOC110030863
ncbi_110037859	17	20	16	0	13	6	10.14	11.89	10.41	0	4.44	2.94	10.8133	2.46	-2.13608	0.00142708	0.0131025	LOC110037859
ncbi_110027830	42	32	25	20	31	12	15.96	12.12	10.36	5.1	6.75	3.75	12.8133	5.2	-1.30106	0.00143834	0.0131869	LOC110027830
ncbi_110019147	17	10	18	0	11	3	8.89	5.21	10.26	0	3.3	1.29	8.12	1.53	-2.40795	0.00148793	0.0135957	LOC110019147
ncbi_110023394	12	9	5	2	1	1	3.96	4.23	2.36	0.69	0.3	0.42	3.51667	0.47	-2.90348	0.00148861	0.0135957	LOC110023394
ncbi_110032412	10	9	14	0	7	0	4.29	3.85	6.15	0	1.72	0	4.76333	0.573333	-3.05453	0.0014929	0.0136227	LOC110032412
ncbi_110031127	42	45	45	34	33	30	17.89	19.1	20.9	9.71	8.05	10.49	19.2967	9.41667	-1.03506	0.00150465	0.0137095	LOC110031127
ncbi_110036894	41	69	41	44	33	32	15.82	26.53	17.25	11.39	7.29	10.14	19.8667	9.60667	-1.04824	0.00152659	0.0138435	LOC110036894
ncbi_110018491	43	41	43	23	31	34	11.5	10.82	12.45	4.07	4.79	7.34	11.59	5.4	-1.10185	0.00153334	0.0138981	LOC110018491
ncbi_110028833	46	37	48	24	43	28	14.33	11.49	16.3	5.01	7.67	7.16	14.04	6.61333	-1.08609	0.00153715	0.0139209	LOC110028833
MSTRG.1711	8	6	9	32	32	36	11.08	8.28	13.59	29.72	25.38	40.93	10.9833	32.01	1.54321	0.00153844	0.0139209	--
ncbi_110026457	48	37	42	33	43	16	21.35	16.41	20.38	9.85	10.94	5.85	19.38	8.88	-1.12594	0.00156528	0.014134	LOC110026457
ncbi_110020480	46	41	42	29	41	26	50.72	45.07	50.5	21.45	25.9	23.54	48.7633	23.63	-1.04518	0.00156927	0.0141634	LOC110020480
ncbi_110033376	35	30	45	23	34	18	10.16	8.68	14.24	4.48	5.65	4.29	11.0267	4.80667	-1.19789	0.00157558	0.0142136	LOC110033376
ncbi_110023770	3	2	1	21	21	12	1.94	1.29	0.71	9.12	7.79	6.38	1.31333	7.76333	2.56344	0.00158511	0.0142862	LOC110023770
ncbi_110019790	53	37	56	36	35	36	21.25	14.79	24.49	9.68	8.04	11.85	20.1767	9.85667	-1.03352	0.00163196	0.0146394	LOC110019790
MSTRG.8661	0	3	0	13	17	15	0	2	0	4.65	5.65	7.87	0.666667	6.05667	3.18349	0.0016486	0.0147611	--
ncbi_110034727	27	23	33	11	20	17	16.01	13.38	21.16	4.41	6.87	8.04	16.85	6.44	-1.38762	0.00165939	0.0148438	LOC110034727
ncbi_110036508	2	14	4	0	1	0	0.43	2.8	0.77	0	0.12	0	1.33333	0.04	-5.05889	0.00168071	0.0150045	LOC110036508
ncbi_110031401	39	37	30	22	17	27	7.79	7.37	6.53	2.95	1.94	4.43	7.23	3.10667	-1.21863	0.00168908	0.0150601	LOC110031401
ncbi_110021684	5	6	1	27	38	12	1.23	1.47	0.27	4.44	5.34	2.42	0.99	4.06667	2.03835	0.00169667	0.0151137	LOC110021684
ncbi_110024422	40	53	45	31	47	27	11.37	15.02	13.95	5.91	7.65	6.3	13.4467	6.62	-1.02235	0.0016979	0.0151176	LOC110024422
ncbi_110034047	32	46	43	25	32	28	14.78	21.18	21.66	7.75	8.47	10.62	19.2067	8.94667	-1.10218	0.0017239	0.0153348	LOC110034047
ncbi_110032648	5	6	4	31	23	24	1	1.19	0.87	4.14	2.62	3.93	1.02	3.56333	1.80466	0.00173134	0.0153939	LOC110032648
ncbi_110019513	6	5	7	1	0	0	1.86	1.55	2.37	0.21	0	0	1.92667	0.07	-4.78261	0.00173298	0.0154013	LOC110019513
ncbi_110035579	11	19	16	7	2	7	9.64	16.6	15.3	4.12	1	5.04	13.8467	3.38667	-2.0316	0.00174648	0.0155141	LOC110035579
ncbi_110029923	36	42	27	25	32	14	7.89	9.26	6.51	3.68	4.05	2.54	7.88667	3.42333	-1.20401	0.00177458	0.0157418	LOC110029923
ncbi_110037165	0	0	0	10	11	3	0	0	0	7.61	6.96	3.06	0.001	5.87667	12.5208	0.00177733	0.0157589	LOC110037165
ncbi_110018097	22	11	18	7	10	5	3.45	1.72	3.07	0.74	0.9	0.64	2.74667	0.76	-1.85361	0.00181094	0.016005	LOC110018097
ncbi_110035722	11	13	8	2	2	4	3.47	4.09	2.75	0.42	0.36	1.04	3.43667	0.606667	-2.50203	0.00182998	0.0161206	LOC110035722
ncbi_110029763	40	37	50	38	31	23	17.48	16.12	23.83	11.14	7.76	8.25	19.1433	9.05	-1.08085	0.00185058	0.0162727	LOC110029763
ncbi_110031372	4	4	10	0	0	1	2.32	2.32	6.33	0	0	0.48	3.65667	0.16	-4.51439	0.0018541	0.0162962	LOC110031372
ncbi_110020207	32	28	28	10	25	18	11.05	9.64	10.55	2.32	4.95	5.11	10.4133	4.12667	-1.33538	0.00187655	0.0164331	LOC110020207
ncbi_110037672	29	38	33	21	26	20	9.99	12.96	12.27	4.85	5.02	5.76	11.74	5.21	-1.17208	0.00191151	0.016701	LOC110037672
ncbi_110021487	15	17	14	35	65	56	6.93	7.83	7.06	10.85	17.21	21.26	7.27333	16.44	1.17652	0.001941	0.0169124	LOC110021487
ncbi_110020923	37	26	34	26	27	10	6.14	4.3	6.16	2.9	2.57	1.36	5.53333	2.27667	-1.28123	0.00199708	0.0173379	LOC110020923
ncbi_110024270	17	28	14	7	9	11	11	18.07	9.88	3.04	3.34	5.85	12.9833	4.07667	-1.6712	0.00204353	0.0176771	LOC110024270
MSTRG.19359	11	14	10	3	5	3	6.22	7.89	6.17	1.14	1.62	1.39	6.76	1.38333	-2.28887	0.00206279	0.0177873	APS1
ncbi_110023647	16	23	17	9	10	8	6.86	10.76	7.99	2.59	3.22	2.82	8.53667	2.87667	-1.56927	0.00209923	0.0180691	LOC110023647
ncbi_110023673	20	27	20	12	16	9	7.49	10.08	8.16	3.01	3.43	2.77	8.57667	3.07	-1.48218	0.00216236	0.0185457	LOC110023673
ncbi_110020125	10	6	8	1	2	1	3.45	2.07	2.68	0.23	0.4	0.28	2.73333	0.303333	-3.17169	0.00216436	0.0185463	LOC110020125
ncbi_110022657	24	27	18	13	13	12	6.37	7.02	5.44	2.46	1.93	2.96	6.27667	2.45	-1.35722	0.00221158	0.0189001	LOC110022657
ncbi_110034588	31	30	41	24	30	16	42.92	41.4	61.89	22.29	23.79	18.19	48.7367	21.4233	-1.18582	0.00222077	0.0189617	LOC110034588
ncbi_110033094	20	18	16	52	76	42	13.69	12.29	11.95	23.88	29.81	23.62	12.6433	25.77	1.02732	0.00222361	0.0189775	LOC110033094
ncbi_110033867	41	34	34	25	35	18	10.75	8.85	9.72	4.4	5.22	3.88	9.77333	4.5	-1.11893	0.00226291	0.0192786	LOC110033867
ncbi_110020222	10	21	18	4	8	8	3.09	6.47	6.07	0.83	1.42	2.03	5.21	1.42667	-1.86864	0.0022669	0.0192954	LOC110020222
MSTRG.17459	5	6	6	0	0	1	6.25	7.48	8.18	0	0	1.03	7.30333	0.343333	-4.41087	0.00229112	0.0194755	--
ncbi_110028031	7	7	7	0	1	1	1.84	1.83	2	0	0.15	0.22	1.89	0.123333	-3.93775	0.00230416	0.019528	LOC110028031
ncbi_110025202	13	21	13	64	53	38	5.89	9.49	6.43	19.46	13.76	14.15	7.27	15.79	1.11898	0.00235066	0.0198669	LOC110025202
ncbi_110021627	8	8	15	49	41	30	3.39	3.38	6.94	13.95	9.96	10.45	4.57	11.4533	1.3255	0.00236127	0.019939	LOC110021627
ncbi_110036940	22	22	10	11	10	3	10.33	10.3	5.12	3.46	2.69	1.16	8.58333	2.43667	-1.81663	0.00237816	0.020064	LOC110036940
ncbi_110026494	4	5	8	0	1	0	1.25	1.56	2.73	0	0.18	0	1.84667	0.06	-4.94382	0.00238862	0.0200902	LOC110026494
ncbi_110019367	28	33	30	17	32	10	4.28	5.03	5	1.74	2.8	1.26	4.77	1.93333	-1.3029	0.00239933	0.0201412	LOC110019367
ncbi_110037486	17	16	11	50	57	38	6.58	6.13	4.75	13.2	12.78	12.02	5.82	12.6667	1.12195	0.00243471	0.0203793	LOC110037486
ncbi_110018867	5	3	9	1	0	0	1.32	0.79	2.59	0.18	0	0	1.56667	0.06	-4.70659	0.00249845	0.0208582	LOC110018867
ncbi_110031384	35	28	33	20	26	19	8.37	6.67	8.6	3.21	3.56	3.73	7.88	3.5	-1.17084	0.00251206	0.0209384	LOC110031384
ncbi_110020503	41	38	46	30	40	25	18.18	16.8	22.25	8.92	10.16	9.11	19.0767	9.39667	-1.02159	0.00251407	0.020943	LOC110020503
ncbi_110030193	4	4	1	21	12	27	3.36	3.35	0.92	11.82	5.77	18.61	2.54333	12.0667	2.24623	0.00252884	0.0210385	LOC110030193
ncbi_110037891	28	22	16	10	17	9	9.11	7.13	5.68	2.18	3.17	2.4	7.30667	2.58333	-1.49998	0.00253953	0.0211091	LOC110037891
ncbi_110024028	14	12	15	6	3	6	9.52	8.13	11.12	2.74	1.17	3.35	9.59	2.42	-1.98652	0.00254323	0.0211215	LOC110024028
ncbi_110035087	5	8	4	1	0	0	3.04	4.85	2.65	0.41	0	0	3.51333	0.136667	-4.68411	0.00254522	0.0211288	LOC110035087
ncbi_110036556	23	23	22	12	19	8	8.6	8.58	8.97	3.01	4.07	2.46	8.71667	3.18	-1.45475	0.0025578	0.0211798	LOC110036556
ncbi_110019315	24	14	8	55	69	34	9.24	5.37	3.36	14.2	15.22	10.75	5.99	13.39	1.16053	0.00255904	0.0211798	LOC110019315
ncbi_110021469	11	15	18	8	7	3	5.57	7.57	9.94	2.72	2.03	1.25	7.69333	2	-1.94361	0.00257952	0.0213395	LOC110021469
ncbi_110031689	14	14	9	1	8	3	3.98	3.96	2.79	0.19	1.3	0.7	3.57667	0.73	-2.29265	0.00262517	0.0216704	LOC110031689
ncbi_110028959	31	21	25	18	15	13	13.63	9.2	11.99	5.31	3.78	4.69	11.6067	4.59333	-1.33734	0.00263185	0.0217068	LOC110028959
ncbi_110031660	14	17	15	7	10	3	3.18	3.85	3.72	1.07	1.3	0.56	3.58333	0.976667	-1.87536	0.00263386	0.021714	LOC110031660
ncbi_110019050	9	14	8	51	44	24	6.59	8.68	6.21	21.44	15.62	12.34	7.16	16.4667	1.20152	0.0026852	0.0221182	LOC110019050
ncbi_110030995	9	6	10	1	2	2	8.1	5.38	9.82	0.6	1.03	1.48	7.76667	1.03667	-2.90534	0.00269244	0.0221588	LOC110030995
ncbi_110021757	24	21	32	61	69	97	31.18	27.19	45.33	53.16	51.34	103.48	34.5667	69.3267	1.00403	0.00269982	0.0222004	LOC110021757
ncbi_110036050	10	7	20	5	6	1	2.65	1.85	5.79	0.89	0.91	0.22	3.43	0.673333	-2.34882	0.00271393	0.0223069	LOC110036050
ncbi_110019336	35	24	23	19	23	9	11.36	7.77	8.14	4.14	4.28	2.4	9.09	3.60667	-1.33361	0.00271736	0.022316	LOC110019336
ncbi_110033674	4	5	2	27	28	12	1.34	1.96	0.92	6.85	6.03	3.55	1.40667	5.47667	1.96102	0.00273978	0.0224607	LOC110033674
ncbi_110028898	15	11	14	53	52	32	7.94	5.8	8.08	18.82	15.77	13.91	7.27333	16.1667	1.15233	0.00274058	0.0224607	LOC110028898
ncbi_110018404	16	11	22	53	53	52	8.38	5.74	12.56	18.61	15.89	22.35	8.89333	18.95	1.0914	0.00289526	0.0235646	LOC110018404
ncbi_110034577	2	5	1	17	26	14	2.03	4.41	1.11	10.42	13.43	10.82	2.51667	11.5567	2.19914	0.00294095	0.0238553	LOC110034577
ncbi_110032120	16	18	20	9	14	4	2.87	3.22	3.92	1.08	1.44	0.59	3.33667	1.03667	-1.68646	0.00304468	0.0245098	LOC110032120
ncbi_110022142	13	7	10	5	2	1	2.03	1.09	1.7	0.52	0.18	0.13	1.60667	0.276667	-2.53785	0.00308379	0.0247829	LOC110022142
ncbi_110024279	10	7	6	2	1	1	7.79	5.44	5.1	1.05	0.45	0.64	6.11	0.713333	-3.09852	0.00308839	0.0248027	LOC110024279
ncbi_110032132	41	32	24	21	21	22	22.32	17.37	14.25	7.67	6.55	9.84	17.98	8.02	-1.16472	0.00309081	0.0248027	LOC110032132
ncbi_110030579	30	28	32	20	28	13	8.87	7.88	10.51	3.73	4.49	3	9.08667	3.74	-1.28071	0.00309143	0.0248027	LOC110030579
ncbi_110026191	23	18	29	12	19	10	9.27	7.23	12.74	3.24	4.39	3.31	9.74667	3.64667	-1.41833	0.00316371	0.025319	LOC110026191
ncbi_110030646	4	5	7	0	1	0	1.5	1.86	2.86	0	0.21	0	2.07333	0.07	-4.88845	0.00317791	0.0254113	LOC110030646
ncbi_110031271	20	8	19	5	11	4	6.73	2.68	6.97	1.13	2.12	1.1	5.46	1.45	-1.91285	0.00319804	0.025519	LOC110031271
ncbi_110037808	30	21	42	18	23	19	7	4.88	10.68	2.82	3.07	3.64	7.52	3.17667	-1.24322	0.00320222	0.0255417	LOC110037808
ncbi_110026043	43	37	37	35	32	21	19.43	16.75	18.1	10.63	8.33	7.84	18.0933	8.93333	-1.01819	0.00323227	0.0257171	LOC110026043
ncbi_110019794	9	23	15	9	4	6	4.54	11.56	8.25	3.05	1.16	2.49	8.11667	2.23333	-1.86169	0.00329796	0.0261528	LOC110019794
ncbi_110018054	20	15	21	6	7	13	4.56	3.41	5.23	0.92	0.92	2.44	4.4	1.42667	-1.62486	0.00337261	0.0266559	LOC110018054
ncbi_110021659	39	35	37	26	38	19	22.53	20.15	23.31	10.08	12.57	9.01	21.9967	10.5533	-1.05959	0.00337393	0.0266559	LOC110021659
ncbi_110021423	0	1	1	9	19	10	0	0.41	0.45	2.49	4.48	3.38	0.286667	3.45	3.58915	0.00337574	0.0266591	LOC110021423
ncbi_110036622	12	6	8	1	3	2	4.9	2.44	3.56	0.27	0.7	0.67	3.63333	0.546667	-2.73256	0.0034839	0.0274454	LOC110036622
ncbi_110035736	3	7	4	30	25	17	2.4	5.59	3.5	16.13	11.48	11.19	3.83	12.9333	1.75568	0.00350426	0.0275944	LOC110035736
ncbi_110018504	12	18	9	5	6	4	3.62	5.42	2.96	1.01	1.04	0.99	4	1.01333	-1.98089	0.00359575	0.028222	LOC110018504
ncbi_110038036	6	12	12	35	41	35	11.12	21.62	25.22	43.45	43.12	52.86	19.32	46.4767	1.26641	0.00360301	0.0282327	LOC110038036
ncbi_110020980	5	8	3	1	0	0	2.72	5.24	1.58	0.44	0	0	3.18	0.146667	-4.43841	0.00361507	0.0282776	LOC110020980
ncbi_110023473	17	14	25	11	8	9	5.9	4.84	9.46	2.56	1.59	2.57	6.73333	2.24	-1.58782	0.00361545	0.0282776	LOC110023473
ncbi_110018905	19	19	17	11	8	9	11.8	11.76	11.52	4.58	2.85	4.59	11.6933	4.00667	-1.54521	0.00361911	0.0282893	LOC110018905
ncbi_110023543	35	32	29	25	27	16	16.15	14.72	14.59	7.74	7.14	6.06	15.1533	6.98	-1.11834	0.00366297	0.0285971	LOC110023543
ncbi_110023758	8	18	15	4	6	6	1.75	3.94	3.59	0.59	0.75	1.08	3.09333	0.806667	-1.93912	0.00366993	0.0286281	LOC110023758
ncbi_110034502	15	27	20	9	17	8	15.34	27.02	21.8	6.04	10	6.97	21.3867	7.67	-1.47941	0.00367476	0.0286541	LOC110034502
ncbi_110033104	5	9	8	36	27	28	2.78	4.99	4.86	13.45	8.61	12.8	4.21	11.62	1.46472	0.00370453	0.0288745	LOC110033104
ncbi_110026796	27	16	25	7	15	15	10.44	6.17	10.54	1.82	3.32	4.76	9.05	3.3	-1.45545	0.00371686	0.0289353	LOC110026796
ncbi_110033086	11	6	6	30	29	34	1.64	0.89	1.04	2.99	2.47	4.15	1.19	3.20333	1.42861	0.00371906	0.0289406	LOC110033086
ncbi_110035346	0	2	2	22	17	6	0	0.74	0.81	5.5	3.63	1.83	0.516667	3.65333	2.82191	0.00379257	0.029417	LOC110035346
ncbi_110021188	7	13	10	31	34	46	5.07	9.39	7.9	15.07	14.12	27.38	7.45333	18.8567	1.33912	0.00387391	0.029963	LOC110021188
ncbi_110035597	6	15	11	6	1	2	2.25	5.62	4.5	1.51	0.22	0.62	4.12333	0.783333	-2.39611	0.00389454	0.030086	LOC110035597
ncbi_110027498	29	22	39	4	33	14	12.15	9.19	17.82	1.12	7.92	4.82	13.0533	4.62	-1.49845	0.00391689	0.0302343	LOC110027498
MSTRG.9772	13	7	11	40	34	38	21.32	11.44	19.67	44	31.93	51.17	17.4767	42.3667	1.2775	0.00394044	0.0303804	--
ncbi_110020309	7	15	16	44	48	38	2.85	6.09	7.1	12.01	11.19	12.7	5.34667	11.9667	1.16231	0.00394903	0.0304333	LOC110020309
ncbi_110036815	19	11	15	33	58	57	6.14	3.61	5.2	6.97	10.44	14.72	4.98333	10.71	1.10378	0.00399187	0.0307263	LOC110036815
ncbi_110035062	12	21	17	7	9	8	5.75	9.97	8.73	2.28	2.33	3.1	8.15	2.57	-1.66503	0.00399359	0.0307272	LOC110035062
ncbi_110035568	12	5	7	1	3	1	6.16	2.56	3.92	0.34	0.88	0.42	4.21333	0.546667	-2.94623	0.00400276	0.0307854	LOC110035568
ncbi_110030268	3	10	3	0	0	1	1.36	4.53	1.49	0	0	0.37	2.46	0.123333	-4.31802	0.00401155	0.0308158	LOC110030268
ncbi_110027208	21	9	13	2	9	6	6.89	2.97	4.63	0.44	1.71	1.63	4.83	1.26	-1.9386	0.0040718	0.0311661	LOC110027208
MSTRG.19415	1	2	0	7	18	14	0.43	0.86	0	2.02	4.44	4.96	0.43	3.80667	3.14612	0.00409035	0.0312637	--
ncbi_110029645	18	12	19	43	56	54	3.48	2.31	4.01	5.58	6.2	8.57	3.26667	6.78333	1.05418	0.00409111	0.0312637	LOC110029645
ncbi_110029755	25	43	26	21	25	18	6.39	10.95	7.24	3.6	3.66	3.78	8.19333	3.68	-1.15474	0.00409272	0.0312637	LOC110029755
ncbi_110027682	38	35	19	19	23	19	27.83	25.55	15.17	9.33	9.65	11.43	22.85	10.1367	-1.17261	0.00416467	0.0317247	LOC110027682
ncbi_110037193	3	4	1	13	25	16	2.13	2.83	0.77	6.19	10.17	9.33	1.91	8.56333	2.1646	0.00418541	0.0318448	LOC110037193
ncbi_110037804	15	15	11	45	50	37	4.36	4.34	3.48	9	8.42	9.07	4.06	8.83	1.12093	0.0043001	0.0325106	LOC110037804
ncbi_110038231	6	5	4	0	0	1	6.49	5.7	4.66	0	0	0.89	5.61667	0.296667	-4.2428	0.00435427	0.0328423	LOC110038231
ncbi_110021856	7	6	9	0	2	2	3.32	2.84	4.65	0	0.54	0.78	3.60333	0.44	-3.03376	0.00440237	0.0331529	LOC110021856
ncbi_110031633	4	11	9	3	1	1	2.11	5.78	5.18	1.06	0.3	0.43	4.35667	0.596667	-2.86823	0.0044135	0.0331895	LOC110031633
ncbi_110024042	10	2	7	33	33	20	4.21	0.84	3.21	9.31	7.95	6.91	2.75333	8.05667	1.549	0.00444456	0.0334048	LOC110024042
ncbi_110032174	8	25	16	8	5	8	2.63	8.18	5.73	1.76	0.94	2.16	5.51333	1.62	-1.76693	0.00446261	0.0334723	LOC110032174
ncbi_110033660	14	10	8	2	3	5	5.7	4.06	3.55	0.55	0.7	1.67	4.43667	0.973333	-2.18847	0.0044749	0.0335276	LOC110033660
ncbi_110024796	5	15	19	2	7	5	2.52	7.54	10.45	0.68	2.02	2.07	6.83667	1.59	-2.10427	0.00449243	0.0336326	LOC110024796
ncbi_110034002	26	31	21	16	18	16	3.46	4.11	3.05	1.43	1.37	1.75	3.54	1.51667	-1.22285	0.00455341	0.0340094	LOC110034002
ncbi_110028806	36	34	30	17	27	26	28.25	26.6	25.67	8.95	12.14	16.76	26.84	12.6167	-1.08905	0.00457462	0.0341399	LOC110028806
ncbi_110023997	44	35	30	21	39	21	9.97	7.91	7.41	3.19	5.06	3.91	8.43	4.05333	-1.05642	0.00457534	0.0341399	LOC110023997
ncbi_110018948	13	17	16	6	10	6	14.91	19.44	20.01	4.62	6.57	5.65	18.12	5.61333	-1.69065	0.00459886	0.0342819	LOC110018948
ncbi_110031064	30	17	31	21	21	6	7.07	3.99	7.96	3.32	2.83	1.16	6.34	2.43667	-1.37957	0.00465204	0.0345841	LOC110031064
ncbi_110035464	5	9	7	40	25	23	3.61	6.47	5.5	19.35	10.33	13.62	5.19333	14.4333	1.47467	0.00468556	0.0347388	LOC110035464
ncbi_110039190	28	25	28	19	19	16	19.13	17.1	20.86	8.71	7.43	8.98	19.03	8.37333	-1.1844	0.00475933	0.035204	LOC110039190
MSTRG.14924	5	2	19	38	47	30	3.61	0.81	17.9	18.81	22.79	20.58	7.44	20.7267	1.47811	0.00476955	0.0352387	--
ncbi_110039483	1	0	0	4	14	10	0.96	0	0	2.58	7.71	7.89	0.32	6.06	4.24317	0.00477304	0.0352509	LOC110039483
ncbi_110027354	27	33	22	20	22	13	5.12	6.05	4.41	2.55	2.32	2.03	5.19333	2.3	-1.17503	0.00479839	0.0353808	LOC110027354
ncbi_110018715	26	26	27	18	23	12	3.23	3.22	3.66	1.5	1.64	1.23	3.37	1.45667	-1.21008	0.00482936	0.0355708	LOC110018715
ncbi_110031080	20	20	12	64	69	30	11.15	11.11	7.29	23.93	22.03	13.73	9.85	19.8967	1.01433	0.00484546	0.0356756	LOC110031080
ncbi_110025524	29	36	26	18	31	15	11.6	14.36	11.34	4.83	7.11	4.93	12.4333	5.62333	-1.14472	0.00486519	0.0357934	LOC110025524
ncbi_110018042	0	1	1	13	17	6	0	0.42	0.46	3.71	4.15	2.1	0.293333	3.32	3.50057	0.00488561	0.035916	LOC110018042
ncbi_110020756	12	14	31	12	2	10	5.11	5.95	14.41	3.43	0.49	3.5	8.49	2.47333	-1.77931	0.00490519	0.0360323	LOC110020756
ncbi_110024244	18	14	18	4	10	10	18.19	14.1	19.84	2.71	5.79	8.3	17.3767	5.6	-1.63365	0.00491861	0.0361032	LOC110024244
ncbi_110020930	39	32	33	27	30	21	11	8.8	9.96	5.04	4.77	4.71	9.92	4.84	-1.03533	0.00497852	0.0364236	LOC110020930
ncbi_110020221	19	11	23	10	9	8	8.23	4.75	10.86	2.9	2.23	2.84	7.94667	2.65667	-1.58073	0.0049813	0.0364236	LOC110020221
ncbi_110021442	34	44	27	27	31	20	22.21	28.65	19.23	11.83	11.6	10.73	23.3633	11.3867	-1.0369	0.00511734	0.0372045	LOC110021442
ncbi_110024133	15	10	12	6	7	2	4.95	3.24	4.27	1.33	1.3	0.54	4.15333	1.05667	-1.97475	0.00516798	0.0375306	LOC110024133
ncbi_110023051	11	11	11	4	7	1	3.93	3.91	4.28	0.96	1.43	0.29	4.04	0.893333	-2.17708	0.00518806	0.0376621	LOC110023051
ncbi_110019407	22	15	21	8	13	11	14.88	10.12	15.49	3.63	5.04	6.11	13.4967	4.92667	-1.45392	0.00519538	0.037701	LOC110019407
ncbi_110037936	16	30	21	16	16	8	16.42	30.78	23.48	10.8	9.4	6.74	23.56	8.98	-1.39155	0.00519789	0.0377049	LOC110037936
ncbi_110026553	30	27	17	18	19	10	6.06	5.44	3.75	2.44	2.2	1.66	5.08333	2.1	-1.27539	0.00531604	0.0384599	LOC110026553
ncbi_110019724	9	6	11	2	2	3	2.87	1.91	3.82	0.43	0.36	0.78	2.86667	0.523333	-2.45357	0.00538016	0.0388504	LOC110019724
ncbi_110029621	34	30	32	28	18	21	13.9	12.22	14.26	7.68	4.21	7.05	13.46	6.31333	-1.0922	0.0053939	0.0388763	LOC110029621
ncbi_110018600	25	36	19	15	27	10	7.85	11.27	6.48	3.16	4.86	2.58	8.53333	3.53333	-1.27208	0.00541119	0.0389716	LOC110018600
ncbi_110021485	16	13	20	9	12	4	6.77	5.48	9.23	2.55	2.91	1.39	7.16	2.28333	-1.64882	0.00541785	0.0390049	LOC110021485
ncbi_110038912	10	11	10	3	2	5	2.8	3.07	3.05	0.56	0.32	1.15	2.97333	0.676667	-2.13556	0.00542032	0.039008	LOC110038912
ncbi_110038192	11	6	11	34	47	24	3.5	1.99	3.78	7.1	8.28	6.17	3.09	7.18333	1.21705	0.00545519	0.0391852	LOC110038192
ncbi_110023182	3	3	4	0	0	0	2.82	2.46	3.59	0	0	0	2.95667	0.001	-11.5298	0.00552288	0.0395972	LOC110023182
ncbi_110018014	12	21	19	6	14	7	2.24	3.9	3.86	0.75	1.49	1.07	3.33333	1.10333	-1.5951	0.00553433	0.0396644	LOC110018014
ncbi_110018362	17	12	15	6	11	4	6.79	4.78	6.53	1.61	2.52	1.31	6.03333	1.81333	-1.73431	0.00557561	0.0398707	LOC110018362
ncbi_110032373	28	27	35	18	24	21	15.71	15.1	21.42	6.78	7.71	9.68	17.41	8.05667	-1.11166	0.00577132	0.0410649	LOC110032373
ncbi_110023485	4	4	6	1	0	0	1.33	1.33	2.18	0.22	0	0	1.61333	0.0733333	-4.45943	0.00583115	0.0414042	LOC110023485
ncbi_110029362	19	12	16	11	10	1	9.12	5.74	8.37	3.54	2.75	0.39	7.74333	2.22667	-1.79807	0.00587846	0.0416937	LOC110029362
ncbi_110039053	4	9	9	0	1	3	0.97	1.98	2.17	0	0.13	0.6	1.70667	0.243333	-2.81018	0.00588743	0.0417242	LOC110039053
ncbi_110019778	23	16	13	6	7	12	18.77	12.97	10.32	3.42	3.41	8.37	14.02	5.06667	-1.46838	0.00588929	0.0417242	LOC110019778
ncbi_110026929	10	6	6	28	43	19	1.42	0.84	1.06	2.66	3.48	2.29	1.10667	2.81	1.34435	0.00597715	0.0422997	LOC110026929
ncbi_110033493	14	11	12	39	44	37	7.22	5.65	6.74	13.48	12.99	15.66	6.53667	14.0433	1.10326	0.00598515	0.042325	LOC110033493
ncbi_110024478	5	5	4	0	1	0	1.45	1.45	1.27	0	0.17	0	1.39	0.0566667	-4.61644	0.00603997	0.0426496	LOC110024478
ncbi_110018544	5	2	3	0	0	0	2.11	0.84	1.38	0	0	0	1.44333	0.001	-10.4952	0.00606458	0.042777	LOC110018544
ncbi_110032808	12	11	5	4	4	0	5.62	5	2.74	1.35	1.15	0	4.45333	0.833333	-2.41792	0.0060712	0.042807	LOC110032808
ncbi_110030839	4	0	4	19	30	8	1.19	0	1.3	3.8	5.12	1.96	0.83	3.62667	2.12746	0.00616117	0.0432819	LOC110030839
ncbi_110023026	30	17	20	13	11	15	18.35	10.38	13.59	5.2	4.02	7.78	14.1067	5.66667	-1.3158	0.00621559	0.0436162	LOC110023026
ncbi_110035596	24	24	27	11	19	18	11.35	11.32	13.93	3.49	5.15	6.99	12.2	5.21	-1.22753	0.00623486	0.0436714	LOC110035596
ncbi_110022558	20	17	21	12	8	12	14.78	12.52	16.92	5.95	3.39	7.28	14.74	5.54	-1.41178	0.00624851	0.0437095	LOC110022558
ncbi_110032519	26	34	23	19	21	17	14.25	18.58	13.75	6.99	6.59	7.65	15.5267	7.07667	-1.13361	0.00625322	0.0437095	LOC110032519
ncbi_110027618	7	10	7	3	1	2	5.28	7.52	5.76	1.52	0.43	1.24	6.18667	1.06333	-2.54057	0.00630942	0.044013	LOC110027618
ncbi_110026523	16	11	12	2	12	2	5.85	4.01	4.79	0.49	2.52	0.75	4.88333	1.25333	-1.9621	0.0064091	0.0445657	LOC110026523
ncbi_110019133	8	8	0	0	0	1	3.91	3.83	0	0	0	0.4	2.58	0.133333	-4.27426	0.00647792	0.0449789	LOC110019133
ncbi_110021286	15	17	9	9	5	4	6.53	7.38	4.32	2.63	1.25	1.43	6.07667	1.77	-1.77953	0.00648356	0.0449959	LOC110021286
ncbi_110027019	29	32	36	25	32	16	4.86	5.35	6.59	2.81	3.07	2.2	5.6	2.69333	-1.05603	0.00662734	0.0458833	LOC110027019
ncbi_110023405	13	14	10	5	8	3	2.84	3.05	2.38	0.73	1	0.54	2.75667	0.756667	-1.8652	0.00673309	0.0464474	LOC110023405
ncbi_110033776	16	6	5	3	1	3	6.59	2.46	2.25	0.83	0.24	1.02	3.76667	0.696667	-2.43475	0.00676004	0.0465997	LOC110033776
ncbi_110030735	26	26	23	14	15	19	9.48	9.45	9.15	3.43	3.13	5.69	9.36	4.08333	-1.19676	0.0067682	0.0466056	LOC110030735
ncbi_110032671	2	7	0	26	34	5	1.36	5.24	0	12.77	14.43	3.22	2.2	10.14	2.20448	0.00677753	0.0466531	LOC110032671
ncbi_110023855	22	17	23	12	16	10	7.15	5.82	8.08	2.4	3.07	2.64	7.01667	2.70333	-1.37605	0.00682503	0.0469166	LOC110023855
ncbi_110028546	7	4	6	1	1	0	2.06	1.17	1.92	0.2	0.17	0	1.71667	0.123333	-3.79898	0.00682561	0.0469166	LOC110028546
ncbi_110027505	13	10	7	6	3	1	4.64	3.56	2.72	1.44	0.61	0.29	3.64	0.78	-2.22239	0.00698186	0.0477847	LOC110027505
ncbi_110038396	16	15	14	7	11	5	7.99	7.47	7.63	2.35	3.15	2.05	7.69667	2.51667	-1.61272	0.00703623	0.0480866	LOC110038396
ncbi_110037524	40	37	26	8	28	30	18.36	16.83	12.88	2.4	7.35	11.34	16.0233	7.03	-1.18858	0.00710619	0.0484451	LOC110037524
ncbi_110020425	18	8	4	5	3	1	3.89	1.74	0.95	0.73	0.37	0.18	2.19333	0.426667	-2.36194	0.00713612	0.0485972	LOC110020425
ncbi_110031682	23	21	33	18	17	16	5.02	4.57	7.64	2.34	2.13	2.55	5.74333	2.34	-1.29538	0.007174	0.0487854	LOC110031682
ncbi_110038757	2	6	7	29	27	15	1.79	5.35	6.83	17.4	13.84	11.02	4.65667	14.0867	1.59696	0.00730933	0.0495125	LOC110038757
ncbi_110017802	7	4	9	2	1	1	1.03	0.56	1.52	0.16	0.12	0.15	1.03667	0.143333	-2.85451	0.00731898	0.0495604	LOC110017802
