# Supplementary material for: Transcriptome Analysis Reveals Endogenous Hormone Changes during Spike Development in Phalaenopsis
Source: Int J Mol Sci. 2022 Sep 9;23(18):10461. doi: 10.3390/ijms231810461 (PMC9499595; doi:10.3390/ijms231810461)
Supplement: Supplementary file 1 [file ijms-23-10461-s001.zip › Table S3.xlsx]

## Sheet: Sheet1
Table S3 DEGs in S1-vs-S2
id	S1-1_count	S1-2_count	S1-3_count	S2-1_count	S2-2_count	S2-3_count	S1-1_fpkm	S1-2_fpkm	S1-3_fpkm	S2-1_fpkm	S2-2_fpkm	S2-3_fpkm	S1_mean	S2_mean	log2(fc)	PValue	FDR	Symbol
ncbi_110020562	766	969	766	2353	2456	2196	398.89	430.79	488.26	8027.45	8136.09	7824.85	439.313	7996.13	4.18598	0	0	LOC110020562
ncbi_110024164	476	527	445	1747	1806	1639	270.75	256.05	309.95	6507.75	6537.12	6377.99	278.917	6474.29	4.53682	0	0	LOC110024164
ncbi_110020091	155	186	161	371	424	337	45.86	46.99	58.32	719.05	798.2	682.24	50.39	733.163	3.86293	3.75954e-231	2.37666e-227	LOC110020091
ncbi_110030974	239	243	183	364	376	322	131.67	114.23	123.06	1312.88	1317.65	1211.56	122.987	1280.7	3.38035	5.6005e-231	2.65534e-227	LOC110030974
ncbi_110037756	37	54	36	227	225	180	25.12	31.22	29.72	1003.66	965.68	831.91	28.6867	933.75	5.02458	1.27869e-194	4.85009e-191	LOC110037756
ncbi_110030952	11708	13515	10631	393	445	380	6232.45	6143.29	6928.36	1370.96	1507.42	1385.9	6434.7	1421.43	-2.17853	1.98458e-154	6.27293e-151	LOC110030952
ncbi_110031045	20	11	13	188	191	176	5.5	2.58	4.38	338.64	334.18	331.15	4.15333	334.657	6.33227	3.55157e-148	9.62223e-145	LOC110031045
ncbi_110032681	135	181	149	181	216	194	76.11	87.14	102.84	668.44	774.82	748.36	88.6967	730.54	3.04201	1.39125e-112	3.29814e-109	LOC110032681
ncbi_110031670	1228	1448	1155	831	833	726	491.32	494.69	565.72	2177.85	2120.46	1987.4	517.243	2095.24	2.0182	3.97572e-106	8.37773e-103	LOC110031670
ncbi_110030949	14072	15725	13058	607	651	558	7829.88	7471.12	8894.45	2211.69	2304.36	2126.16	8065.15	2214.07	-1.865	1.96676e-105	3.72995e-102	LOC110030949
ncbi_110034992	80	82	63	111	136	127	32.66	28.58	31.48	296.82	353.23	354.72	30.9067	334.923	3.43784	1.57816e-104	2.72089e-101	LOC110034992
ncbi_110020682	215	261	170	198	179	166	44.8	46.43	43.37	270.33	237.45	236.86	44.8667	248.213	2.46786	1.6204e-94	2.56091e-91	LOC110020682
ncbi_110023324	10	16	8	100	101	87	6.5	8.88	6.37	425.93	417.85	387.06	7.25	410.28	5.82248	7.67058e-91	1.11902e-87	LOC110023324
ncbi_110032301	1110	1327	824	694	634	538	491.7	501.87	446.85	2013.76	1786.08	1630.58	480.14	1810.14	1.91457	3.51182e-90	4.75727e-87	LOC110032301
ncbi_110029993	135	179	110	130	155	141	13.95	15.8	13.92	88.01	101.93	99.71	14.5567	96.55	2.7296	1.56442e-88	1.97794e-85	LOC110029993
ncbi_110036226	486	513	427	299	344	291	75.41	67.97	81.11	303.89	339.59	308.93	74.83	317.47	2.08493	2.31505e-83	2.74406e-80	LOC110036226
ncbi_110019239	9	9	0	121	139	118	3.01	2.6	0	259.78	290.54	265.08	1.87	271.8	7.18336	3.91919e-83	4.3722e-80	LOC110019239
ncbi_110020435	187	208	165	162	157	145	66.03	62.71	71.32	374.68	352.7	350.3	66.6867	359.227	2.42942	4.38343e-81	4.61843e-78	LOC110020435
MSTRG.22973	190	196	128	177	142	165	140.69	123.89	115.97	855.69	667.6	834.78	126.85	786.023	2.63145	6.22229e-81	6.21083e-78	GAPC1
ncbi_110030977	36	39	34	70	93	101	19.26	18.08	22.28	246.67	316.59	373.08	19.8733	312.113	3.97316	3.25511e-79	3.08665e-76	LOC110030977
ncbi_110018565	11020	12738	9846	705	675	653	2219.64	2190.81	2427.85	930.15	865.02	899.91	2279.43	898.36	-1.34331	9.1616e-79	8.2738e-76	LOC110018565
ncbi_110023223	3222	3665	2820	150	115	125	512.21	497.5	548.82	156.2	116.32	135.96	519.51	136.16	-1.93185	2.27048e-77	1.95725e-74	LOC110023223
ncbi_110039331	7	5	6	108	103	106	4.34	2.65	4.56	439.06	406.72	450.12	3.85	431.967	6.80992	1.44232e-76	1.18929e-73	LOC110039331
ncbi_110022745	195	250	172	162	164	138	70.89	77.59	76.44	386.13	379.84	343.85	74.9733	369.94	2.30284	3.46879e-75	2.74107e-72	LOC110022745
ncbi_110039143	3444	4157	2807	213	203	180	405.1	417.52	404.2	164.11	151.92	144.86	408.94	153.63	-1.41243	9.22605e-74	6.99889e-71	LOC110039143
ncbi_110023339	2361	2807	1798	981	983	818	465.48	472.55	433.97	1266.89	1233.05	1103.43	457.333	1201.12	1.39307	2.5557e-69	1.86419e-66	LOC110023339
ncbi_110023175	1915	2075	1593	52	72	70	287.27	265.71	292.44	51.08	68.7	71.83	281.807	63.87	-2.1415	8.82537e-66	6.199e-63	LOC110023175
ncbi_110021606	1380	1578	1161	31	41	39	459.63	448.78	473.39	67.63	86.88	88.87	460.6	81.1267	-2.50527	8.14958e-63	5.51989e-60	LOC110021606
ncbi_110018757	2604	3227	2018	148	142	143	357.53	378.33	339.19	133.1	124.04	134.33	358.35	130.49	-1.45743	1.49392e-60	9.76975e-58	LOC110018757
ncbi_110039359	365	402	279	206	196	170	83.42	78.46	78.07	308.41	285.02	265.85	79.9833	286.427	1.84039	2.09753e-60	1.32599e-57	LOC110039359
ncbi_110030934	1261	1568	952	12	15	13	240.06	254.88	221.87	14.96	18.17	16.93	238.937	16.6867	-3.83986	6.68007e-60	4.0867e-57	LOC110030934
ncbi_110026429	25	53	33	64	91	63	15.54	28.13	25.11	260.61	359.92	267.96	22.9267	296.163	3.69129	1.57914e-59	9.35886e-57	LOC110026429
ncbi_110018542	1193	1466	949	16	27	31	156.7	164.42	152.6	13.77	22.56	27.86	157.907	21.3967	-2.88361	3.96973e-59	2.28139e-56	LOC110018542
ncbi_110035275	239	310	275	208	203	211	79.33	87.79	111.68	452.23	427.56	477.29	92.9333	452.36	2.2832	4.51745e-59	2.51981e-56	LOC110035275
ncbi_110022438	227	294	280	220	248	212	78	86.18	117.35	495.17	541.77	496.61	93.8433	511.183	2.44551	1.07766e-58	5.83936e-56	LOC110022438
ncbi_110027437	1418	1478	1232	35	33	36	415.38	369.69	441.81	67.16	61.5	72.15	408.96	66.9367	-2.61109	1.93796e-57	1.02093e-54	LOC110027437
ncbi_110019077	190	182	124	130	123	114	104.35	85.35	83.37	467.66	429.79	428.37	91.0233	441.94	2.27954	6.64301e-57	3.40499e-54	LOC110019077
MSTRG.7609	142	172	97	120	114	93	35.8	36.89	29.97	197.87	183.14	159.63	34.22	180.213	2.39679	9.70055e-57	4.84134e-54	BT1
ncbi_110022078	4509	5236	3710	326	347	328	726.18	720.05	731.47	343.91	355.56	361.43	725.9	353.633	-1.03752	1.69343e-56	8.23485e-54	LOC110022078
ncbi_110019612	3920	4492	3105	281	294	267	448.24	438.6	434.66	210.47	213.89	208.89	440.5	211.083	-1.06133	9.00164e-56	4.2679e-53	LOC110019612
ncbi_110039386	217	257	178	130	158	122	51.83	52.42	52.05	203.4	240.11	199.38	52.1	214.297	2.04025	1.85517e-55	8.58131e-53	LOC110039386
ncbi_110018795	1046	1259	909	18	12	21	499.06	512.92	530.94	56.25	36.43	68.55	514.307	53.7433	-3.25847	3.97916e-54	1.79678e-51	LOC110018795
ncbi_110025753	1252	1462	937	482	450	453	529.36	528.16	485.2	1335.27	1212.23	1310.41	514.24	1285.97	1.32234	1.77853e-53	7.84412e-51	LOC110025753
ncbi_110029348	79	97	56	78	71	79	25.19	26.41	21.86	162.92	144.04	172.36	24.4867	159.773	2.70596	5.24471e-52	2.26059e-49	LOC110029348
MSTRG.10369	3111	3660	2644	224	216	209	855.5	859.42	890.11	403.49	377.92	393.24	868.343	391.55	-1.14907	2.12656e-50	8.96226e-48	PUMP5
ncbi_110019573	452	482	350	192	203	205	117.68	107.16	111.56	327.45	336.28	365.19	112.133	342.973	1.61288	1.97712e-48	8.15134e-46	LOC110019573
ncbi_110029137	0	3	2	194	205	207	0	0.79	0.76	392.89	403.12	439.3	0.516667	411.77	9.63839	4.89398e-48	1.97477e-45	LOC110029137
ncbi_110030238	442	566	350	230	203	196	78.75	85.66	76.76	273.44	232.18	241.95	80.39	249.19	1.63216	1.12029e-47	4.4263e-45	LOC110030238
ncbi_110022898	652	765	576	264	285	284	442.81	443.65	478.91	1174.47	1231.52	1319.71	455.123	1241.9	1.44822	3.11109e-46	1.20412e-43	LOC110022898
ncbi_110022085	23	23	18	47	39	49	5.39	4.6	5.16	72.09	58.1	78.51	5.05	69.5667	3.78404	4.23357e-46	1.60579e-43	LOC110022085
ncbi_110032116	5	4	6	54	47	44	0.93	0.63	1.36	65.63	55.49	55.86	0.973333	58.9933	5.92147	1.38277e-45	5.142e-43	LOC110032116
ncbi_110037757	9	16	9	44	47	33	5.85	9.01	7.37	191.74	199.59	149.56	7.41	180.297	4.60476	1.45935e-45	5.32243e-43	LOC110037757
ncbi_110026391	1292	1524	1189	54	65	45	122	122.89	137.45	33.4	39.05	29.07	127.447	33.84	-1.91309	2.51969e-45	9.01622e-43	LOC110026391
ncbi_110023157	712	811	590	262	292	265	276.46	268.89	280.46	666.38	721.38	704.03	275.27	697.263	1.34086	8.12563e-44	2.85375e-41	LOC110023157
ncbi_110027083	1466	1601	1219	67	80	66	282.75	263.67	287.82	84.65	98.17	87.1	278.08	89.9733	-1.62793	1.26804e-43	4.37244e-41	LOC110027083
ncbi_110022380	1570	1819	1189	67	91	87	176.31	174.33	163.52	49.29	64.83	67.03	171.387	60.3833	-1.50503	2.91252e-43	9.86356e-41	LOC110022380
ncbi_110024385	19	12	10	43	48	31	6.13	3.3	3.95	90.8	98.45	68.38	4.46	85.8767	4.26715	5.52859e-43	1.83947e-40	LOC110024385
ncbi_110027106	2223	2693	1449	108	112	85	137.87	142.61	110.02	43.77	44.28	36.05	130.167	41.3667	-1.65382	3.23081e-42	1.05642e-39	LOC110027106
ncbi_110031564	46	58	51	56	68	48	12.96	13.95	17.59	103.33	121.87	92.51	14.8333	105.903	2.83583	1.73541e-41	5.57831e-39	LOC110031564
ncbi_110033451	1606	1784	1205	76	81	96	247.17	234.36	227.22	74.41	76.47	98.07	236.25	82.9833	-1.50942	1.81682e-41	5.74268e-39	LOC110033451
ncbi_110031708	322	386	246	147	162	137	95.27	97.35	89.18	285.13	305.21	277.56	93.9333	289.3	1.62286	2.53729e-41	7.88849e-39	LOC110031708
ncbi_110037707	110	115	81	70	82	74	38.59	34.46	34.89	160.49	182.52	177.02	35.98	173.343	2.26837	4.103e-41	1.25506e-38	LOC110037707
ncbi_110031213	2453	2941	2294	163	111	124	765.56	783.76	876.47	333.22	220.41	264.78	808.597	272.803	-1.56756	5.29903e-41	1.59518e-38	LOC110031213
ncbi_110021773	109	121	122	110	85	102	67.65	64.22	92.75	448.12	335.99	434.55	74.8733	406.22	2.43974	5.98278e-41	1.77287e-38	LOC110021773
ncbi_110030613	34	45	28	40	51	51	6.68	7.55	6.74	51.5	63.78	68.58	6.99	61.2867	3.13221	7.58161e-41	2.21208e-38	LOC110030613
ncbi_110022398	2542	2964	2022	192	204	171	306.27	304.93	298.24	151.53	156.38	140.96	303.147	149.623	-1.01868	1.93684e-40	5.56547e-38	LOC110022398
ncbi_110034688	44	64	62	56	72	62	22.08	27.19	38.23	184.33	230.39	210.81	29.1667	208.51	2.83772	2.58041e-40	7.30409e-38	LOC110034688
ncbi_110031404	116	119	92	76	84	72	58.41	51.17	56.71	250.68	269.12	248.06	55.43	255.953	2.20714	4.08242e-40	1.13858e-37	LOC110031404
ncbi_110026011	30	43	28	50	49	38	2.99	3.66	3.42	32.64	31.07	25.91	3.35667	29.8733	3.15376	4.18671e-40	1.15074e-37	LOC110026011
ncbi_110033294	1111	1212	1074	44	36	33	309.76	288.54	366.58	80.36	63.86	62.95	321.627	69.0567	-2.21953	4.51852e-40	1.2242e-37	LOC110033294
ncbi_110039473	3148	3559	2628	208	185	231	1241.28	1198.3	1268.59	537.23	464.12	623.21	1236.06	541.52	-1.19066	7.41298e-40	1.9801e-37	LOC110039473
ncbi_110023711	67	91	83	111	103	59	15.19	17.61	23.03	164.8	148.54	91.5	18.61	134.947	2.85824	8.6358e-40	2.27469e-37	LOC110023711
ncbi_110023815	2546	2957	1672	138	118	137	277.02	274.73	222.71	98.35	81.69	101.99	258.153	94.01	-1.45734	9.69163e-40	2.51783e-37	LOC110023815
ncbi_110033738	1106	1341	783	31	54	33	312.01	323.03	270.42	57.28	96.92	63.7	301.82	72.6333	-2.05498	1.01111e-39	2.5913e-37	LOC110033738
ncbi_110038244	597	720	562	256	271	243	205.47	211.6	236.8	577.14	593.43	572.23	217.957	580.933	1.41433	1.37562e-39	3.47848e-37	LOC110038244
ncbi_110027137	47	58	43	59	46	53	12.86	13.55	14.4	105.74	80.08	99.22	13.6033	95.0133	2.80417	1.96744e-39	4.90955e-37	LOC110027137
ncbi_110023032	121	132	85	90	70	78	38.13	35.63	32.85	187.09	139.76	168.31	35.5367	165.053	2.21555	4.61912e-39	1.13768e-36	LOC110023032
ncbi_110031655	11	8	15	41	47	27	3.64	2.26	6.08	88.91	98.99	61.15	3.99333	83.0167	4.37774	5.56751e-39	1.35369e-36	LOC110031655
ncbi_110023764	6	4	1	48	41	44	1.8	1.03	0.37	94.42	78.34	90.41	1.06667	87.7233	6.36178	6.70274e-39	1.60908e-36	LOC110023764
ncbi_110033964	85	71	81	78	75	67	39.14	27.91	45.66	235.24	219.71	211.07	37.57	222.007	2.56295	1.20978e-38	2.86793e-36	LOC110033964
ncbi_110022597	48	62	59	57	58	57	22.9	25.26	34.46	178.14	176.06	186.07	27.54	180.09	2.70912	1.22498e-38	2.86811e-36	LOC110022597
ncbi_110028813	11	16	10	25	52	39	4.9	6.09	5.46	73.02	147.52	118.98	5.48333	113.173	4.36734	1.59402e-38	3.68665e-36	LOC110028813
ncbi_110020234	1225	1408	1122	60	52	64	462.03	453.46	518.06	148.23	124.78	165.16	477.85	146.057	-1.71003	5.82114e-38	1.33009e-35	LOC110020234
ncbi_110035298	80	81	67	76	60	56	47.48	40.98	49.09	298	228.68	226.89	45.85	251.19	2.45379	1.89104e-37	4.26947e-35	LOC110035298
ncbi_110019341	114	131	78	80	66	80	31.1	30.52	26.05	142.97	114.57	149.34	29.2233	135.627	2.21445	4.04528e-37	9.02574e-35	LOC110019341
ncbi_110035360	538	645	446	208	243	189	244.17	249.96	247.8	618.36	701.69	586.9	247.31	635.65	1.36191	6.03607e-37	1.33109e-34	LOC110035360
ncbi_110029951	1404	1680	1106	97	84	66	308.69	315.41	297.7	139.7	117.51	99.29	307.267	118.833	-1.37055	1.22519e-36	2.67076e-34	LOC110029951
ncbi_110033498	1364	1649	1160	455	444	443	421.9	435.53	439.25	921.87	873.78	937.53	432.227	911.06	1.07576	2.93371e-36	6.32247e-34	LOC110033498
ncbi_110039367	1955	2239	1541	148	123	133	194.93	190.63	188.11	96.66	78.03	90.74	191.223	88.4767	-1.11189	6.2432e-36	1.33036e-33	LOC110039367
ncbi_110022921	1188	1424	824	51	58	53	33.66	34.45	28.58	9.46	10.46	10.27	32.23	10.0633	-1.6793	7.47868e-36	1.57592e-33	LOC110022921
ncbi_110027569	29	52	49	46	58	63	4.17	6.39	8.63	43.35	53.09	62.02	6.39667	52.82	3.04569	7.82836e-36	1.63148e-33	LOC110027569
ncbi_110032097	167	221	134	91	105	89	50.47	57.03	49.58	180.14	201.89	184.03	52.36	188.687	1.84946	3.92977e-35	8.10087e-33	LOC110032097
ncbi_110031544	39	35	24	30	56	55	15.35	11.76	11.56	77.33	140.2	148.08	12.89	121.87	3.24102	7.04249e-35	1.43614e-32	LOC110031544
ncbi_110038718	968	1093	784	46	43	46	113.93	109.85	112.96	35.46	32.2	37.04	112.247	34.9	-1.68537	8.48747e-35	1.71239e-32	LOC110038718
ncbi_110027399	1627	2004	1257	121	100	96	188.36	198.1	178.15	91.76	73.66	76.04	188.203	80.4867	-1.22547	9.46111e-35	1.88874e-32	LOC110027399
ncbi_110033152	1063	1209	1030	44	42	52	222.2	215.79	263.58	60.25	55.86	74.37	233.857	63.4933	-1.88095	1.0879e-34	2.14916e-32	LOC110033152
ncbi_110022388	26	34	40	39	56	44	6.82	7.62	12.85	67.02	93.47	78.97	9.09667	79.82	3.13334	1.88786e-34	3.65339e-32	LOC110022388
ncbi_110030958	47	61	49	58	41	55	24.88	27.57	31.76	201.13	138.1	199.22	28.07	179.483	2.67675	5.69432e-34	1.09084e-31	LOC110030958
ncbi_110033462	146	169	149	94	115	80	65.56	64.8	81.91	276.49	328.56	245.79	70.7567	283.613	2.00299	7.53136e-34	1.42832e-31	LOC110033462
ncbi_110020588	38	38	29	43	43	36	18.94	16.17	17.69	140.35	136.32	122.74	17.6	133.137	2.91926	1.06233e-33	1.99476e-31	LOC110020588
ncbi_110025987	117	129	99	86	83	58	42.13	39.66	43.64	202.85	190.15	142.9	41.81	178.633	2.09508	1.13061e-33	2.10217e-31	LOC110025987
ncbi_110022669	541	644	467	192	227	234	152.83	155.25	161.4	355.06	407.74	452	156.493	404.933	1.37158	1.65344e-33	3.01515e-31	LOC110022669
ncbi_110019053	956	1066	767	47	36	49	125.38	119.4	123.15	40.08	30.2	44.4	122.643	38.2267	-1.68182	2.14742e-33	3.87865e-31	LOC110019053
ncbi_110018235	495	545	511	246	266	231	257.41	242	325.31	837.94	880.07	821.89	274.907	846.633	1.6228	2.19097e-33	3.91997e-31	LOC110018235
ncbi_110038791	1651	1861	1112	84	96	94	120.75	116.22	99.56	40.24	44.67	47.04	112.177	43.9833	-1.35074	2.30943e-33	4.08985e-31	LOC110038791
ncbi_110020833	1519	1576	1260	81	85	90	109.84	97.32	111.51	38.34	39.08	44.61	106.223	40.6767	-1.38483	2.32905e-33	4.08985e-31	LOC110020833
ncbi_110031590	849	1086	631	38	36	27	131.36	143.47	119.52	38.51	35.44	28.58	131.45	34.1767	-1.94343	2.89429e-33	5.0358e-31	LOC110031590
ncbi_110038026	1406	1637	1309	78	85	89	261.15	259.63	297.64	94.9	100.45	113.1	272.807	102.817	-1.4078	4.96654e-33	8.56277e-31	LOC110038026
ncbi_110019013	5	12	1	32	28	31	1.54	2.87	0.34	58.7	49.89	58.88	1.58333	55.8233	5.13983	5.26108e-33	8.98886e-31	LOC110019013
ncbi_110028189	7	19	8	34	33	25	2.29	5.32	3.21	72.97	68.79	56.04	3.60667	65.9333	4.19227	5.88032e-33	9.95717e-31	LOC110028189
ncbi_110038009	1116	1256	886	59	64	63	218.22	209.71	212.09	75.57	79.62	84.29	213.34	79.8267	-1.41821	8.54936e-33	1.43486e-30	LOC110038009
ncbi_110030928	72	94	58	46	67	61	40.06	44.66	39.51	167.65	237.18	232.22	41.41	212.35	2.35839	1.51725e-32	2.5241e-30	LOC110030928
ncbi_110029841	1306	1546	1165	84	92	66	280.68	283.73	306.55	118.94	125.92	96.39	290.32	113.75	-1.35178	1.71787e-32	2.83299e-30	LOC110029841
ncbi_110030975	22	20	3	155	170	124	12	9.15	1.75	551.47	588.74	460.9	7.63333	533.703	6.12758	2.77626e-32	4.53894e-30	LOC110030975
ncbi_110038457	34	47	27	38	46	36	7.89	9.32	7.67	57.79	67.95	57.19	8.29333	60.9767	2.87823	3.83584e-32	6.21767e-30	LOC110038457
ncbi_110034706	234	247	247	138	149	125	136.18	122.53	176	525.84	552.04	498.02	144.903	525.3	1.85805	4.79308e-32	7.70345e-30	LOC110034706
ncbi_110022601	68	66	55	58	53	45	37.08	30.73	36.71	207.16	183.87	167.88	34.84	186.303	2.41884	6.14701e-32	9.79647e-30	LOC110022601
ncbi_110030018	2749	3195	1845	849	857	864	636.46	632.08	522.49	1289.59	1262.1	1368.19	597.01	1306.63	1.13002	8.7679e-32	1.38569e-29	LOC110030018
ncbi_110018893	207	245	226	128	119	126	53.93	54.57	72.12	218.37	197.55	224.93	60.2067	213.617	1.82703	1.12111e-31	1.74278e-29	LOC110018893
ncbi_110020944	1409	1761	964	68	87	68	79.02	84.33	66.18	24.98	31.04	26.09	76.51	27.37	-1.48305	1.37342e-31	2.11763e-29	LOC110020944
ncbi_110037072	638	774	527	17	26	17	147.23	152.52	148.88	26.27	38.17	26.84	149.543	30.4267	-2.29716	1.49738e-31	2.29015e-29	LOC110037072
ncbi_110034844	4194	4880	4004	308	321	334	2313.31	2298.4	2703.7	1112.81	1126.5	1260.48	2438.47	1166.6	-1.06367	2.10195e-31	3.18908e-29	LOC110034844
ncbi_110027316	14	28	23	47	33	29	6.81	11.63	13.69	149.69	102.09	96.48	10.71	116.087	3.43817	2.31666e-31	3.48694e-29	LOC110027316
ncbi_110028485	1485	1600	1017	83	95	63	119.96	110.46	100.65	43.96	48.87	34.85	110.357	42.56	-1.3746	2.98481e-31	4.45723e-29	LOC110028485
ncbi_110026668	1964	2240	1436	144	147	102	259.66	252.88	232.42	124.71	123.65	92.27	248.32	113.543	-1.12896	3.4858e-31	5.16471e-29	LOC110026668
ncbi_110024609	821	860	755	29	21	34	348.59	311.67	392.32	80.65	56.46	98.77	350.86	78.6267	-2.1578	3.78059e-31	5.55805e-29	LOC110024609
ncbi_110038857	894	1128	708	45	51	43	82.48	88.87	79.97	27.2	29.94	27.14	83.7733	28.0933	-1.57626	7.83196e-31	1.14256e-28	LOC110038857
ncbi_110023321	2	0	1	134	133	145	1.31	0	0.8	576.64	555.92	651.76	0.703333	594.773	9.72392	1.01364e-30	1.46746e-28	LOC110023321
ncbi_110033220	924	987	597	36	40	23	36.82	33.69	29.16	9.37	10.11	6.18	33.2233	8.55333	-1.95764	1.83501e-30	2.63643e-28	LOC110033220
ncbi_110027733	386	467	348	166	182	139	193.03	199.55	213.22	545	580.54	475.18	201.933	533.573	1.40181	1.92015e-30	2.73801e-28	LOC110027733
ncbi_110030711	1982	2322	1793	135	158	148	442.4	442.57	489.95	197.38	224.39	226.03	458.307	215.933	-1.08573	2.04576e-30	2.89537e-28	LOC110030711
ncbi_110020829	13	16	15	26	30	31	1.86	2.01	2.63	24.39	27.34	30.38	2.16667	27.37	3.65905	2.32236e-30	3.26249e-28	LOC110020829
ncbi_110033028	90	94	63	50	59	65	14.81	13.21	12.69	53.88	61.76	73.17	13.57	62.9367	2.21348	3.17745e-30	4.39857e-28	LOC110033028
ncbi_110017904	648	815	414	4	13	6	17.23	18.5	13.47	0.7	2.2	1.16	16.4	1.35333	-3.59911	6.78456e-30	9.25678e-28	LOC110017904
ncbi_110026267	970	1144	978	44	58	37	276.3	278.25	341.04	82.1	105.11	72.11	298.53	86.44	-1.7881	7.28936e-30	9.87448e-28	LOC110026267
ncbi_110030556	176	220	143	104	96	74	65.8	70.23	65.45	254.67	228.34	189.28	67.16	224.097	1.73845	1.06434e-29	1.43157e-27	LOC110030556
ncbi_110024355	1037	1133	789	62	53	54	111.28	103.81	103.65	43.58	36.18	39.65	106.247	39.8033	-1.41646	1.27945e-29	1.70879e-27	LOC110024355
ncbi_110026306	377	444	335	162	146	154	44.77	45.02	48.7	126.02	110.32	125.13	46.1633	120.49	1.38409	1.62881e-29	2.16016e-27	LOC110026306
ncbi_110028351	388	471	310	138	165	151	206.26	213.8	201.75	480.54	558.08	549.22	207.27	529.28	1.35252	1.74567e-29	2.29907e-27	LOC110028351
ncbi_110023454	163	201	134	75	95	85	35.86	37.65	35.13	110.82	136.21	127.63	36.2133	124.887	1.78603	1.76259e-29	2.30534e-27	LOC110023454
ncbi_110020537	908	1050	892	38	43	48	189.9	187.52	228.39	52.06	57.22	68.69	201.937	59.3233	-1.76723	1.81784e-29	2.36132e-27	LOC110020537
ncbi_110018860	1205	1462	1030	83	88	75	200.67	207.9	209.99	90.54	93.24	85.46	206.187	89.7467	-1.20002	1.88697e-29	2.43444e-27	LOC110018860
ncbi_110031972	1153	1272	798	58	65	62	253.8	239.08	215.04	83.63	91.03	93.38	235.973	89.3467	-1.40114	2.40759e-29	3.08513e-27	LOC110031972
ncbi_110031594	184	220	149	91	104	77	20.34	20.79	19.76	66.24	73.53	58.54	20.2967	66.1033	1.70348	2.82126e-29	3.59095e-27	LOC110031594
ncbi_110020069	41	42	32	39	40	36	10.92	9.55	10.43	68.04	67.79	65.61	10.3	67.1467	2.70467	2.90722e-29	3.67569e-27	LOC110020069
ncbi_110039435	1738	2095	1224	126	100	108	53.15	54.7	45.82	25.24	19.46	22.6	51.2233	22.4333	-1.19116	3.38471e-29	4.25106e-27	LOC110039435
ncbi_110034708	2	8	0	31	31	27	1.47	5.26	0	148.95	144.58	136.4	2.24333	143.31	5.99735	3.62639e-29	4.52464e-27	LOC110034708
ncbi_110029157	791	932	568	28	43	28	55.97	56.31	49.2	12.98	19.36	13.56	53.8267	15.3	-1.81479	4.03844e-29	5.00582e-27	LOC110029157
ncbi_110024677	299	335	252	124	137	112	234.34	224.2	241.79	636.6	683.16	600.6	233.443	640.12	1.45527	5.91454e-29	7.28372e-27	LOC110024677
ncbi_110021069	281	358	227	116	132	115	120.88	131.81	119.72	326.69	362.68	339.23	124.137	342.867	1.46572	6.48159e-29	7.93054e-27	LOC110021069
MSTRG.10705	459	519	395	157	212	177	194.06	187.49	204.65	434.12	568.36	510.53	195.4	504.337	1.36796	7.42596e-29	9.02777e-27	AGO1B
ncbi_110030837	4	6	11	31	27	21	4.43	5.67	14.9	224.66	190.05	158.96	8.33333	191.223	4.52022	9.07632e-29	1.09638e-26	LOC110030837
ncbi_110033893	494	554	450	209	190	182	296	283.45	330.1	820.32	724.35	746.15	303.183	763.607	1.33264	1.02719e-28	1.23295e-26	LOC110033893
ncbi_110027208	2	9	6	23	30	23	0.44	1.71	1.63	33.16	41.61	34.94	1.26	36.57	4.85916	2.05746e-28	2.45407e-26	LOC110027208
ncbi_110035349	37	47	48	43	42	42	9.65	10.46	15.32	73.43	69.67	74.92	11.81	72.6733	2.62142	4.0604e-28	4.81285e-26	LOC110035349
ncbi_110019059	881	1077	699	52	50	48	271.62	283.57	263.83	105.02	98.08	101.26	273.007	101.453	-1.42812	5.66842e-28	6.67712e-26	LOC110019059
ncbi_110028957	1814	2207	1423	159	129	104	96.03	99.77	92.22	55.14	43.45	37.67	96.0067	45.42	-1.07981	7.33383e-28	8.58557e-26	LOC110028957
ncbi_110025015	1724	1876	1510	111	132	118	277.43	257.76	297.37	117	135.14	129.92	277.52	127.353	-1.12376	8.50412e-28	9.89452e-26	LOC110025015
ncbi_110018209	240	294	165	99	119	100	67.21	70.3	56.57	181.6	212.02	191.6	64.6933	195.073	1.59233	8.92753e-28	1.03238e-25	LOC110018209
ncbi_110035037	638	703	704	18	20	15	224.75	211.24	303.53	41.4	45.21	37.17	246.507	41.26	-2.57881	9.45705e-28	1.08699e-25	LOC110035037
ncbi_110023170	3	3	2	30	24	40	1.82	1.43	1.48	120.13	93.09	164.03	1.57667	125.75	6.31754	9.71909e-28	1.11038e-25	LOC110023170
ncbi_110027998	789	866	665	30	47	33	243.85	228.54	251.61	60.73	92.42	69.78	241.333	74.31	-1.6994	1.06445e-27	1.20163e-25	LOC110027998
ncbi_110024038	283	363	312	161	157	133	215.61	236.15	291	803.46	761.02	693.28	247.587	752.587	1.60392	1.08768e-27	1.22058e-25	LOC110024038
ncbi_110022421	903	1184	681	44	48	52	182.23	204.09	168.31	59.48	62.04	71.31	184.877	64.2767	-1.5242	1.20202e-27	1.34096e-25	LOC110022421
ncbi_110021441	74	52	65	57	79	47	31	18.6	33.34	156.43	210.59	134.73	27.6467	167.25	2.59683	2.03296e-27	2.24612e-25	LOC110021441
ncbi_110022784	1843	2070	1749	112	147	109	387.58	371.71	450.28	154.28	196.69	156.84	403.19	169.27	-1.25213	2.03709e-27	2.24612e-25	LOC110022784
ncbi_110033146	871	1016	789	57	43	42	225.54	224.65	250.12	96.68	70.84	74.41	233.437	80.6433	-1.5334	3.02068e-27	3.3114e-25	LOC110033146
ncbi_110030698	853	991	700	274	263	270	123.8	122.81	124.37	260.48	242.85	268.1	123.66	257.143	1.05619	3.26666e-27	3.54012e-25	LOC110030698
ncbi_110020045	550	730	435	20	11	20	104.08	117.96	100.78	24.79	13.24	25.9	107.607	21.31	-2.33616	3.45873e-27	3.72698e-25	LOC110020045
ncbi_110023954	78	48	43	63	53	44	19.9	10.49	13.46	105.12	87.09	76.23	14.6167	89.48	2.61395	4.47104e-27	4.79058e-25	LOC110023954
ncbi_110034047	25	32	28	35	28	37	7.75	8.47	10.62	71.03	55.19	78.43	8.94667	68.2167	2.9307	4.78244e-27	5.09536e-25	LOC110034047
ncbi_110024277	744	821	568	218	270	229	151.78	143.02	141.86	291.31	350.45	319.64	145.553	320.467	1.13863	4.80923e-27	5.09536e-25	LOC110024277
ncbi_110027189	1360	1600	827	68	58	69	53.68	53.93	39.96	17.58	14.57	18.63	49.19	16.9267	-1.53907	9.50375e-27	1.00133e-24	LOC110027189
ncbi_110020926	20	23	18	29	28	28	5.22	5.12	5.75	49.56	46.48	49.98	5.36333	48.6733	3.18193	1.12193e-26	1.17554e-24	LOC110020926
ncbi_110027734	1282	1416	949	94	88	65	364.39	343.6	330.13	174.4	158.4	126.73	346.04	153.177	-1.17574	1.46886e-26	1.5306e-24	LOC110027734
ncbi_110019798	1064	1395	807	74	57	62	68.74	76.96	63.83	31.32	23.43	27.41	69.8433	27.3867	-1.35065	1.66155e-26	1.72193e-24	LOC110019798
ncbi_110019233	956	1120	812	63	64	53	111.67	111.71	116.23	47.58	47.65	42.43	113.203	45.8867	-1.30277	1.72739e-26	1.77307e-24	LOC110019233
ncbi_110023738	1238	1506	866	75	64	81	126.31	131.2	108.17	50.12	41.55	56.54	121.893	49.4033	-1.30294	1.72959e-26	1.77307e-24	LOC110023738
ncbi_110035282	0	5	0	33	57	37	0	2.13	0	120.46	198.35	140.65	0.71	153.153	7.75294	1.84132e-26	1.87745e-24	LOC110035282
ncbi_110039098	697	795	490	31	31	24	81.42	79.32	69.9	23.75	23.07	19.21	76.88	22.01	-1.80445	3.82152e-26	3.85506e-24	LOC110039098
ncbi_110025092	1207	1491	838	70	84	58	141.9	149.54	120.67	53.93	63.87	47.42	137.37	55.0733	-1.31864	3.97399e-26	3.96667e-24	LOC110025092
ncbi_110026448	697	759	646	30	34	25	286.99	266.85	325.63	80.91	89.07	70.43	293.157	80.1367	-1.87114	4.92004e-26	4.85982e-24	LOC110026448
ncbi_110033494	618	637	626	9	24	16	240.94	212.07	298.79	22.98	59.53	42.68	250.6	41.73	-2.58623	4.9661e-26	4.8799e-24	LOC110033494
ncbi_110024607	590	719	549	27	26	21	208.85	217.33	237.85	62.62	58.8	50.87	221.343	57.43	-1.94641	5.11913e-26	5.00434e-24	LOC110024607
ncbi_110021133	1284	1470	1105	81	107	82	218.5	213.56	230.27	90.29	115.85	95.47	220.777	100.537	-1.13487	5.27206e-26	5.12741e-24	LOC110021133
ncbi_110018441	1137	1388	1056	61	94	66	217.97	227.21	247.84	76.6	114.65	86.57	231.007	92.6067	-1.31875	5.88927e-26	5.69847e-24	LOC110018441
ncbi_110030968	1086	1326	778	65	77	53	103.4	107.8	90.68	40.54	46.64	34.53	100.627	40.57	-1.31053	9.4912e-26	9.04525e-24	LOC110030968
ncbi_110033165	512	641	473	12	18	22	148.16	158.39	167.57	22.75	33.14	43.56	158.04	33.15	-2.25321	9.86567e-26	9.35512e-24	LOC110033165
ncbi_110026854	6	3	3	25	19	26	2.83	1.21	1.73	77.17	56.96	83.83	1.92333	72.6533	5.23935	1.29984e-25	1.22644e-23	LOC110026854
ncbi_110023411	290	370	226	124	110	122	178.24	194.19	170.05	499.23	430.16	513.06	180.827	480.817	1.41088	3.39368e-25	3.18503e-23	LOC110023411
MSTRG.1253	5	0	3	32	26	21	1.6	0	1.34	69.77	53.97	48.32	0.98	57.3533	5.87095	3.40923e-25	3.18503e-23	ATPA
ncbi_110020957	299	309	229	109	115	119	102.08	90.08	95.71	243.76	249.8	277.97	95.9567	257.177	1.4223	3.43882e-25	3.19693e-23	LOC110020957
ncbi_110022493	177	220	140	94	91	68	93.57	99.31	90.61	325.51	306.08	245.96	94.4967	292.517	1.63018	3.54582e-25	3.28031e-23	LOC110022493
ncbi_110036052	778	871	713	45	37	39	193.08	184.58	216.62	73.15	58.42	66.22	198.093	65.93	-1.58717	4.9471e-25	4.55446e-23	LOC110036052
ncbi_110033513	7	17	9	26	20	25	2.05	4.24	2.91	48.19	36.52	48.37	3.06667	44.36	3.85452	5.04822e-25	4.6251e-23	LOC110033513
ncbi_110039546	29	48	39	48	29	41	5.29	7.48	8.71	57.37	33.66	51.18	7.16	47.4033	2.72696	5.61839e-25	5.12273e-23	LOC110039546
ncbi_110028971	322	293	226	128	118	118	105.14	81.69	90.34	273.76	245.13	263.61	92.39	260.833	1.49732	6.57936e-25	5.97022e-23	LOC110028971
ncbi_110032517	639	710	502	213	214	182	185.33	175.84	178.25	404.67	394.97	361.17	179.807	386.937	1.10565	6.9285e-25	6.25709e-23	LOC110032517
ncbi_110026001	37	66	41	41	40	39	2.97	4.55	4.03	21.66	20.65	21.65	3.85	21.32	2.46928	7.49414e-25	6.73584e-23	LOC110026001
ncbi_110029895	46	41	26	32	34	41	12.22	9.3	8.45	55.68	57.46	74.51	9.99	62.55	2.64645	8.01076e-25	7.16623e-23	LOC110029895
ncbi_110025803	333	429	255	149	130	118	44.36	48.8	41.59	130.03	110.19	107.56	44.9167	115.927	1.36789	8.42916e-25	7.50512e-23	LOC110025803
ncbi_110038828	679	817	539	42	32	28	67.25	69.09	65.35	27.25	20.16	18.97	67.23	22.1267	-1.60332	8.58842e-25	7.61119e-23	LOC110038828
ncbi_110021473	35	39	35	31	32	42	14.15	13.46	17.32	82.1	82.32	116.19	14.9767	93.5367	2.64282	1.54145e-24	1.3597e-22	LOC110021473
ncbi_110020230	47	49	33	33	46	32	24.71	22	21.24	113.65	153.87	115.11	22.65	127.543	2.4934	1.59227e-24	1.39803e-22	LOC110020230
ncbi_110036618	943	1028	843	61	60	41	340.85	317.28	373.02	144.42	137.98	101.39	343.717	127.93	-1.42587	1.77136e-24	1.5481e-22	LOC110036618
ncbi_110024270	7	9	11	15	27	28	3.04	3.34	5.85	42.67	74.59	83.19	4.07667	66.8167	4.03475	2.89813e-24	2.50973e-22	LOC110024270
ncbi_110038237	791	930	567	27	51	40	84.24	84.57	73.92	18.84	34.56	29.15	80.91	27.5167	-1.55601	3.11832e-24	2.68813e-22	LOC110038237
ncbi_110032920	215	219	163	85	96	84	54.53	47.74	51.56	147.52	161.2	152.8	51.2767	153.84	1.58506	4.68177e-24	3.99954e-22	LOC110032920
ncbi_110032398	50	56	57	46	37	48	19.65	18.8	27.43	118.44	92.54	129.1	21.96	113.36	2.36796	4.72024e-24	4.01432e-22	LOC110032398
ncbi_110030604	851	959	705	59	52	42	196.15	188.74	198.93	89.08	76.26	66.8	194.607	77.38	-1.33053	5.08246e-24	4.30307e-22	LOC110030604
ncbi_110038546	31	57	25	39	33	35	6.39	10.03	6.31	52.65	43.27	49.35	7.57667	48.4233	2.67607	5.11417e-24	4.31068e-22	LOC110038546
ncbi_110030593	13	22	12	29	21	24	7.42	10.72	8.38	108.38	76.23	93.69	8.84	92.7667	3.39149	6.2374e-24	5.21657e-22	LOC110030593
ncbi_110033111	5	10	5	22	19	21	0.28	0.49	0.35	7.82	6.56	7.98	0.373333	7.45333	4.31935	6.35426e-24	5.28547e-22	LOC110033111
ncbi_110018763	934	1115	762	68	58	62	85.43	87.08	85.33	40.74	33.75	38.8	85.9467	37.7633	-1.18646	6.69128e-24	5.51739e-22	LOC110018763
ncbi_110036307	15	18	22	19	33	33	2.5	2.56	4.48	20.72	34.95	37.58	3.18	31.0833	3.28904	8.29519e-24	6.81031e-22	LOC110036307
ncbi_110029484	654	817	562	35	42	31	99.69	106.34	104.88	34.95	40.73	32.33	103.637	36.0033	-1.52533	1.789e-23	1.45616e-21	LOC110029484
ncbi_110027076	717	929	492	33	32	34	55.08	60.93	46.27	16.73	15.76	18	54.0933	16.83	-1.68442	2.11193e-23	1.71166e-21	LOC110027076
ncbi_110029168	177	241	194	93	108	87	84.87	98.68	113.88	292.11	329.49	285.43	99.1433	302.343	1.6086	2.1512e-23	1.73607e-21	LOC110029168
ncbi_110025305	8	8	8	14	23	29	1.58	1.35	1.93	18.11	28.9	39.18	1.62	28.73	4.14849	2.23645e-23	1.79722e-21	LOC110025305
ncbi_110019547	68	91	98	72	67	52	15.99	18.27	28.21	110.91	100.25	83.67	20.8233	98.2767	2.23865	2.26629e-23	1.81351e-21	LOC110019547
ncbi_110022812	15	12	4	18	24	25	7.33	5.01	2.39	57.62	74.63	83.6	4.91	71.95	3.8732	2.5464e-23	2.02909e-21	LOC110022812
ncbi_110031093	16	29	24	30	27	27	2.63	4.07	4.83	32.33	28.26	30.39	3.84333	30.3267	2.98016	2.62904e-23	2.08618e-21	LOC110031093
ncbi_110026262	226	280	201	96	101	92	86.69	92.03	94.47	241.26	246.15	243.09	91.0633	243.5	1.41898	4.80957e-23	3.80056e-21	LOC110026262
ncbi_110018157	485	567	378	15	12	22	96.85	96.63	92.4	19.62	15.25	30.06	95.2933	21.6433	-2.13845	5.03969e-23	3.96588e-21	LOC110018157
ncbi_110020530	142	156	99	75	69	55	35.68	33.47	30.45	123.45	110.31	94.56	33.2	109.44	1.72088	8.75983e-23	6.86488e-21	LOC110020530
ncbi_110024800	711	863	587	45	47	34	77.16	79.97	77.99	31.99	32.45	25.25	78.3733	29.8967	-1.39038	9.61311e-23	7.50257e-21	LOC110024800
ncbi_110020879	870	1096	732	69	62	46	215.21	231.5	221.67	111.8	97.58	77.86	222.793	95.7467	-1.21841	1.44168e-22	1.12055e-20	LOC110020879
ncbi_110035259	473	523	356	151	155	152	202.17	190.88	186.28	422.77	421.52	444.52	193.11	429.603	1.15358	2.04572e-22	1.5644e-20	LOC110035259
ncbi_110038060	953	992	720	313	315	240	169.56	150.76	156.81	365.17	356.59	292.16	159.043	337.973	1.08749	2.13437e-22	1.62564e-20	LOC110038060
ncbi_110020403	4	0	0	39	44	25	2.45	0	0	149.02	163.37	101.38	0.816667	137.923	7.3999	2.48065e-22	1.88182e-20	LOC110020403
ncbi_110039590	1052	1224	738	78	62	61	75.62	75.13	64.94	36.73	28.36	30	71.8967	31.6967	-1.18159	2.78475e-22	2.1041e-20	LOC110039590
ncbi_110034983	627	741	617	29	38	29	413.63	417.08	497.6	126.61	158.46	132.65	442.77	139.24	-1.66898	3.44081e-22	2.58948e-20	LOC110034983
ncbi_110020034	10	8	9	21	20	19	3.31	2.26	3.65	45.54	42.12	43.03	3.07333	43.5633	3.82524	3.46837e-22	2.59991e-20	LOC110020034
ncbi_110021327	1049	1374	863	87	72	76	168.3	188.24	169.51	91.43	73.5	83.43	175.35	82.7867	-1.08277	3.48896e-22	2.60504e-20	LOC110021327
ncbi_110028243	859	1038	634	59	60	37	155.17	160.11	140.2	69.81	68.96	45.73	151.827	61.5	-1.30377	3.69439e-22	2.74761e-20	LOC110028243
ncbi_110032359	60	63	35	33	40	44	43.62	39.11	31.15	157.16	185.03	218.87	37.96	187.02	2.30064	3.73507e-22	2.76702e-20	LOC110032359
ncbi_110035946	814	889	750	49	54	37	152.45	142.17	171.96	60.11	64.35	47.41	155.527	57.29	-1.44081	4.94253e-22	3.63314e-20	LOC110035946
ncbi_110031186	1436	1761	979	114	85	82	155.77	162.06	130.23	79.75	57.58	59.73	149.353	65.6867	-1.18506	5.49366e-22	4.02267e-20	LOC110031186
ncbi_110036113	851	1022	773	59	61	54	161.2	165.31	179.26	73.21	73.52	69.99	168.59	72.24	-1.22265	6.66862e-22	4.86425e-20	LOC110036113
ncbi_110031956	767	956	638	56	40	51	64.16	68.28	65.33	30.68	21.29	29.19	65.9233	27.0533	-1.28498	6.80198e-22	4.94251e-20	LOC110031956
ncbi_110032306	81	86	55	44	44	48	13.58	12.31	11.28	48.31	46.89	55.08	12.39	50.0933	2.01544	7.36014e-22	5.32768e-20	LOC110032306
ncbi_110025572	143	120	114	64	67	87	64.37	46.12	62.82	188.69	191.87	267.93	57.77	216.163	1.90373	7.39914e-22	5.33554e-20	LOC110025572
ncbi_110020574	94	133	107	72	51	78	25.04	30.25	34.89	125.62	86.43	142.15	30.06	118.067	1.97368	8.35223e-22	6e-20	LOC110020574
ncbi_110031275	699	819	516	37	47	30	74.78	75.94	69.13	25.46	29.65	20.6	73.2833	25.2367	-1.53796	8.6196e-22	6.14551e-20	LOC110031275
ncbi_110029325	387	448	388	169	186	135	219.16	216.64	268.99	626.9	670.17	523.08	234.93	606.717	1.36879	9.66471e-22	6.86484e-20	LOC110029325
ncbi_110029250	960	1170	739	48	83	58	70.93	73.81	66.84	23.23	39.02	29.32	70.5267	30.5233	-1.20826	1.00881e-21	7.13884e-20	LOC110029250
ncbi_110026661	155	200	158	81	81	73	25.39	27.98	31.69	86.93	86.39	84.38	28.3533	85.9	1.59914	1.03203e-21	7.27597e-20	LOC110026661
ncbi_110028914	1093	1204	755	69	78	66	54.31	51.08	45.92	22.54	24.66	22.44	50.4367	23.2133	-1.11952	1.15635e-21	8.12232e-20	LOC110028914
ncbi_110038460	33	35	31	31	27	33	19.68	17.82	22.63	121.1	102.45	134.66	20.0433	119.403	2.57465	1.23438e-21	8.63841e-20	LOC110038460
MSTRG.14736	0	5	0	26	39	19	0	3.07	0	121.36	178.38	92.57	1.02333	130.77	6.99761	1.62988e-21	1.13642e-19	--
ncbi_110032691	207	212	188	78	102	97	190.39	166.49	211.68	469.92	596.88	610.41	189.52	559.07	1.56068	1.94356e-21	1.35017e-19	LOC110032691
ncbi_110020471	569	783	404	20	32	18	57.62	67.71	50.09	13.27	20.62	12.47	58.4733	15.4533	-1.91986	2.01592e-21	1.39532e-19	LOC110020471
ncbi_110031560	0	0	0	76	87	68	0	0	0	510.04	562.24	476.21	0.001	516.163	18.9775	2.05382e-21	1.41639e-19	LOC110031560
ncbi_110033260	104	88	118	101	64	75	27.24	19.69	37.84	173.32	106.67	134.43	28.2567	138.14	2.28947	2.20953e-21	1.51825e-19	LOC110033260
ncbi_110031852	422	466	347	17	9	11	147.77	139.34	148.76	38.99	20.05	26.35	145.29	28.4633	-2.35176	3.3695e-21	2.30695e-19	LOC110031852
ncbi_110039085	262	295	273	132	113	117	73.5	70.52	93.75	242.82	201.46	224.34	79.2567	222.873	1.49162	3.70799e-21	2.52957e-19	LOC110039085
MSTRG.672	23	41	25	31	28	27	6.13	9.33	8.16	54.12	47.48	49.24	7.87333	50.28	2.67494	3.92768e-21	2.66984e-19	--
ncbi_110028081	821	898	746	28	63	36	189.57	177.06	210.88	42.35	92.56	56.88	192.503	63.93	-1.59032	4.2073e-21	2.8497e-19	LOC110028081
ncbi_110033082	500	672	457	22	30	23	60.82	69.8	68.05	17.53	23.22	19.14	66.2233	19.9633	-1.72999	4.79404e-21	3.23555e-19	LOC110033082
ncbi_110021370	570	642	378	26	25	17	71.52	68.78	58.06	21.37	19.96	14.59	66.12	18.64	-1.82668	5.09345e-21	3.42544e-19	LOC110021370
ncbi_110033064	467	501	386	23	16	10	75.92	69.54	76.82	24.49	16.55	11.12	74.0933	17.3867	-2.09136	5.77166e-21	3.86783e-19	LOC110033064
ncbi_110039193	89	104	93	49	63	50	63.78	63.29	81.16	229.85	286	244.98	69.41	253.61	1.8694	7.05834e-21	4.71343e-19	LOC110039193
ncbi_110027562	21	22	23	25	34	19	3.92	3.51	5.26	30.59	40.42	24.29	4.23	31.7667	2.90878	9.76338e-21	6.49693e-19	LOC110027562
ncbi_110018853	25	34	20	23	42	21	4.79	5.56	4.69	28.85	51.18	27.52	5.01333	35.85	2.83813	1.01963e-20	6.73775e-19	LOC110018853
ncbi_110034587	57	35	33	42	42	28	39.32	20.55	28.38	191.2	187.61	133.47	29.4167	170.76	2.53726	1.02366e-20	6.74086e-19	LOC110034587
ncbi_110018623	6	7	5	25	14	16	1.41	1.4	1.44	38.49	20.94	25.73	1.41667	28.3867	4.32464	1.06586e-20	6.99444e-19	LOC110018623
ncbi_110034536	192	226	165	86	89	69	97.07	97.62	102.2	285.84	285.67	237.21	98.9633	269.573	1.44571	1.32354e-20	8.65546e-19	LOC110034536
ncbi_110031526	399	490	288	8	14	9	46.22	48.4	40.87	6.32	10.1	7.03	45.1633	7.81667	-2.53053	1.4297e-20	9.31765e-19	LOC110031526
ncbi_110037606	66	60	45	43	47	29	19.31	14.94	16.09	82.52	87.69	56.94	16.78	75.7167	2.17387	1.62215e-20	1.05357e-18	LOC110037606
ncbi_110026226	860	1009	611	53	57	54	140.58	140.84	122.27	56.75	59.28	60.4	134.563	58.81	-1.19415	1.69125e-20	1.0947e-18	LOC110026226
ncbi_110020250	131	162	96	56	61	71	55.01	58.08	49.35	154.03	162.97	203.98	54.1467	173.66	1.68132	1.78932e-20	1.15423e-18	LOC110020250
ncbi_110032282	483	514	387	13	21	22	90.46	82.2	88.73	15.95	25.02	28.19	87.13	23.0533	-1.91819	2.27456e-20	1.45733e-18	LOC110032282
ncbi_110020826	141	149	117	71	58	64	53.08	47.89	53.92	175.06	138.91	164.83	51.63	159.6	1.62818	3.04335e-20	1.94334e-18	LOC110020826
ncbi_110022634	833	955	665	58	57	57	53.97	52.83	52.74	24.67	23.55	25.32	53.18	24.5133	-1.11732	3.08806e-20	1.96527e-18	LOC110022634
ncbi_110027333	571	653	540	34	23	30	166.62	162.71	192.91	64.99	42.7	59.9	174.08	55.8633	-1.63978	3.25656e-20	2.06557e-18	LOC110027333
ncbi_110027085	233	233	243	129	126	93	189.22	161.57	241.59	686.23	651.04	516.75	197.46	618.007	1.64606	3.83282e-20	2.42298e-18	LOC110027085
ncbi_110021050	1412	1684	958	114	90	95	39.07	39.78	32.45	20.66	15.84	17.98	37.1	18.16	-1.03065	4.39888e-20	2.76241e-18	LOC110021050
ncbi_110031183	596	731	603	38	38	20	219.58	229.97	271.97	91.71	89.08	50.42	240.507	77.07	-1.64184	6.06356e-20	3.79523e-18	LOC110031183
ncbi_110019872	508	647	505	25	13	33	281.42	306.05	342.49	90.72	45.82	125.08	309.987	87.2067	-1.8297	7.20838e-20	4.48219e-18	LOC110019872
ncbi_110026301	537	636	432	31	31	22	139.81	141.23	137.64	52.63	51.05	39.66	139.56	47.78	-1.54641	8.80969e-20	5.44221e-18	LOC110026301
ncbi_110039318	114	181	126	98	58	78	24.15	32.74	32.67	135.97	78.16	113.04	29.8533	109.057	1.86911	1.03383e-19	6.36576e-18	LOC110039318
ncbi_110020528	62	62	53	45	46	28	11.38	9.72	11.91	54.12	53.73	35.17	11.0033	47.6733	2.11524	1.18255e-19	7.25795e-18	LOC110020528
ncbi_110032962	148	180	111	110	62	64	105	109.04	96.41	511.19	279.86	310.67	103.483	367.24	1.82732	1.18661e-19	7.25939e-18	LOC110032962
ncbi_110023781	330	376	292	113	133	112	179.43	174.57	194.36	402.45	460.1	416.66	182.787	426.403	1.22206	1.28515e-19	7.83695e-18	LOC110023781
ncbi_110027927	190	213	148	85	72	72	60.84	58.24	58.02	178.29	146.69	157.74	59.0333	160.907	1.44662	1.37474e-19	8.35637e-18	LOC110027927
ncbi_110035006	5	1	0	22	21	17	0.97	0.17	0	27.89	25.86	22.51	0.38	25.42	6.06382	1.41243e-19	8.55808e-18	LOC110035006
ncbi_110039128	1119	1251	1017	321	394	347	609.84	581.76	678.2	1143.1	1364.09	1296.37	623.267	1267.85	1.02447	1.53449e-19	9.26805e-18	LOC110039128
ncbi_110018965	600	704	539	38	27	39	180.18	180.53	198.16	74.75	51.59	80.13	186.29	68.8233	-1.43658	2.16592e-19	1.2958e-17	LOC110018965
ncbi_110029469	337	409	352	6	4	3	128.24	132.9	163.99	15.31	9.68	8.85	141.71	11.28	-3.6511	2.33978e-19	1.39103e-17	LOC110029469
ncbi_110021967	412	433	273	5	9	15	79.54	71.38	64.52	6.32	11.06	19.81	71.8133	12.3967	-2.5343	2.47149e-19	1.46475e-17	LOC110021967
ncbi_110020112	106	140	98	59	56	52	32.79	36.98	37.11	119.54	110.21	110.05	35.6267	113.267	1.66869	2.63364e-19	1.55598e-17	LOC110020112
ncbi_110037062	1212	1389	832	75	103	78	156.71	153.36	131.7	63.52	84.73	69	147.257	72.4167	-1.02394	2.69978e-19	1.59011e-17	LOC110037062
ncbi_110034022	581	676	568	27	31	37	347.59	345.33	416	105.81	118	151.45	369.64	125.087	-1.56319	2.73971e-19	1.60862e-17	LOC110034022
ncbi_110038603	419	605	464	23	21	14	65.12	80.29	88.28	23.41	20.76	14.89	77.8967	19.6867	-1.98434	2.92355e-19	1.71127e-17	LOC110038603
ncbi_110026491	170	191	135	67	66	82	121.28	116.36	117.91	313.11	299.59	400.27	118.517	337.657	1.51047	3.21597e-19	1.87664e-17	LOC110026491
ncbi_110021455	239	276	215	103	94	85	187.32	184.71	206.29	528.79	468.74	455.81	192.773	484.447	1.32943	3.38009e-19	1.96636e-17	LOC110021455
ncbi_110023167	3	3	0	22	21	15	1.3	1.2	0	61.88	57.67	45.9	0.833333	55.15	6.04832	3.49502e-19	2.027e-17	LOC110023167
ncbi_110037544	13	21	26	46	23	21	4.68	6.61	11.78	110.01	53.22	52.53	7.69	71.92	3.22534	3.67654e-19	2.12578e-17	LOC110037544
ncbi_110025038	422	490	280	13	13	13	99.18	98.34	80.56	20.01	19.44	20.91	92.6933	20.12	-2.20384	4.08094e-19	2.3453e-17	LOC110025038
ncbi_110017888	36	42	25	23	29	34	5.77	5.75	4.9	24.14	29.57	37.28	5.47333	30.33	2.47025	4.92439e-19	2.81299e-17	LOC110017888
ncbi_110030874	225	268	211	102	84	93	129.94	132.49	149.53	388.61	308.94	368.42	137.32	355.323	1.37159	5.34799e-19	3.04578e-17	LOC110030874
ncbi_110031695	905	1046	723	74	70	59	82.91	81.36	81.12	44.35	40.82	36.66	81.7967	40.61	-1.01021	5.52312e-19	3.13611e-17	LOC110031695
ncbi_110030329	650	778	618	227	263	192	324.74	331.89	377.98	742.86	835.98	656.3	344.87	745.047	1.11128	5.69459e-19	3.22382e-17	LOC110030329
ncbi_110022028	13	9	10	25	13	20	2.66	1.48	2.66	32.44	16.77	28.81	2.26667	26.0067	3.52024	5.83678e-19	3.29448e-17	LOC110022028
ncbi_110038840	912	1083	621	67	58	51	59.38	60.2	49.49	28.57	24.07	22.71	56.3567	25.1167	-1.16594	6.02025e-19	3.38795e-17	LOC110038840
ncbi_110022433	293	314	283	134	121	102	58.19	53.25	68.8	174.31	152.89	138.59	60.08	155.263	1.36976	6.06977e-19	3.40571e-17	LOC110022433
ncbi_110026373	89	101	70	49	48	41	19.23	18.67	18.55	69.49	66.12	60.73	18.8167	65.4467	1.79831	6.19287e-19	3.46453e-17	LOC110026373
ncbi_110019384	102	117	91	55	51	49	46.79	45.83	51.11	165.28	148.86	153.8	47.91	155.98	1.70296	6.62981e-19	3.69807e-17	LOC110019384
ncbi_110029233	649	789	631	214	266	209	434.59	451.14	517.28	938.67	1133.29	957.56	467.67	1009.84	1.11056	7.31628e-19	4.06901e-17	LOC110029233
ncbi_110034298	9	21	6	27	25	12	8.59	16.57	6.84	161.78	150.57	76.94	10.6667	129.763	3.6047	7.34349e-19	4.0722e-17	LOC110034298
ncbi_110026542	523	638	471	31	33	25	126.5	131.77	139.47	49.12	50.79	41.37	132.58	47.0933	-1.49327	8.03789e-19	4.44427e-17	LOC110026542
ncbi_110020333	135	174	127	59	63	78	20.03	22.04	23.06	57.33	59.46	79.17	21.71	65.32	1.58917	8.24799e-19	4.54718e-17	LOC110020333
ncbi_110031776	813	1057	623	64	51	55	37.48	41.58	35.83	19.69	15.66	18.52	38.2967	17.9567	-1.0927	8.51045e-19	4.67828e-17	LOC110031776
ncbi_110026020	76	64	54	47	51	29	41.68	29.97	36.25	168.84	177.95	108.81	35.9667	151.867	2.07807	9.41206e-19	5.14409e-17	LOC110026020
ncbi_110019535	96	99	119	69	62	60	61.13	53.73	92.85	286.71	249.37	260.33	69.2367	265.47	1.93894	1.02158e-18	5.5673e-17	LOC110019535
ncbi_110025140	121	128	133	59	74	68	27.99	25.28	37.67	89.4	108.91	107.63	30.3133	101.98	1.75026	1.04174e-18	5.66089e-17	LOC110025140
ncbi_110021337	82	97	46	51	39	43	14.97	15.12	10.28	60.98	45.29	53.7	13.4567	53.3233	1.98645	1.06729e-18	5.78316e-17	LOC110021337
ncbi_110035009	0	0	0	48	37	51	0	0	0	218	162.57	239.22	0.001	206.597	17.6565	1.24132e-18	6.70702e-17	LOC110035009
ncbi_110032634	379	471	275	120	132	131	157.24	168.47	140.65	349.58	366.02	397.4	155.453	371	1.25494	1.3412e-18	7.22607e-17	LOC110032634
ncbi_110019773	1067	1159	730	70	83	68	210.25	195.01	176.1	90.35	104.06	91.68	193.787	95.3633	-1.02296	1.46815e-18	7.86541e-17	LOC110019773
ncbi_110023522	510	557	439	21	32	23	168.25	156.9	177.3	45.38	67.17	51.91	167.483	54.82	-1.61124	1.6048e-18	8.55979e-17	LOC110023522
ncbi_110031144	832	972	691	58	76	39	130.73	130.43	132.87	59.59	75.8	41.83	131.343	59.0733	-1.15276	1.60679e-18	8.55979e-17	LOC110031144
ncbi_110028628	562	601	542	32	25	28	213.87	195.29	252.5	79.77	60.53	72.9	220.553	71.0667	-1.63388	1.79654e-18	9.5438e-17	LOC110028628
ncbi_110031419	694	825	479	44	41	37	63.61	64.61	53.74	26.54	23.91	23.31	60.6533	24.5867	-1.30271	1.81859e-18	9.63395e-17	LOC110031419
ncbi_110032486	514	595	508	29	31	20	107.97	106.73	130.64	39.9	41.43	28.75	115.113	36.6933	-1.64947	2.23788e-18	1.18221e-16	LOC110032486
ncbi_110021707	159	161	133	70	68	61	20.34	17.59	20.83	58.67	55.36	53.4	19.5867	55.81	1.51065	2.94195e-18	1.54984e-16	LOC110021707
ncbi_110024846	507	657	356	21	31	19	119.16	131.85	102.43	32.33	46.36	30.55	117.813	36.4133	-1.69396	3.16669e-18	1.66361e-16	LOC110024846
ncbi_110038853	615	790	422	33	38	28	37.14	40.74	31.2	13.05	14.6	11.57	36.36	13.0733	-1.47573	3.48201e-18	1.82421e-16	LOC110038853
ncbi_110031775	183	183	147	80	63	79	43.63	37.25	42.9	124.93	95.56	128.86	41.26	116.45	1.49689	3.68023e-18	1.92274e-16	LOC110031775
ncbi_110019677	757	908	625	59	49	57	99.77	102.19	100.84	50.94	41.09	51.4	100.933	47.81	-1.07802	4.79744e-18	2.49955e-16	LOC110019677
MSTRG.17925	530	540	427	29	29	18	248.21	215.75	244.8	90.01	86.41	58.42	236.253	78.28	-1.59362	5.0162e-18	2.60636e-16	At1g75280
ncbi_110029799	180	222	161	84	70	73	99.72	105.01	109.19	304.81	246.72	276.69	104.64	276.073	1.39962	5.70965e-18	2.95856e-16	LOC110029799
ncbi_110027702	580	710	379	28	19	34	58.29	60.93	46.63	18.43	12.15	23.38	55.2833	17.9867	-1.61992	7.32103e-18	3.7832e-16	LOC110027702
ncbi_110018686	49	61	35	35	29	33	8.3	8.82	7.26	38.82	31.24	38.23	8.12667	36.0967	2.15113	7.71977e-18	3.97841e-16	LOC110018686
ncbi_110019220	702	795	509	41	41	50	63.15	61.07	56.06	24.16	23.47	30.77	60.0933	26.1333	-1.20131	8.3274e-18	4.27992e-16	LOC110019220
ncbi_110029984	415	447	361	13	21	17	127.03	116.83	135.27	26.06	40.9	35.6	126.377	34.1867	-1.88622	8.89132e-18	4.5574e-16	LOC110029984
ncbi_110033031	1256	1567	863	88	83	103	62.37	66.42	52.42	28.6	26.28	34.93	60.4033	29.9367	-1.01271	8.93823e-18	4.5691e-16	LOC110033031
ncbi_110028762	354	356	248	12	5	2	93.33	83.23	80.26	22.37	9.05	3.89	85.6067	11.77	-2.86261	9.91821e-18	5.05642e-16	LOC110028762
ncbi_110039602	131	181	105	57	58	84	25.25	29.79	24.78	71.98	71.14	110.79	26.6067	84.6367	1.6695	1.033e-17	5.25225e-16	LOC110039602
ncbi_110024924	729	852	523	51	43	48	97.79	97.53	85.89	45.15	36.39	43.98	93.7367	41.84	-1.16373	1.21934e-17	6.16662e-16	LOC110024924
ncbi_110037579	328	397	229	2	11	5	29.43	30.42	25.15	1.18	6.28	3.07	28.3333	3.51	-3.01296	1.26024e-17	6.33963e-16	LOC110037579
ncbi_110039598	244	299	205	90	85	100	48.21	50.44	49.58	116.47	106.84	135.17	49.41	119.493	1.27406	1.3947e-17	6.9975e-16	LOC110039598
ncbi_110019331	26	22	7	23	18	27	7.48	5.59	2.69	46.06	34.73	53.14	5.25333	44.6433	3.08714	1.50363e-17	7.5241e-16	LOC110019331
ncbi_110038488	17	10	10	17	18	20	10.45	5.6	7.65	67.89	71.38	86.04	7.9	75.1033	3.24895	1.5837e-17	7.90391e-16	LOC110038488
ncbi_110032535	547	582	430	31	28	30	33.25	30.21	32	12.34	10.83	12.48	31.82	11.8833	-1.42099	1.80145e-17	8.96707e-16	LOC110032535
ncbi_110030395	62	83	55	44	36	35	21.4	24.46	23.26	99.47	79.05	82.64	23.04	87.0533	1.91776	1.81649e-17	9.01825e-16	LOC110030395
ncbi_110023958	344	378	370	132	160	151	178.62	167.84	235.55	451.33	527.71	537.25	194.003	505.43	1.38143	1.89168e-17	9.34261e-16	LOC110023958
ncbi_110023959	344	378	370	132	160	151	178.62	167.84	235.55	451.33	527.71	537.25	194.003	505.43	1.38143	1.89168e-17	9.34261e-16	LOC110023959
ncbi_110017922	3	7	4	13	17	14	0.79	1.57	1.29	22.43	28.49	25.23	1.21667	25.3833	4.38288	2.0331e-17	1.0015e-15	LOC110017922
ncbi_110035329	0	0	0	33	38	34	0	0	0	67.47	75.08	72.49	0.001	71.68	16.1293	2.26335e-17	1.11203e-15	LOC110035329
ncbi_110018974	613	743	419	34	37	33	30.82	31.88	25.76	11.18	11.85	11.34	29.4867	11.4567	-1.36388	2.40902e-17	1.18055e-15	LOC110018974
ncbi_110023135	674	866	509	35	54	44	103.28	113.31	95.48	35.13	52.64	46.13	104.023	44.6333	-1.22071	3.0813e-17	1.50223e-15	LOC110023135
ncbi_110034901	42	58	28	47	32	21	29.41	35.22	24.38	217.44	141.53	101.47	29.67	153.48	2.37097	3.12695e-17	1.52058e-15	LOC110034901
ncbi_110029882	348	392	278	145	104	111	145.64	140.09	142.44	397.51	276.93	317.85	142.723	330.763	1.21258	3.29047e-17	1.59193e-15	LOC110029882
ncbi_110033526	639	804	481	37	44	44	56.37	60.56	51.94	21.38	24.69	26.56	56.29	24.21	-1.21728	3.49164e-17	1.68068e-15	LOC110033526
ncbi_110028803	37	35	26	28	26	24	6.7	5.41	5.76	33.19	29.94	29.72	5.95667	30.95	2.37736	3.65309e-17	1.75394e-15	LOC110028803
ncbi_110022459	598	686	378	34	25	29	54	52.89	41.79	20.11	14.36	17.92	49.56	17.4633	-1.50485	3.78226e-17	1.81039e-15	LOC110022459
ncbi_110018339	440	546	451	27	15	25	98.21	104.07	123.24	39.48	21.3	38.18	108.507	32.9867	-1.71783	3.78974e-17	1.81039e-15	LOC110018339
ncbi_110035000	152	147	111	66	59	56	52.91	43.44	47.26	150.42	131.03	131.93	47.87	137.793	1.52531	3.91126e-17	1.86374e-15	LOC110035000
ncbi_12079676	2	14	2	13	16	23	0.52	3.12	0.64	22.2	26.54	41.03	1.42667	29.9233	4.39055	4.07891e-17	1.93876e-15	rbcL
ncbi_110028537	274	311	181	94	90	97	119.66	115.97	96.77	268.9	250.07	289.84	110.8	269.603	1.28288	4.22843e-17	2.0048e-15	LOC110028537
ncbi_110030367	501	527	433	22	29	26	158.16	142.1	167.28	45.97	57.57	56.16	155.847	53.2333	-1.54973	4.352e-17	2.05313e-15	LOC110030367
ncbi_110027346	8	23	16	24	28	13	2.91	7.15	7.13	57.2	64.82	32.36	5.73	51.46	3.16684	4.51042e-17	2.12258e-15	LOC110027346
ncbi_110019067	529	587	408	21	36	30	55.38	52.47	52.29	14.4	23.98	21.49	53.38	19.9567	-1.41943	4.64043e-17	2.17836e-15	LOC110019067
ncbi_110036127	164	200	124	62	72	64	85.44	89.02	79	212.23	238.71	228.02	84.4867	226.32	1.42157	5.89029e-17	2.7447e-15	LOC110036127
ncbi_110019655	10	5	5	30	9	16	5.12	2.19	3.14	100.68	29.34	56.09	3.48333	62.0367	4.15458	5.996e-17	2.78711e-15	LOC110019655
ncbi_110022143	771	852	809	52	55	41	226.14	213.53	290.63	99.93	102.66	82.88	243.433	95.1567	-1.35515	6.34339e-17	2.94138e-15	LOC110022143
ncbi_110018345	730	896	539	41	53	56	84.64	88.71	76.51	31.14	39.1	44.42	83.2867	38.22	-1.12376	6.79836e-17	3.14465e-15	LOC110018345
ncbi_110031658	500	591	460	27	31	31	96.63	97.53	108.83	34.18	38.12	40.99	100.997	37.7633	-1.41925	7.7388e-17	3.56229e-15	LOC110031658
ncbi_110022443	208	225	256	112	118	103	49.87	46.06	75.14	175.89	180	168.96	57.0233	174.95	1.61732	8.19884e-17	3.76491e-15	LOC110022443
ncbi_110019402	388	447	284	16	21	10	27.7	27.25	24.82	7.48	9.54	4.89	26.59	7.30333	-1.86426	1.24159e-16	5.65326e-15	LOC110019402
ncbi_110022153	16	27	22	20	22	23	3.16	4.56	5.33	25.91	27.68	31.12	4.35	28.2367	2.69848	1.24303e-16	5.65326e-15	LOC110022153
ncbi_110021265	86	80	64	42	41	40	14.38	11.43	13.1	46.02	43.63	45.78	12.97	45.1433	1.79933	1.30263e-16	5.91015e-15	LOC110021265
ncbi_110038688	505	566	441	186	153	147	147.25	140.92	157.52	381.72	297.48	310.17	148.563	329.79	1.15047	1.37079e-16	6.20453e-15	LOC110038688
ncbi_110029242	145	188	145	59	68	77	60.89	67.41	74.54	162.28	181.67	221.22	67.6133	188.39	1.47834	1.41001e-16	6.36688e-15	LOC110029242
ncbi_110036513	170	171	129	66	77	54	99.16	85.16	92.47	253.7	285.02	216.72	92.2633	251.813	1.44853	1.62621e-16	7.30833e-15	LOC110036513
ncbi_110033924	427	588	449	21	28	25	98.18	115.45	126.39	31.63	40.96	39.33	113.34	37.3067	-1.60315	1.64695e-16	7.38404e-15	LOC110033924
ncbi_110021600	448	480	407	19	30	15	163.95	149.99	182.34	45.55	69.85	37.56	165.427	50.9867	-1.698	1.66807e-16	7.46107e-15	LOC110021600
ncbi_110031375	360	391	298	110	134	107	96.63	89.62	97.92	193.41	228.84	196.51	94.7233	206.253	1.12263	1.76688e-16	7.88443e-15	LOC110031375
ncbi_110036798	505	579	402	33	36	15	35.54	34.8	34.64	15.21	16.12	7.22	34.9933	12.85	-1.44531	1.82837e-16	8.13967e-15	LOC110036798
ncbi_110027109	594	703	500	35	44	42	78.75	79.64	81.15	30.1	37.52	37.85	79.8467	35.1567	-1.18343	2.05345e-16	9.09899e-15	LOC110027109
ncbi_110034471	346	374	282	13	15	9	240.56	222.03	240.02	59.2	66.35	42.81	234.203	56.12	-2.06117	2.25677e-16	9.93032e-15	LOC110034471
ncbi_110026457	33	43	16	30	22	25	9.85	10.94	5.85	58.55	41.8	51.09	8.88	50.48	2.50708	2.354e-16	1.03342e-14	LOC110026457
MSTRG.5359	536	592	498	27	39	28	464.97	438.51	528.87	153.42	215.25	166.19	477.45	178.287	-1.42115	2.40235e-16	1.05221e-14	--
ncbi_110032010	140	144	88	53	65	49	35.28	30.89	26.84	85.45	100.05	82.61	31.0033	89.37	1.52737	2.70869e-16	1.18093e-14	LOC110032010
ncbi_110030805	348	431	336	14	16	17	130.87	138.4	154.68	34.49	38.28	43.74	141.317	38.8367	-1.86344	2.93947e-16	1.2786e-14	LOC110030805
ncbi_110019015	2	5	4	17	11	13	0.82	1.75	2.01	45.75	28.75	36.54	1.52667	37.0133	4.59959	3.04174e-16	1.32006e-14	LOC110019015
ncbi_110018659	813	937	601	71	54	53	83.15	81.83	75.25	47.57	35.14	37.09	80.0767	39.9333	-1.00379	3.11758e-16	1.34988e-14	LOC110018659
ncbi_110028948	417	487	352	23	22	20	57.69	57.53	59.62	20.84	19.36	18.93	58.28	19.71	-1.56407	3.13753e-16	1.35543e-14	LOC110028948
ncbi_110033764	180	210	147	66	77	65	98.46	98.4	98.93	237.09	268.67	244.27	98.5967	250.01	1.34238	3.16751e-16	1.36217e-14	LOC110033764
ncbi_110024845	21	20	16	25	18	17	11.45	9.31	10.68	89.29	62.45	63.42	10.48	71.72	2.77474	3.37145e-16	1.44008e-14	LOC110024845
ncbi_110021350	367	422	266	111	130	104	220.25	216.26	195.43	436.36	496.39	427.04	210.647	453.263	1.10552	3.44017e-16	1.46613e-14	LOC110021350
ncbi_110029914	539	666	468	39	42	26	71.93	75.9	76.46	34.09	35.66	23.74	74.7633	31.1633	-1.26248	3.87769e-16	1.64889e-14	LOC110029914
ncbi_110024347	459	526	344	25	29	18	52.55	51.17	48.22	18.9	21.31	14.11	50.6467	18.1067	-1.48395	3.96209e-16	1.68101e-14	LOC110024347
ncbi_110030105	533	543	445	39	26	16	239	207.67	244.07	114.45	75.28	49.23	230.247	79.6533	-1.53137	4.11792e-16	1.74322e-14	LOC110030105
MSTRG.20965	360	385	328	122	143	109	173.5	158.43	193.52	385.13	438.2	358.3	175.15	393.877	1.16915	4.35431e-16	1.83919e-14	--
ncbi_110019096	74	106	98	49	51	49	48.95	59.87	79.36	212.32	214.65	221.78	62.7267	216.25	1.78555	4.5606e-16	1.91974e-14	LOC110019096
ncbi_110031983	509	610	480	199	175	146	236.35	241.86	272.86	605.28	517.01	463.85	250.357	528.713	1.0785	4.56527e-16	1.91974e-14	LOC110031983
ncbi_110034716	345	478	449	16	15	15	198.32	234.62	315.97	60.25	54.86	59	249.637	58.0367	-2.10479	4.58191e-16	1.92248e-14	LOC110034716
ncbi_110029837	8	14	8	15	15	17	1.13	1.69	1.39	13.9	13.5	16.45	1.40333	14.6167	3.38068	4.62823e-16	1.93762e-14	LOC110029837
ncbi_110026006	155	179	126	66	71	51	51.27	50.55	51.02	142.99	149.41	115.41	50.9467	135.937	1.41587	4.83136e-16	2.01821e-14	LOC110026006
ncbi_110037224	276	329	250	5	7	9	35.86	36.5	39.76	4.25	5.79	8	37.3733	6.01333	-2.63577	5.07709e-16	2.1162e-14	LOC110037224
ncbi_110036172	30	32	26	24	26	21	18.62	16.96	19.75	97.57	102.67	89.17	18.4433	96.47	2.38698	5.37026e-16	2.23349e-14	LOC110036172
ncbi_110029221	673	796	629	51	42	53	317.13	320.29	362.86	157.42	125.92	170.88	333.427	151.407	-1.13894	5.91859e-16	2.45079e-14	LOC110029221
ncbi_110027013	926	1050	613	61	75	56	58.83	56.96	47.68	25.38	30.32	24.34	54.49	26.68	-1.03023	6.01153e-16	2.48385e-14	LOC110027013
ncbi_110023156	263	335	239	7	8	3	59.68	64.91	66.4	10.41	11.55	4.66	63.6633	8.87333	-2.84291	6.02833e-16	2.48537e-14	LOC110023156
ncbi_110036227	131	148	93	48	67	49	79.55	77.09	69.02	191.36	259.08	204.09	75.22	218.177	1.53631	6.1256e-16	2.52e-14	LOC110036227
ncbi_110027031	787	1022	627	53	76	55	109.67	121.61	106.97	48.38	67.38	52.44	112.75	56.0667	-1.00791	6.27679e-16	2.57661e-14	LOC110027031
ncbi_110039591	435	535	294	12	22	24	54.33	57.06	44.95	9.82	17.48	20.51	52.1133	15.9367	-1.7093	6.44699e-16	2.64076e-14	LOC110039591
ncbi_110022434	552	683	476	42	38	34	99.71	105.35	105.26	49.7	43.67	42.02	103.44	45.13	-1.19664	6.68159e-16	2.73095e-14	LOC110022434
ncbi_110021019	0	0	0	25	30	23	0	0	0	59.5	71.07	56.76	0.001	62.4433	15.9303	6.71161e-16	2.73733e-14	LOC110021019
ncbi_110035264	1	11	9	16	12	20	0.33	3.09	3.63	34.49	25.12	45.03	2.35	34.88	3.89167	7.29174e-16	2.9612e-14	LOC110035264
ncbi_110034648	10	10	6	13	19	13	5.27	4.29	3.76	41.76	62.48	46.27	4.44	50.17	3.49819	7.55598e-16	3.06195e-14	LOC110034648
ncbi_110038219	23	27	14	23	16	23	5.43	5.44	4.05	35.56	24.03	37.15	4.97333	32.2467	2.69687	8.8499e-16	3.57103e-14	LOC110038219
ncbi_110035871	413	466	333	20	22	21	149	143.55	147.07	47.26	50.5	51.84	146.54	49.8667	-1.55515	1.01585e-15	4.0781e-14	LOC110035871
ncbi_110018532	590	701	398	32	36	36	99.25	100.69	81.96	35.26	38.53	41.43	93.9667	38.4067	-1.29079	1.01711e-15	4.0781e-14	LOC110018532
ncbi_110030239	161	184	171	67	79	73	31.79	31.02	41.34	86.66	99.25	98.63	34.7167	94.8467	1.44997	1.02276e-15	4.0921e-14	LOC110030239
ncbi_110023414	222	264	194	85	74	90	45.8	46.51	49	114.87	97.14	127.05	47.1033	113.02	1.26268	1.05023e-15	4.19317e-14	LOC110023414
ncbi_110032038	26	41	29	42	15	32	8.88	12.09	12.05	94.77	32.48	76.37	11.0067	67.8733	2.62447	1.14426e-15	4.54947e-14	LOC110032038
ncbi_110019223	504	574	428	25	36	32	127.91	124.39	132.97	41.56	58.13	55.56	128.423	51.75	-1.31128	1.39991e-15	5.55424e-14	LOC110019223
ncbi_110022886	578	622	441	40	43	20	52.4	48.16	48.91	23.55	24.59	12.34	49.8233	20.16	-1.30533	1.60162e-15	6.31491e-14	LOC110022886
ncbi_110038717	65	74	59	32	34	44	25.52	24.81	28.36	82.31	84.95	118.22	26.23	95.16	1.85914	1.72605e-15	6.79138e-14	LOC110038717
ncbi_110028575	669	805	490	45	58	34	21.33	21.87	19.09	9.38	11.74	7.4	20.7633	9.50667	-1.12703	1.81155e-15	7.11307e-14	LOC110028575
ncbi_110032302	360	383	266	14	12	16	65.43	59.44	59.19	16.67	13.88	19.9	61.3533	16.8167	-1.86725	1.95066e-15	7.6277e-14	LOC110032302
ncbi_110034671	0	0	0	19	26	26	0	0	0	72.27	92.95	103.68	0.001	89.6333	16.4517	1.97804e-15	7.71883e-14	LOC110034671
ncbi_110030462	147	191	126	65	71	51	80.96	89.83	84.96	234.51	248.8	192.19	85.25	225.167	1.40122	1.98837e-15	7.74319e-14	LOC110030462
ncbi_110033022	121	136	102	66	50	44	67.25	64.54	69.29	237.8	176.91	166.85	67.0267	193.853	1.53216	2.05791e-15	7.9976e-14	LOC110033022
ncbi_110018802	30	33	20	19	28	21	5.95	5.58	4.85	24.66	35.3	28.47	5.46	29.4767	2.4326	2.25615e-15	8.73223e-14	LOC110018802
ncbi_110028069	514	600	384	38	24	30	74.85	74.61	68.46	39.12	22.75	30.04	72.64	30.6367	-1.2455	2.36633e-15	9.12144e-14	LOC110028069
ncbi_110036578	16	15	12	16	18	17	5.72	4.58	5.26	37.49	40.97	41.61	5.18667	40.0233	2.94796	2.39204e-15	9.20183e-14	LOC110036578
ncbi_110033573	300	349	287	96	122	109	159.48	158.42	186.78	334.29	412.64	396.46	168.227	381.13	1.17988	2.5169e-15	9.62359e-14	LOC110033573
ncbi_110017956	269	270	232	100	93	87	162.8	139.86	172.12	398.04	357.92	360.58	158.26	372.18	1.2337	2.65296e-15	1.01234e-13	LOC110017956
ncbi_110019485	72	95	62	36	42	38	36.79	41.45	38.78	120.49	136.54	132.85	39.0067	129.96	1.73628	2.90956e-15	1.10581e-13	LOC110019485
ncbi_110031509	546	643	436	31	23	47	168.42	169.54	164.79	60.34	45.43	97.74	167.583	67.8367	-1.30474	2.95508e-15	1.12086e-13	LOC110031509
ncbi_110027883	36	39	15	30	18	28	12.62	11.67	6.44	68.88	40.14	67.15	10.2433	58.7233	2.51925	3.04652e-15	1.15094e-13	LOC110027883
ncbi_110024290	643	808	504	166	212	190	118.89	128.47	114.62	263.39	344.88	335.67	120.66	314.647	1.38279	3.34151e-15	1.25987e-13	LOC110024290
ncbi_110027468	4	2	4	15	13	10	0.92	0.39	1.13	22.65	19.06	15.77	0.813333	19.16	4.55811	3.35307e-15	1.26173e-13	LOC110027468
ncbi_110029670	531	631	395	35	30	35	186.46	189.2	169.8	80.5	67.02	84.09	181.82	77.2033	-1.23578	3.37832e-15	1.26871e-13	LOC110029670
ncbi_110032336	575	721	523	40	49	38	56.32	60.3	62.71	25.66	30.54	25.47	59.7767	27.2233	-1.13474	3.48915e-15	1.30774e-13	LOC110032336
ncbi_110021266	351	400	251	14	18	10	72.85	70.89	63.78	19.03	23.77	14.2	69.1733	19	-1.86422	3.81043e-15	1.42254e-13	LOC110021266
ncbi_110024668	530	650	454	28	48	31	79.01	82.66	82.84	27.82	45.42	31.64	81.5033	34.96	-1.22115	3.9003e-15	1.45323e-13	LOC110024668
ncbi_110028123	627	737	484	45	52	37	98.83	99.18	93.25	46.21	52.27	39.85	97.0867	46.11	-1.07419	4.63979e-15	1.72536e-13	LOC110028123
ncbi_110035299	54	83	69	39	37	39	25.6	33.73	39.98	122.27	111.89	127.94	33.1033	120.7	1.86638	5.11295e-15	1.8976e-13	LOC110035299
ncbi_110031362	257	294	236	10	3	4	54.41	53.15	61.16	13.87	4.04	5.79	56.24	7.9	-2.83167	5.5882e-15	2.06993e-13	LOC110031362
ncbi_110024075	386	447	347	22	24	15	74.77	73.98	82.37	27.95	29.22	19.56	77.04	25.5767	-1.59078	5.68577e-15	2.10196e-13	LOC110024075
ncbi_110021906	36	65	48	31	35	29	31.52	48.59	51.44	177.77	194.95	173.7	43.85	182.14	2.0544	5.78059e-15	2.13286e-13	LOC110021906
ncbi_110020732	110	128	96	51	42	56	11.53	11.45	12.32	35.01	28.01	40.16	11.7667	34.3933	1.54742	6.72947e-15	2.47815e-13	LOC110020732
ncbi_110025338	54	69	37	27	30	38	18.39	20.06	15.42	60.22	64.99	88.53	17.9567	71.2467	1.9883	7.28941e-15	2.67914e-13	LOC110025338
ncbi_110036085	385	482	349	23	24	19	61	65.21	67.7	23.87	24.19	20.6	64.6367	22.8867	-1.49785	7.43801e-15	2.7232e-13	LOC110036085
ncbi_110029962	36	43	17	24	24	25	3.84	3.85	2.16	16.55	16.19	17.76	3.28333	16.8333	2.35809	7.54265e-15	2.75619e-13	LOC110029962
ncbi_110037102	547	575	347	24	36	24	40.62	36.46	31.55	11.67	17.01	12.19	36.21	13.6233	-1.41031	7.90224e-15	2.88204e-13	LOC110037102
ncbi_110030579	20	28	13	20	25	14	3.73	4.49	3	25.01	30.2	18.08	3.74	24.43	2.70754	8.12708e-15	2.95835e-13	LOC110030579
ncbi_110039052	516	613	444	28	46	29	123.56	125.34	130.16	43.92	70.08	47.51	126.353	53.8367	-1.2308	9.37841e-15	3.40079e-13	LOC110039052
ncbi_110019619	310	383	199	11	9	8	48.89	51.58	38.42	11.36	9.03	8.63	46.2967	9.67333	-2.25882	1.09677e-14	3.96951e-13	LOC110019619
ncbi_110019468	8	8	10	18	12	13	3.64	3.11	5.57	53.64	34.73	40.46	4.10667	42.9433	3.38639	1.21976e-14	4.40623e-13	LOC110019468
ncbi_110028568	440	540	386	22	33	28	117.86	123.51	126.57	38.6	56.24	51.31	122.647	48.7167	-1.33202	1.29475e-14	4.65939e-13	LOC110028568
ncbi_110029273	479	515	383	22	34	28	97.98	89.95	95.91	29.48	44.25	39.19	94.6133	37.64	-1.32978	1.39301e-14	4.99405e-13	LOC110029273
ncbi_110028825	294	357	246	9	12	14	83.8	86.4	85.93	17.12	21.54	27.82	85.3767	22.16	-1.94588	1.44838e-14	5.18276e-13	LOC110028825
ncbi_110018488	254	333	196	103	87	80	76.65	85.82	72.39	203.35	166.96	165.24	78.2867	178.517	1.18922	1.69479e-14	6.05305e-13	LOC110018488
ncbi_110021734	307	400	231	9	14	14	68.73	76.46	63.31	13.2	19.94	21.44	69.5	18.1933	-1.9336	1.73963e-14	6.20151e-13	LOC110021734
ncbi_110025951	29	39	20	21	24	22	6.52	7.49	5.57	31.31	34.32	34.38	6.52667	33.3367	2.35269	1.76048e-14	6.26406e-13	LOC110025951
ncbi_110020427	320	340	284	10	12	16	177.53	161.07	192.89	36.34	42.36	60.73	177.163	46.4767	-1.9305	1.79901e-14	6.38919e-13	LOC110020427
ncbi_110030443	137	152	91	44	58	59	71.93	68.14	58.49	151.32	193.74	211.94	66.1867	185.667	1.4881	1.94005e-14	6.87719e-13	LOC110030443
ncbi_110021456	55	70	44	30	33	31	17.2	18.55	16.75	61.71	65.37	65.71	17.5	64.2633	1.87664	1.9768e-14	6.99441e-13	LOC110021456
ncbi_110023001	56	78	43	47	30	26	15.02	17.86	14.11	82.5	51.2	47.65	15.6633	60.45	1.94835	2.34382e-14	8.26219e-13	LOC110023001
ncbi_110035464	40	25	23	24	26	21	19.35	10.33	13.62	76.05	80.03	69.51	14.4333	75.1967	2.38126	2.39855e-14	8.43944e-13	LOC110035464
ncbi_110026604	278	300	220	93	101	76	39.01	35.95	37.79	85.51	90.03	72.9	37.5833	82.8133	1.13977	2.69953e-14	9.48083e-13	LOC110026604
ncbi_110020406	47	37	29	42	30	16	2.12	1.44	1.61	12.52	8.55	5.07	1.72333	8.71333	2.33802	3.38192e-14	1.18555e-12	LOC110020406
ncbi_110034683	281	326	245	14	10	8	124.57	123.4	132.96	40.65	28.21	24.27	126.977	31.0433	-2.03221	4.01499e-14	1.39714e-12	LOC110034683
ncbi_110037738	24	39	32	34	24	17	6.03	8.37	9.84	55.96	38.37	29.23	8.08	41.1867	2.34975	4.06393e-14	1.41158e-12	LOC110037738
ncbi_110028812	24	21	20	19	22	17	13.47	10.07	13.74	69.86	78.57	65.29	12.4267	71.24	2.51925	4.11679e-14	1.42733e-12	LOC110028812
ncbi_110037039	255	291	241	5	7	11	69.37	67.6	80.27	8.91	12.12	20.48	72.4133	13.8367	-2.38776	4.14584e-14	1.43478e-12	LOC110037039
MSTRG.20096	3	0	2	29	13	6	2.3	0	1.67	135.76	60.31	28.14	1.32333	74.7367	5.81957	4.53064e-14	1.56225e-12	SMC3
ncbi_110018337	722	829	796	50	59	48	356.97	349.99	481.8	161.93	185.6	162.38	396.253	169.97	-1.22114	4.97848e-14	1.71356e-12	LOC110018337
ncbi_110024550	33	62	42	27	31	29	5.51	8.84	9.44	32.84	39.42	40.81	7.93	37.69	2.24879	4.99312e-14	1.71548e-12	LOC110024550
ncbi_110022724	435	489	296	15	31	20	31.95	30.67	26.61	7.22	14.49	10.05	29.7433	10.5867	-1.49032	5.03548e-14	1.72691e-12	LOC110022724
MSTRG.7971	15	11	9	20	18	9	15.27	9.56	11.21	133.34	116.57	62.68	12.0133	104.197	3.1166	5.4702e-14	1.86923e-12	--
ncbi_110036066	2	2	3	13	9	13	0.76	0.65	1.4	32.44	21.81	33.88	0.936667	29.3767	4.97099	5.94767e-14	2.02873e-12	LOC110036066
ncbi_110030989	256	292	222	8	9	7	134.22	130.73	142.49	27.47	30.02	25.11	135.813	27.5333	-2.30237	6.25823e-14	2.13083e-12	LOC110030989
ncbi_110022686	2	3	1	15	12	9	0.46	0.59	0.28	22.44	17.44	14.07	0.443333	17.9833	5.34212	6.27702e-14	2.1334e-12	LOC110022686
ncbi_110029291	313	419	248	97	104	121	193.94	221.69	188.12	393.7	410	512.98	201.25	438.893	1.12488	6.43957e-14	2.18083e-12	LOC110029291
ncbi_110022626	144	171	146	54	63	72	50.47	51.18	62.65	123.98	140.49	172.66	54.7667	145.71	1.41173	6.65624e-14	2.25019e-12	LOC110022626
ncbi_110032286	81	97	58	39	38	36	9.45	9.66	8.28	29.8	28.2	28.73	9.13	28.91	1.66288	6.73124e-14	2.27149e-12	LOC110032286
ncbi_110024534	290	327	220	16	7	8	27.43	26.41	25.47	9.91	4.21	5.18	26.4367	6.43333	-2.0389	6.75863e-14	2.27508e-12	LOC110024534
ncbi_110022339	356	442	276	159	95	138	83.59	87.14	78.64	270.58	157.42	255.03	83.1233	227.677	1.45366	6.76587e-14	2.27508e-12	LOC110022339
ncbi_110022951	162	197	132	58	65	61	57.46	59.58	57.39	134.57	146.18	146.78	58.1433	142.51	1.29338	6.80475e-14	2.28411e-12	LOC110022951
ncbi_110033701	237	279	173	67	87	87	46.21	46.7	41.91	84.52	110.91	116.45	44.94	103.96	1.20996	6.85926e-14	2.29834e-12	LOC110033701
ncbi_110034398	252	329	167	7	1	5	38.03	42.4	30.86	6.92	0.96	5.16	37.0967	4.34667	-3.09331	6.99893e-14	2.341e-12	LOC110034398
ncbi_110033140	266	289	170	5	5	4	35.11	32.55	27.55	4.53	4.29	3.8	31.7367	4.20667	-2.9154	7.24017e-14	2.41743e-12	LOC110033140
ncbi_110022625	301	310	323	13	7	12	78.69	69.2	103.38	22.26	11.64	21.46	83.7567	18.4533	-2.18232	8.15525e-14	2.71341e-12	LOC110022625
ncbi_110033185	586	676	434	41	46	37	54.75	53.98	49.79	25.29	27.01	23.36	52.84	25.22	-1.06706	8.70108e-14	2.88995e-12	LOC110033185
ncbi_110027963	16	15	14	11	19	20	5.74	4.59	6.15	25.85	43.37	49.09	5.49333	39.4367	2.84378	8.85155e-14	2.93478e-12	LOC110027963
ncbi_110021275	257	344	202	9	8	10	32.97	37.59	31.7	7.34	6.7	8.95	34.0867	7.66333	-2.15316	1.01196e-13	3.34937e-12	LOC110021275
ncbi_110017805	264	327	251	11	13	8	59.27	62.69	68.99	16.18	18.57	12.29	63.65	15.68	-2.02123	1.038e-13	3.42957e-12	LOC110017805
ncbi_110027944	184	229	144	65	62	77	52.45	55.07	50.01	121.07	110.15	149.94	52.51	127.053	1.27477	1.06264e-13	3.50486e-12	LOC110027944
ncbi_110028149	6	8	6	9	20	10	1.09	1.24	1.34	10.72	23.14	12.44	1.22333	15.4333	3.65716	1.09293e-13	3.59412e-12	LOC110028149
ncbi_110019755	168	201	140	73	52	69	111.03	110.57	111.79	304.7	209.12	300.83	111.13	271.55	1.28897	1.09349e-13	3.59412e-12	LOC110019755
ncbi_110019582	177	224	175	74	69	69	37.3	40.31	45.15	102.16	92.53	99.5	40.92	98.0633	1.26091	1.0999e-13	3.60894e-12	LOC110019582
ncbi_110028265	510	595	348	35	30	28	27.38	27.28	22.87	12.31	10.25	10.29	25.8433	10.95	-1.23886	1.10826e-13	3.63007e-12	LOC110028265
ncbi_110018834	198	236	187	67	74	87	38.88	39.57	44.95	86.17	92.44	116.87	41.1333	98.4933	1.25972	1.25122e-13	4.07023e-12	LOC110018834
ncbi_110033429	640	774	652	46	54	50	105.89	109.35	132.06	49.85	56.84	56.6	115.767	54.43	-1.08875	1.29661e-13	4.21066e-12	LOC110033429
ncbi_110028828	210	212	203	96	84	67	65.79	56.66	77.9	196.04	167.49	144.04	66.7833	169.19	1.34108	1.4102e-13	4.57171e-12	LOC110028828
ncbi_110034667	67	84	69	42	35	33	40.46	43.32	51.02	166.15	134.49	136.36	44.9333	145.667	1.69681	1.4321e-13	4.63477e-12	LOC110034667
ncbi_110033092	242	278	172	5	4	4	47.56	46.66	41.39	6.44	5	5.38	45.2033	5.60667	-3.01121	1.48624e-13	4.80179e-12	LOC110033092
ncbi_110028981	365	418	342	121	117	119	166.05	162.38	190.47	360.58	338.66	370.41	172.967	356.55	1.04361	1.50634e-13	4.85845e-12	LOC110028981
ncbi_110038912	3	2	5	17	10	8	0.56	0.32	1.15	20.89	11.93	10.27	0.676667	14.3633	4.4078	1.51386e-13	4.87441e-12	LOC110038912
ncbi_110028009	55	74	52	36	32	28	12.41	14.26	14.37	53.23	45.96	43.24	13.68	47.4767	1.79515	1.52768e-13	4.91058e-12	LOC110028009
ncbi_110034665	0	0	0	12	27	11	0	0	0	49.96	110.11	48.26	0.001	69.4433	16.0835	1.6547e-13	5.30091e-12	LOC110034665
ncbi_110024294	148	166	98	64	50	51	22.89	21.92	18.55	64.89	49.24	53.97	21.12	56.0333	1.40768	1.72318e-13	5.51098e-12	LOC110024294
ncbi_110039355	373	459	319	28	23	15	74.97	78.78	78.49	36.86	29.41	20.63	77.4133	28.9667	-1.41819	1.81191e-13	5.78501e-12	LOC110039355
ncbi_110025638	450	589	318	34	16	26	75.29	84.42	65.23	37.46	17.12	29.42	74.98	28	-1.42108	1.90229e-13	6.06335e-12	LOC110025638
ncbi_110028445	39	43	24	27	16	32	18.54	17.45	13.97	84.07	48.39	104.07	16.6533	78.8433	2.24318	2.08376e-13	6.61951e-12	LOC110028445
ncbi_110024404	114	161	78	49	51	50	55.5	66.93	46.49	156.26	157.97	166.55	56.3067	160.26	1.50904	2.48512e-13	7.86815e-12	LOC110024404
ncbi_110038987	16	20	16	16	18	16	3.3	3.52	4.04	21.6	23.6	22.56	3.62	22.5867	2.64141	2.54264e-13	8.03687e-12	LOC110038987
ncbi_110025264	661	708	446	56	41	32	64.1	58.54	52.66	36.49	25.16	21.7	58.4333	27.7833	-1.07257	2.82482e-13	8.89912e-12	LOC110025264
ncbi_110023206	42	77	62	44	39	26	6.39	10	11.55	43.85	37.75	27.06	9.31333	36.22	1.95942	2.845e-13	8.94783e-12	LOC110023206
ncbi_110037886	6	10	11	13	18	10	3.98	5.67	8.94	56.53	76.02	45.42	6.19667	59.3233	3.25904	2.92177e-13	9.1438e-12	LOC110037886
ncbi_110021617	399	477	345	26	21	28	105.98	108.19	112.18	45.24	35.49	50.89	108.783	43.8733	-1.31004	2.96103e-13	9.25139e-12	LOC110021617
ncbi_110027974	88	95	75	58	32	37	12.67	11.68	13.22	54.7	29.31	36.45	12.5233	40.1533	1.6809	3.26243e-13	1.01596e-11	LOC110027974
ncbi_110023863	422	530	271	25	18	22	13.46	14.44	10.58	5.22	3.65	4.8	12.8267	4.55667	-1.4931	3.50731e-13	1.09043e-11	LOC110023863
ncbi_110036343	10	12	11	17	13	12	3.88	3.97	5.22	43.15	32.05	31.82	4.35667	35.6733	3.03355	3.7266e-13	1.15671e-11	LOC110036343
MSTRG.20695	39	37	60	43	45	23	38.03	31.24	71.7	287.48	289.8	147.67	46.99	241.65	2.36249	3.83592e-13	1.1887e-11	MT3B
ncbi_110024956	10	18	9	13	13	18	5.7	8.76	6.28	48.51	47.12	70.16	6.91333	55.2633	2.99887	4.15893e-13	1.28669e-11	LOC110024956
ncbi_110018844	424	540	388	19	35	32	78.41	85.27	87.84	23.02	41.18	40.49	83.84	34.8967	-1.26455	4.18941e-13	1.29401e-11	LOC110018844
ncbi_110029181	339	437	286	11	24	22	59.55	65.54	61.5	12.66	26.82	26.44	62.1967	21.9733	-1.50108	4.26855e-13	1.31631e-11	LOC110029181
ncbi_110036632	21	28	23	18	26	15	3.45	3.93	4.63	19.39	27.2	16.88	4.00333	21.1567	2.40184	4.49132e-13	1.37903e-11	LOC110036632
ncbi_110019230	48	70	62	33	36	30	32.57	40.09	50.87	144.64	153.19	137.93	41.1767	145.253	1.81867	4.49376e-13	1.37903e-11	LOC110019230
ncbi_110030519	276	308	213	86	94	78	174.99	166.75	165.33	357.17	379.2	338.37	169.023	358.247	1.08373	4.6256e-13	1.41544e-11	LOC110030519
ncbi_110024041	66	95	65	40	38	31	15.38	18.9	18.54	61.05	56.34	49.42	17.6067	55.6033	1.65905	4.62733e-13	1.41544e-11	LOC110024041
ncbi_110039451	115	129	94	55	65	31	70.23	67.27	70.28	220.02	252.56	129.53	69.26	200.703	1.53497	5.20943e-13	1.59093e-11	LOC110039451
ncbi_110031826	466	515	336	33	28	25	46.87	44.23	41.37	21.74	17.92	17.2	44.1567	18.9533	-1.22018	5.44565e-13	1.6604e-11	LOC110031826
ncbi_110029033	0	3	0	20	10	15	0	0.62	0	31.65	15.37	24.79	0.206667	23.9367	6.85577	5.76174e-13	1.75396e-11	LOC110029033
ncbi_110022335	548	670	568	170	195	223	144.96	151.47	183.94	294.51	327.59	404.25	160.123	342.117	1.0953	5.84701e-13	1.77706e-11	LOC110022335
ncbi_110025269	7	6	4	9	14	11	1.25	0.91	0.87	10.5	15.86	13.4	1.01	13.2533	3.71393	7.00186e-13	2.12464e-11	LOC110025269
ncbi_110027283	517	677	407	47	39	26	70.23	78.52	67.68	41.82	33.7	24.16	72.1433	33.2267	-1.11852	7.14e-13	2.1631e-11	LOC110027283
ncbi_110027326	383	411	304	23	10	27	117.75	108.21	113.91	46.11	20.1	56.72	113.29	40.9767	-1.46715	7.18311e-13	2.17269e-11	LOC110027326
ncbi_110034377	235	275	213	8	8	8	147.04	146.93	163.16	32.79	31.85	34.25	152.377	32.9633	-2.20871	7.23827e-13	2.18589e-11	LOC110034377
ncbi_110029280	253	356	270	116	104	85	77.94	93.65	101.83	234.08	203.84	179.16	91.14	205.693	1.17434	7.2732e-13	2.19294e-11	LOC110029280
ncbi_110024871	360	467	248	25	16	13	20.56	22.77	17.34	9.35	5.81	5.08	20.2233	6.74667	-1.58377	7.29614e-13	2.19637e-11	LOC110024871
ncbi_110018699	70	71	52	48	33	23	11.2	9.7	10.19	50.32	33.6	25.18	10.3633	36.3667	1.81113	7.3269e-13	2.20213e-11	LOC110018699
ncbi_110033649	390	506	255	25	13	20	37.33	41.37	29.9	15.46	7.64	12.92	36.2	12.0067	-1.59215	7.91213e-13	2.37426e-11	LOC110033649
ncbi_110021205	144	158	119	41	68	60	39.88	37.44	40.51	74.59	119.86	113.9	39.2767	102.783	1.38786	8.13442e-13	2.43711e-11	LOC110021205
ncbi_110017960	0	0	0	12	11	18	0	0	0	38.03	34.89	60.74	0.001	44.5533	15.4432	8.24369e-13	2.46595e-11	LOC110017960
ncbi_110020241	58	78	52	33	45	22	11.16	12.81	12.25	41.59	55.08	28.96	12.0733	41.8767	1.79432	8.64866e-13	2.57896e-11	LOC110020241
ncbi_110023588	103	123	78	52	43	35	37.51	38.25	34.78	124.06	99.64	87.22	36.8467	103.64	1.49197	9.88027e-13	2.93238e-11	LOC110023588
ncbi_110022572	14	4	10	11	16	16	2.65	0.65	2.31	13.62	19.24	20.7	1.87	17.8533	3.25508	9.95574e-13	2.95017e-11	LOC110022572
ncbi_110032287	601	658	566	41	54	38	95.7	89.47	110.34	42.77	54.71	41.4	98.5033	46.2933	-1.08937	9.99145e-13	2.95613e-11	LOC110032287
ncbi_110029967	558	583	451	39	43	35	145.78	130.06	144.24	66.74	71.47	62.56	140.027	66.9233	-1.06512	1.03965e-12	3.07116e-11	LOC110029967
ncbi_110037950	108	103	79	48	40	39	64.01	52.13	57.32	186.35	150.84	158.15	57.82	165.113	1.51382	1.07697e-12	3.17647e-11	LOC110037950
ncbi_110027035	300	404	349	115	129	124	91.37	105.87	130.37	227.29	250.84	258.76	109.203	245.63	1.16947	1.17878e-12	3.47136e-11	LOC110027035
ncbi_110017896	566	650	590	51	40	28	123.8	121.4	157.99	73.07	55.67	41.9	134.397	56.88	-1.2405	1.18703e-12	3.49025e-11	LOC110017896
ncbi_110024895	634	710	578	63	42	38	141.35	135.17	157.76	92.01	59.58	57.97	144.76	69.8533	-1.05126	1.28356e-12	3.76823e-11	LOC110024895
ncbi_110033414	364	502	316	29	21	21	81.06	95.46	86.15	42.3	29.75	32	87.5567	34.6833	-1.33597	1.35524e-12	3.96636e-11	LOC110033414
ncbi_110034601	0	0	1	23	28	17	0	0	0.72	91.45	111.34	72.19	0.24	91.66	8.57711	1.42887e-12	4.17541e-11	LOC110034601
ncbi_110022140	264	263	245	95	83	99	135.44	115.21	153.87	319.25	270.92	347.5	134.84	312.557	1.21287	1.45459e-12	4.24406e-11	LOC110022140
ncbi_110018245	42	61	38	29	24	27	8.24	10.22	9.13	37.28	29.97	36.25	9.19667	34.5	1.90741	1.53305e-12	4.46611e-11	LOC110018245
ncbi_110033809	536	658	424	48	36	38	60.43	62.71	58.42	34.58	25.12	28.78	60.52	29.4933	-1.03702	1.53954e-12	4.47812e-11	LOC110033809
ncbi_110035284	0	0	0	40	23	12	0	0	0	182.6	103.48	55.88	0.001	113.987	16.7985	1.68478e-12	4.89309e-11	LOC110035284
ncbi_110031103	15	22	23	22	16	16	1.76	2.21	3.31	16.93	11.96	12.86	2.42667	13.9167	2.51977	1.69163e-12	4.90546e-11	LOC110031103
ncbi_110026997	520	624	456	44	41	36	41.65	42.71	44.71	23.08	20.89	19.73	43.0233	21.2333	-1.01879	1.70025e-12	4.92293e-11	LOC110026997
ncbi_110026098	110	126	94	48	43	44	32.6	31.88	34.1	93.18	81.07	89.21	32.86	87.82	1.41822	1.7401e-12	5.03063e-11	LOC110026098
ncbi_110035124	0	0	0	12	16	10	0	0	0	29.86	39.55	25.09	0.001	31.5	14.9431	1.74779e-12	5.04518e-11	LOC110035124
ncbi_110025993	4	8	9	15	12	9	0.93	1.58	2.55	22.74	17.67	14.25	1.68667	18.22	3.43328	1.86943e-12	5.37993e-11	LOC110025993
ncbi_110035598	326	350	308	19	19	12	59.23	54.33	68.41	22.97	22.32	14.35	60.6567	19.88	-1.60935	1.8909e-12	5.43348e-11	LOC110035598
ncbi_110025720	335	343	325	127	126	96	194.03	169.64	230.45	481.83	464.32	380.44	198.04	442.197	1.1589	2.03572e-12	5.83194e-11	LOC110025720
MSTRG.8584	58	56	41	33	33	20	12.51	10.35	10.83	46.76	45.09	29.57	11.23	40.4733	1.84961	2.04727e-12	5.85618e-11	--
ncbi_110035454	16	28	10	16	19	15	7.24	11.15	5.99	47.43	56.03	48.52	8.12667	50.66	2.64011	2.09451e-12	5.98229e-11	LOC110035454
ncbi_110019887	412	442	300	21	21	29	67.69	62.06	60.38	22.69	22.04	32.56	63.3767	25.7633	-1.29863	2.13283e-12	6.08259e-11	LOC110019887
ncbi_110032003	307	348	273	17	16	15	94.8	91.76	103.21	34.39	31.44	31.69	96.59	32.5067	-1.57114	2.1877e-12	6.22035e-11	LOC110032003
ncbi_110020365	412	475	281	26	23	22	25.5	25.11	21.83	10.54	9.06	9.32	24.1467	9.64	-1.32472	2.19637e-12	6.23564e-11	LOC110020365
ncbi_110019523	462	521	308	31	28	24	24.5	23.59	20	10.77	9.45	8.71	22.6967	9.64333	-1.23488	2.27435e-12	6.42816e-11	LOC110019523
ncbi_110027654	263	322	205	91	81	80	88.68	92.71	84.62	200.99	173.77	184.56	88.67	186.44	1.07219	2.37371e-12	6.68908e-11	LOC110027654
ncbi_110022321	14	6	4	13	11	14	3.87	1.42	1.35	23.55	19.36	26.49	2.21333	23.1333	3.38568	2.42851e-12	6.83335e-11	LOC110022321
ncbi_110027064	524	623	496	44	42	36	97.47	98.95	112.95	53.61	49.71	45.82	103.123	49.7133	-1.05267	2.47155e-12	6.93388e-11	LOC110027064
ncbi_110020604	393	451	266	106	122	107	57.64	59.76	51.84	126.82	146.01	117.5	56.4133	130.11	1.20562	2.49273e-12	6.98295e-11	LOC110020604
ncbi_110022035	308	367	301	89	116	121	33.35	33.93	39.9	63.13	79.92	89.64	35.7267	77.5633	1.11837	2.5958e-12	7.26097e-11	LOC110022035
ncbi_110024222	442	569	300	21	23	34	67.08	73.48	56.4	20.8	22.13	35.18	65.6533	26.0367	-1.33432	2.62951e-12	7.34442e-11	LOC110024222
ncbi_110039409	47	56	36	23	30	25	13.53	13.76	12.69	43.37	54.94	49.24	13.3267	49.1833	1.88385	2.67725e-12	7.46677e-11	LOC110039409
ncbi_110028958	301	398	217	12	12	19	110.01	123.54	96.79	28.88	28.05	47.76	110.113	34.8967	-1.65783	2.70459e-12	7.53195e-11	LOC110028958
ncbi_110024014	197	238	166	66	67	72	40.12	41.39	41.39	88.05	86.82	100.34	40.9667	91.7367	1.16305	2.76625e-12	7.69237e-11	LOC110024014
ncbi_110027098	150	179	150	62	55	64	87.54	89.2	107.17	237.02	204.23	255.56	94.6367	232.27	1.29533	3.07995e-12	8.55217e-11	LOC110027098
ncbi_110035094	0	0	0	21	8	9	0	0	0	45.14	18.06	20.37	0.001	27.8567	14.7657	3.11192e-12	8.6283e-11	LOC110035094
ncbi_110019792	70	86	56	28	34	39	19.22	20.17	18.83	50.38	59.4	73.29	19.4067	61.0233	1.65281	3.11748e-12	8.63109e-11	LOC110019792
ncbi_110027371	278	296	260	94	106	81	172.26	156.61	197.23	381.52	417.89	343.4	175.367	380.937	1.11918	3.22028e-12	8.90272e-11	LOC110027371
ncbi_110027728	16	12	5	15	11	15	2.39	1.53	0.92	14.69	10.46	15.34	1.61333	13.4967	3.06449	3.25078e-12	8.97395e-11	LOC110027728
ncbi_110027111	381	429	274	18	26	21	53.19	51.14	46.83	16.51	23.32	20.16	50.3867	19.9967	-1.33328	3.35242e-12	9.24107e-11	LOC110027111
ncbi_110019509	0	0	0	6	17	14	0	0	0	13.99	37.65	32.44	0.001	28.0267	14.7745	3.36575e-12	9.26437e-11	LOC110019509
ncbi_110032492	91	92	74	38	40	36	23.58	20.36	23.55	64.5	65.95	63.83	22.4967	64.76	1.52539	3.5632e-12	9.77946e-11	LOC110032492
MSTRG.926	548	548	602	35	31	36	137.2	116.23	183.81	57.47	48.1	62.35	145.747	55.9733	-1.38065	3.73209e-12	1.02282e-10	UBQ3
ncbi_110032885	91	114	93	43	42	42	58.97	63.08	73.78	182.53	173.17	186.22	65.2767	180.64	1.46848	3.932e-12	1.07605e-10	LOC110032885
ncbi_110025230	329	335	288	94	106	109	89	77.38	95.38	166.56	182.44	201.74	87.2533	183.58	1.07313	4.02404e-12	1.09965e-10	LOC110025230
ncbi_110027673	201	268	162	80	69	65	39.67	45.16	39.14	103.42	86.64	87.77	41.3233	92.61	1.16421	4.24422e-12	1.15649e-10	LOC110027673
ncbi_110023243	54	56	48	22	30	34	33.6	29.54	36.53	89.15	119.69	142.6	33.2233	117.147	1.81805	4.63518e-12	1.26121e-10	LOC110023243
ncbi_110019965	14	12	13	19	12	12	3.34	2.44	3.8	29.69	18.21	19.59	3.19333	22.4967	2.81658	4.79114e-12	1.30178e-10	LOC110019965
ncbi_110026419	357	471	309	28	13	27	54.5	60	57.57	28.09	13.08	29.22	57.3567	23.4633	-1.28955	4.82544e-12	1.30922e-10	LOC110026419
ncbi_110022791	11	8	5	9	10	18	4.06	2.52	2.26	21.76	23.49	45.46	2.94667	30.2367	3.35914	4.93388e-12	1.33673e-10	LOC110022791
ncbi_110024828	332	493	297	20	26	19	42.28	53.61	46.31	16.68	21.07	16.56	47.4	18.1033	-1.38863	5.12539e-12	1.38663e-10	LOC110024828
MSTRG.1725	519	505	449	21	34	40	272.54	226.34	288.75	72.43	112.37	145.16	262.543	109.987	-1.25523	5.3794e-12	1.45121e-10	--
ncbi_110034779	98	98	62	41	40	33	40.57	34.64	31.42	111.18	105.36	93.47	35.5433	103.337	1.5397	5.814e-12	1.56179e-10	LOC110034779
ncbi_110038606	430	471	265	23	24	22	38.46	35.98	29.02	13.48	13.66	13.46	34.4867	13.5333	-1.34952	6.16674e-12	1.65421e-10	LOC110038606
ncbi_110025290	287	382	257	11	24	13	40.71	46.27	44.63	10.22	21.66	12.62	43.87	14.8333	-1.56439	6.18901e-12	1.65783e-10	LOC110025290
ncbi_110023045	31	31	21	32	16	15	19.66	16.78	16.3	132.9	64.54	65.07	17.58	87.5033	2.3154	6.31957e-12	1.69042e-10	LOC110023045
ncbi_110018987	210	267	145	2	6	6	57.21	62.13	48.4	3.57	10.42	11.2	55.9133	8.39667	-2.7353	6.53648e-12	1.74352e-10	LOC110018987
ncbi_110030550	10	13	10	15	10	14	0.93	1.03	1.13	9.1	5.9	8.88	1.03	7.96	2.95012	6.60875e-12	1.76032e-10	LOC110030550
ncbi_110022906	489	580	400	34	38	39	45.08	45.66	45.14	20.68	22.27	24.78	45.2933	22.5767	-1.00447	6.74475e-12	1.79403e-10	LOC110022906
ncbi_110033270	123	104	99	55	39	50	69.45	50.14	68.43	203.42	140.1	193.16	62.6733	178.893	1.51318	7.01275e-12	1.8627e-10	LOC110033270
ncbi_110029302	42	65	32	29	30	20	8.01	10.13	7.58	36.08	44.59	27.27	8.57333	35.98	2.06927	7.20454e-12	1.91097e-10	LOC110029302
ncbi_110038062	38	55	48	23	31	27	5.68	7.02	8.78	22.52	29.48	27.61	7.16	26.5367	1.88996	7.44203e-12	1.9712e-10	LOC110038062
ncbi_110027198	1	0	0	15	21	21	0.2	0	0	19.98	27.55	29.22	0.0666667	25.5833	8.58402	7.62709e-12	2.0174e-10	LOC110027198
ncbi_110019442	260	315	208	68	96	88	53.35	55.2	52.25	91.41	125.34	123.56	53.6	113.437	1.08158	8.59964e-12	2.26832e-10	LOC110019442
MSTRG.11910	261	341	172	9	9	12	15.66	17.47	12.64	3.54	3.44	4.93	15.2567	3.97	-1.94223	8.84508e-12	2.32982e-10	pol
ncbi_110037826	12	13	12	14	10	17	2.82	2.6	3.45	21.51	14.93	27.29	2.95667	21.2433	2.84497	8.91516e-12	2.34502e-10	LOC110037826
ncbi_110021528	87	104	62	42	39	30	21.66	22.11	18.9	68.5	61.78	51.11	20.89	60.4633	1.53325	9.1308e-12	2.39842e-10	LOC110021528
ncbi_110039593	19	16	16	18	12	17	2.49	1.79	2.57	15.48	10.02	15.27	2.28333	13.59	2.57333	9.40299e-12	2.4665e-10	LOC110039593
ncbi_110017949	56	73	41	30	27	29	9.02	10.06	8.11	31.66	29.07	31.97	9.06333	30.9	1.76949	9.54632e-12	2.50063e-10	LOC110017949
ncbi_110026247	244	242	202	9	8	8	96.51	81.73	97.65	24.46	21.24	21.65	91.9633	22.45	-2.03434	9.68533e-12	2.53006e-10	LOC110026247
ncbi_110024475	371	373	380	22	24	14	150.81	129.47	189.1	58.58	62.07	38.94	156.46	53.1967	-1.55639	9.91048e-12	2.58176e-10	LOC110024475
ncbi_110022441	191	202	113	70	74	47	53.17	48.05	38.76	127.15	130.83	90.39	46.66	116.123	1.3154	1.01928e-11	2.65167e-10	LOC110022441
ncbi_110035759	76	94	57	34	29	41	27.01	28.53	24.8	79.15	65.57	99.7	26.78	81.4733	1.60517	1.07438e-11	2.78846e-10	LOC110035759
ncbi_110031478	34	35	26	21	24	17	12.3	10.82	11.53	49.69	55.4	42.2	11.55	49.0967	2.08773	1.0748e-11	2.78846e-10	LOC110031478
ncbi_110037740	438	501	341	29	33	29	106.89	104.4	101.88	46.36	51.24	48.42	104.39	48.6733	-1.10078	1.11631e-11	2.89219e-10	LOC110037740
ncbi_110020781	480	484	419	29	41	23	83.09	71.54	88.79	32.88	45.16	27.24	81.14	35.0933	-1.20922	1.17071e-11	3.02486e-10	LOC110020781
ncbi_110034989	465	410	389	24	34	15	451.62	340.02	462.52	152.68	210.1	99.68	418.053	154.153	-1.43932	1.19835e-11	3.09207e-10	LOC110034989
ncbi_110017848	263	292	179	14	10	6	62.35	59.11	51.95	21.74	15.08	9.73	57.8033	15.5167	-1.89733	1.30987e-11	3.37523e-10	LOC110017848
ncbi_110022846	502	611	430	46	27	43	58.52	60.9	61.54	35.89	20.03	34.3	60.32	30.0733	-1.00415	1.31503e-11	3.38394e-10	LOC110022846
ncbi_110032948	356	444	252	21	27	13	94.26	100.54	81.73	37.19	46.36	23.58	92.1767	35.71	-1.36807	1.32785e-11	3.41227e-10	LOC110032948
ncbi_110017894	4	9	6	9	11	12	0.56	1.08	1.03	8.29	9.84	11.55	0.89	9.89333	3.47458	1.3593e-11	3.48838e-10	LOC110017894
ncbi_110034019	68	58	33	27	29	30	11.56	8.42	6.87	30.07	31.37	34.9	8.95	32.1133	1.84321	1.47036e-11	3.7683e-10	LOC110034019
ncbi_110025906	455	499	315	21	33	32	39.5	36.99	33.48	11.94	18.23	19.01	36.6567	16.3933	-1.16097	1.50199e-11	3.84416e-10	LOC110025906
ncbi_110038586	233	284	170	3	14	8	127.78	132.99	114.13	10.78	48.85	30.02	124.967	29.8833	-2.06413	1.57459e-11	4.02455e-10	LOC110038586
ncbi_110023358	418	503	451	141	165	134	276.78	284.59	366.27	612.11	697.34	608.59	309.213	639.347	1.048	1.64126e-11	4.18367e-10	LOC110023358
ncbi_110030737	10	18	11	14	21	8	2.31	3.55	3.11	21.16	30.83	12.63	2.99	21.54	2.8488	1.69102e-11	4.30472e-10	LOC110030737
ncbi_110029450	452	560	379	38	34	32	131.4	139.01	134.88	72.36	62.89	63.65	135.097	66.3	-1.02691	1.72997e-11	4.39207e-10	LOC110029450
ncbi_110034641	333	357	423	21	16	14	144.11	131.92	224.1	59.53	44.05	41.45	166.71	48.3433	-1.78595	1.74763e-11	4.431e-10	LOC110034641
ncbi_110024346	232	247	149	5	0	1	38.62	35.41	30.36	5.53	0	1.15	34.7967	2.22667	-3.96599	1.77863e-11	4.49755e-10	LOC110024346
ncbi_110031588	459	567	429	31	40	37	75.64	79.01	88.5	29.51	40.32	42.31	81.05	37.38	-1.11655	1.78906e-11	4.51792e-10	LOC110031588
ncbi_110032657	167	169	157	57	71	57	44.98	38.87	51.77	100.57	121.68	105.05	45.2067	109.1	1.27104	1.79428e-11	4.52506e-10	LOC110032657
ncbi_110037665	138	168	138	50	57	59	77.12	80.17	94.41	183.03	202.67	225.59	83.9	203.763	1.28015	1.82123e-11	4.5748e-10	LOC110037665
ncbi_110020992	368	437	275	23	23	23	63.16	64.04	57.78	25.86	25.11	27.01	61.66	25.9933	-1.24619	1.83049e-11	4.59196e-10	LOC110020992
ncbi_110017859	666	708	377	35	40	45	38.36	34.82	26.58	13.2	14.66	17.73	33.2533	15.1967	-1.12974	1.88867e-11	4.73165e-10	LOC110017859
ncbi_110029650	592	697	374	41	40	40	115.11	115.72	89.03	52.22	49.48	53.22	106.62	51.64	-1.04592	1.89364e-11	4.73784e-10	LOC110029650
ncbi_110029902	29	27	20	29	19	11	14.12	11.22	11.92	92.48	58.85	36.64	12.42	62.6567	2.3348	1.9345e-11	4.83371e-10	LOC110029902
ncbi_110032539	521	658	373	45	38	32	107.98	116.33	94.6	60.48	49.43	45.34	106.303	51.75	-1.03856	1.9547e-11	4.87775e-10	LOC110032539
ncbi_110034946	116	139	105	50	47	42	83.54	85.48	92.57	235.87	215.36	206.95	87.1967	219.393	1.33117	2.00015e-11	4.9846e-10	LOC110034946
ncbi_110022599	198	211	168	4	6	4	48.45	44.08	50.32	6.41	9.34	6.7	47.6167	7.48333	-2.66971	2.07722e-11	5.16989e-10	LOC110022599
ncbi_110020193	7	5	4	7	15	9	2.54	1.55	1.78	16.64	34.63	22.34	1.95667	24.5367	3.64847	2.10557e-11	5.23357e-10	LOC110020193
ncbi_110023213	310	420	250	14	20	22	36.01	41.89	35.55	10.65	14.78	17.48	37.8167	14.3033	-1.40267	2.21635e-11	5.50171e-10	LOC110023213
ncbi_110019250	502	563	316	36	29	29	16.18	15.5	12.47	7.6	5.95	6.4	14.7167	6.65	-1.14602	2.36392e-11	5.8527e-10	LOC110019250
ncbi_110031146	1	3	1	6	9	14	0.24	0.61	0.29	9.42	13.72	22.95	0.38	15.3633	5.33735	2.39039e-11	5.91053e-10	LOC110031146
ncbi_110033200	60	96	66	52	35	25	32.87	45.19	44.6	186.69	122.96	94.64	40.8867	134.763	1.72073	2.46532e-11	6.07995e-10	LOC110033200
ncbi_110023708	374	539	328	32	26	24	45.93	56.52	49.31	25.74	20.32	20.17	50.5867	22.0767	-1.19623	2.50956e-11	6.18102e-10	LOC110023708
ncbi_110024061	74	116	83	32	47	42	17.95	24.02	25.21	54.54	77.08	70.78	22.3933	67.4667	1.59111	2.54841e-11	6.26856e-10	LOC110024061
ncbi_110039529	197	214	154	5	4	4	40.58	37.64	38.83	6.75	5.24	5.64	39.0167	5.87667	-2.73102	2.56224e-11	6.29441e-10	LOC110039529
ncbi_110026221	176	197	105	48	69	61	22.09	21.11	16.13	39.46	55.1	52.39	19.7767	48.9833	1.30849	2.67111e-11	6.54491e-10	LOC110026221
ncbi_110028893	0	0	0	11	10	8	0	0	0	20.37	17.89	14.43	0.001	17.5633	14.1003	2.7246e-11	6.66736e-10	LOC110028893
ncbi_110030037	168	191	158	53	65	67	49.52	48.07	57.01	102.32	121.89	135.11	51.5333	119.773	1.21673	2.75039e-11	6.72181e-10	LOC110030037
ncbi_110024663	209	213	157	4	4	7	63.6	55.26	58.5	8	7.69	14.46	59.12	10.05	-2.55645	2.76448e-11	6.74753e-10	LOC110024663
ncbi_110030192	42	27	36	20	22	31	20.01	10.99	21	62.43	66.7	101.07	17.3333	76.7333	2.1463	2.84009e-11	6.92318e-10	LOC110030192
ncbi_110037035	211	227	181	9	3	8	86.79	79.89	91.1	25.24	8.65	23.41	85.9267	19.1	-2.16953	2.87983e-11	7.01104e-10	LOC110037035
ncbi_110036629	218	230	188	4	10	8	36.43	32.82	38.46	4.38	10.63	9.15	35.9033	8.05333	-2.15646	3.08558e-11	7.48312e-10	LOC110036629
ncbi_110021353	115	155	103	47	57	39	22.86	25.7	24.39	52.07	63.54	45.12	24.3167	53.5767	1.13966	3.16534e-11	7.65697e-10	LOC110021353
ncbi_110032649	129	176	123	64	43	55	35.3	41.12	41.2	114.7	74.86	102.96	39.2067	97.5067	1.3144	3.30542e-11	7.96535e-10	LOC110032649
ncbi_110025544	464	532	408	36	34	36	57.17	55.97	61.54	29.05	26.65	30.35	58.2267	28.6833	-1.02147	3.36327e-11	8.09446e-10	LOC110025544
ncbi_110019126	296	363	251	22	13	17	33.83	35.42	35.12	16.47	9.45	13.29	34.79	13.07	-1.41241	3.48139e-11	8.36814e-10	LOC110019126
ncbi_110028963	149	182	129	48	61	55	46.77	48.78	49.57	98.69	121.82	118.12	48.3733	112.877	1.22246	3.52239e-11	8.45596e-10	LOC110028963
ncbi_110024522	258	297	197	100	81	63	132.72	130.46	124.06	336.95	265.1	221.73	129.08	274.593	1.08903	3.74575e-11	8.95816e-10	LOC110024522
ncbi_110017933	9	12	13	12	13	13	2.44	2.78	4.32	21.32	22.44	24.13	3.18	22.63	2.83114	3.79851e-11	9.07288e-10	LOC110017933
ncbi_110026029	467	550	287	33	27	24	72.78	73.76	54.12	32.03	25.45	24.33	66.8867	27.27	-1.2944	4.01096e-11	9.5683e-10	LOC110026029
ncbi_110032611	284	314	243	98	82	82	157.83	148.96	165.2	356.98	290.1	312.17	157.33	319.75	1.02315	4.03033e-11	9.60241e-10	LOC110032611
ncbi_110031190	458	623	320	32	33	30	100.12	116.29	85.64	45.82	45.9	44.87	100.683	45.53	-1.14494	4.07243e-11	9.69054e-10	LOC110031190
ncbi_110027978	378	494	268	25	27	20	47.44	52.94	41.18	20.55	21.56	17.18	47.1867	19.7633	-1.25555	4.25892e-11	1.01216e-09	LOC110027978
ncbi_110020265	92	134	75	36	46	41	22.61	28.12	22.57	57.96	71.93	68.95	24.4333	66.28	1.43972	4.32427e-11	1.02512e-09	LOC110020265
ncbi_110021048	421	476	350	25	39	25	63.39	61.2	64.51	24.66	37.36	25.75	63.0333	29.2567	-1.10735	4.47263e-11	1.05897e-09	LOC110021048
ncbi_110025742	3	10	3	12	10	8	1.1	3.13	1.35	28.82	23.33	20.07	1.86	24.0733	3.69406	4.95129e-11	1.16792e-09	LOC110025742
ncbi_110019810	81	78	67	33	30	40	55.91	45.97	56.61	149.2	131.74	188.9	52.83	156.613	1.56778	5.00323e-11	1.17871e-09	LOC110019810
ncbi_110038827	133	138	118	45	59	45	23.67	20.97	25.71	52.45	66.8	54.79	23.45	58.0133	1.3068	5.03925e-11	1.18572e-09	LOC110038827
ncbi_110027044	177	218	178	8	4	3	31.05	32.85	38.12	9.17	4.95	3.59	34.0067	5.90333	-2.52622	5.18465e-11	1.2171e-09	LOC110027044
ncbi_110024165	108	98	83	36	44	41	31.96	24.76	30.06	69.77	82.83	83	28.9267	78.5333	1.44091	5.18542e-11	1.2171e-09	LOC110024165
ncbi_110022792	90	80	61	27	44	35	29.29	22.23	24.3	57.55	91.09	77.92	25.2733	75.52	1.57924	5.48522e-11	1.28587e-09	LOC110022792
ncbi_110031566	186	219	159	3	3	9	25.22	25.36	26.39	2.66	2.59	8.35	25.6567	4.53333	-2.50069	5.5179e-11	1.29194e-09	LOC110031566
ncbi_110035303	29	16	9	11	19	23	9.94	4.66	3.64	24.82	41.27	52.77	6.08	39.62	2.70409	5.73786e-11	1.34178e-09	LOC110035303
ncbi_110029536	80	97	78	39	42	29	14.49	14.87	17.17	46.26	48.39	35.93	15.51	43.5267	1.4887	6.00895e-11	1.40344e-09	LOC110029536
ncbi_110035280	405	461	255	29	19	21	131.63	127.91	101.59	61.4	40.17	47.56	120.377	49.71	-1.27595	6.0824e-11	1.41885e-09	LOC110035280
ncbi_110039269	244	303	210	10	11	16	102.8	109	108.31	27.6	30.1	46.12	106.703	34.6067	-1.62448	6.19013e-11	1.44221e-09	LOC110039269
ncbi_110030907	500	632	330	36	32	35	33.23	35.38	25.99	15.94	14.1	17.09	31.5333	15.71	-1.00519	6.20095e-11	1.44296e-09	LOC110030907
ncbi_110018310	452	503	286	31	29	23	63.73	60.56	49.37	28.63	26.02	22.19	57.8867	25.6133	-1.17634	6.4316e-11	1.49296e-09	LOC110018310
ncbi_110020221	10	9	8	14	10	10	2.9	2.23	2.84	26.64	18.48	19.87	2.65667	21.6633	3.02757	6.5004e-11	1.50544e-09	LOC110020221
ncbi_110022219	91	123	111	54	54	34	105.25	121.48	157.17	409.12	397.39	269.07	127.967	358.527	1.48631	6.50123e-11	1.50544e-09	LOC110022219
ncbi_110019618	271	348	268	19	18	12	77.31	84.77	93.59	35.5	32.67	23.42	85.2233	30.53	-1.48102	6.51263e-11	1.50624e-09	LOC110019618
ncbi_110026844	5	10	3	11	14	6	0.7	1.19	0.51	10.05	12.43	5.73	0.8	9.40333	3.5551	7.01056e-11	1.61549e-09	LOC110026844
ncbi_110019189	488	613	423	50	23	40	102.17	109.59	108.42	68.57	30.64	57.3	106.727	52.17	-1.03263	7.30909e-11	1.67817e-09	LOC110019189
ncbi_110029269	39	38	43	24	24	23	8.61	7.17	11.63	34.73	33.73	34.76	9.13667	34.4067	1.91295	7.426e-11	1.70295e-09	LOC110029269
ncbi_110028827	0	0	0	16	7	5	0	0	0	77.38	32.88	25.26	0.001	45.1733	15.4632	7.51602e-11	1.72151e-09	LOC110028827
ncbi_110032799	84	65	42	37	32	27	42.92	28.36	26.27	123.84	104.03	94.39	32.5167	107.42	1.72401	8.58925e-11	1.96259e-09	LOC110032799
ncbi_110035991	344	385	220	22	14	18	67.93	64.88	53.15	28.44	17.58	24.5	61.9867	23.5067	-1.39889	8.81996e-11	2.01288e-09	LOC110035991
ncbi_110031184	19	22	13	20	21	7	2.65	2.62	2.22	18.26	18.62	6.67	2.49667	14.5167	2.53964	8.90081e-11	2.02889e-09	LOC110031184
ncbi_110022579	218	258	151	7	8	8	31.43	31.77	26.66	6.61	7.34	7.89	29.9533	7.28	-2.04071	9.05258e-11	2.05854e-09	LOC110022579
ncbi_110034865	19	30	19	15	25	12	6.95	9.37	8.51	35.96	58.21	30.05	8.27667	41.4067	2.32274	9.21895e-11	2.09386e-09	LOC110034865
ncbi_110033781	44	36	29	26	24	16	29.46	20.58	23.77	114.04	102.25	73.31	24.6033	96.5333	1.97217	9.66639e-11	2.19286e-09	LOC110033781
ncbi_110027907	10	12	7	12	11	11	1.98	2.03	1.69	15.55	13.84	14.88	1.9	14.7567	2.9573	9.81247e-11	2.22069e-09	LOC110027907
ncbi_110018188	210	313	136	70	80	89	56.87	72.39	45.07	124.16	137.86	165.45	58.11	142.49	1.294	9.90564e-11	2.2391e-09	LOC110018188
ncbi_110019923	516	583	316	37	27	34	48.82	45	36.6	21.62	15.16	21.32	43.4733	19.3667	-1.16656	1.04767e-10	2.36535e-09	LOC110019923
ncbi_110029657	337	368	229	13	16	25	42.56	39.69	35.41	10.76	12.86	21.05	39.22	14.89	-1.39725	1.06169e-10	2.39133e-09	LOC110029657
ncbi_110036565	12	12	7	11	17	8	13.96	11.92	9.97	83.85	125.87	63.7	11.95	91.14	2.93107	1.08968e-10	2.44916e-09	LOC110036565
ncbi_110035585	565	538	361	34	44	28	57.08	46.41	44.65	22.5	28.28	19.35	49.38	23.3767	-1.07886	1.08995e-10	2.44916e-09	LOC110035585
ncbi_110019113	236	272	197	11	3	17	42.05	41.39	42.98	12.84	3.4	20.73	42.14	12.3233	-1.7738	1.11362e-10	2.49055e-09	LOC110019113
ncbi_110021044	326	365	234	107	106	71	123.47	118.1	108.46	266.17	256.56	184.7	116.677	235.81	1.01511	1.11657e-10	2.4942e-09	LOC110021044
ncbi_110029398	362	455	284	28	30	16	20.37	21.86	19.56	10.32	10.74	6.16	20.5967	9.07333	-1.18271	1.15823e-10	2.58421e-09	LOC110029398
ncbi_110021306	428	513	277	30	30	21	120.65	123.48	95.59	55.4	53.81	40.5	113.24	49.9033	-1.18218	1.16706e-10	2.60086e-09	LOC110021306
ncbi_110020002	295	327	308	15	20	16	113.05	107	144.5	37.65	48.76	41.95	121.517	42.7867	-1.50592	1.19945e-10	2.66991e-09	LOC110020002
ncbi_110031338	118	124	103	49	44	40	55.26	49.59	59.05	150.32	131.11	128.17	54.6333	136.533	1.3214	1.24482e-10	2.76764e-09	LOC110031338
ncbi_110028091	236	249	239	70	92	96	176.63	159.13	218.98	343.16	438.08	491.58	184.913	424.273	1.19814	1.32746e-10	2.94792e-09	LOC110028091
ncbi_110020979	6	3	1	9	8	9	0.5	0.21	0.1	4.88	4.21	5.1	0.27	4.73	4.13081	1.35114e-10	2.99699e-09	LOC110020979
ncbi_110033635	155	190	113	39	65	65	65.24	68.28	58.18	107.75	173.37	186.8	63.9	155.973	1.28741	1.41585e-10	3.1332e-09	LOC110033635
ncbi_110025786	34	35	21	19	15	24	11.12	9.62	8.27	40.16	30.59	52.98	9.67	41.2433	2.09257	1.41913e-10	3.13681e-09	LOC110025786
ncbi_110023831	211	249	176	4	10	12	56.92	57.35	58.12	7.07	17.16	22.15	57.4633	15.46	-1.8941	1.63569e-10	3.60289e-09	LOC110023831
ncbi_110028962	401	481	317	32	27	29	63.27	64.81	61.23	33.07	27.11	31.31	63.1033	30.4967	-1.04906	1.64343e-10	3.61574e-09	LOC110028962
ncbi_110028480	176	211	126	64	72	43	80.16	82.06	70.26	190.95	208.65	134	77.4933	177.867	1.19865	1.70788e-10	3.7519e-09	LOC110028480
ncbi_110027750	43	64	28	30	20	24	16.66	21.18	13.28	76.15	49.31	63.63	17.04	63.03	1.88711	1.70928e-10	3.7519e-09	LOC110027750
ncbi_110026633	3	1	6	12	5	11	1.01	0.29	2.46	26.34	10.66	25.22	1.25333	20.74	4.04857	1.79983e-10	3.94609e-09	LOC110026633
ncbi_110024454	42	39	49	32	20	26	35.78	28.37	51.11	178.59	108.41	151.56	38.42	146.187	1.92788	1.85179e-10	4.05534e-09	LOC110024454
ncbi_110019979	29	43	11	18	22	19	12.13	14.82	5.75	48.3	59.76	54.33	10.9	54.13	2.3121	1.91289e-10	4.17949e-09	LOC110019979
ncbi_110033626	0	0	0	6	8	10	0	0	0	11.89	15.39	20.69	0.001	15.99	13.9649	1.95744e-10	4.27191e-09	LOC110033626
ncbi_110037811	199	227	185	11	4	8	99.81	97.22	113.59	36.14	12.76	27.45	103.54	25.45	-2.02445	1.96509e-10	4.28367e-09	LOC110037811
ncbi_110018041	426	518	421	30	33	38	144.79	150.34	175.18	66.79	71.36	88.37	156.77	75.5067	-1.05397	2.0604e-10	4.48114e-09	LOC110018041
ncbi_110019560	32	30	15	23	12	20	23.22	18.59	13.33	109.32	55.4	99.3	18.38	88.0067	2.25948	2.09446e-10	4.55e-09	LOC110019560
ncbi_110020030	32	22	21	18	19	16	11.37	6.68	9.14	41.9	42.96	38.91	9.06333	41.2567	2.18651	2.14262e-10	4.64929e-09	LOC110020030
ncbi_110021721	346	345	208	14	19	17	52.58	44.78	39.41	13.31	17.54	18	45.59	16.2833	-1.48532	2.30746e-10	5.00125e-09	LOC110021721
MSTRG.2624	141	164	184	83	82	51	113.54	112.77	181.39	437.8	420.12	280.99	135.9	379.637	1.48207	2.35616e-10	5.09517e-09	--
ncbi_110021222	155	221	140	5	4	2	27.16	33.07	30.04	5.74	4.46	2.4	30.09	4.2	-2.84082	2.38042e-10	5.14176e-09	LOC110021222
ncbi_110024260	42	70	57	35	27	25	11.69	16.64	19.43	63.83	47.83	47.62	15.92	53.0933	1.73769	2.43263e-10	5.24856e-09	LOC110024260
ncbi_110028427	114	122	89	40	45	39	55.93	51.11	53.45	128.54	140.46	130.91	53.4967	133.303	1.31719	2.47675e-10	5.33767e-09	LOC110028427
MSTRG.11122	58	66	50	30	21	33	9.55	9.28	10.07	32.34	21.99	37.16	9.63333	30.4967	1.66254	2.5802e-10	5.55431e-09	--
ncbi_110021391	208	210	183	11	7	4	70.82	61.06	76.28	24.53	15.16	9.32	69.3867	16.3367	-2.08654	2.5962e-10	5.58242e-09	LOC110021391
ncbi_110024123	246	310	218	13	15	14	75	80.7	81.36	25.96	29.1	29.2	79.02	28.0867	-1.49233	2.62912e-10	5.64042e-09	LOC110024123
ncbi_110019858	96	99	77	43	34	34	54.08	49.62	56.13	172.94	137.91	147.48	53.2767	152.777	1.51985	2.68644e-10	5.75038e-09	LOC110019858
ncbi_110033780	159	221	148	6	3	5	23.76	28.2	27.08	5.87	2.85	5.11	26.3467	4.61	-2.51478	2.7417e-10	5.85545e-09	LOC110033780
ncbi_110023661	432	511	316	40	29	24	57.94	58.52	51.88	35.14	24.75	22.02	56.1133	27.3033	-1.03927	2.75429e-10	5.87571e-09	LOC110023661
ncbi_110027218	0	0	0	7	8	8	0	0	0	14.33	15.91	17.11	0.001	15.7833	13.9461	2.77669e-10	5.91685e-09	LOC110027218
ncbi_110027528	333	391	327	25	24	20	83.9	84.12	100.86	41.26	38.47	34.48	89.6267	38.07	-1.23527	2.78105e-10	5.91949e-09	LOC110027528
ncbi_110030245	60	56	73	33	29	39	29.51	23.52	43.96	106.32	90.75	131.25	32.33	109.44	1.75919	2.79836e-10	5.94299e-09	LOC110030245
ncbi_110024202	212	258	122	74	71	60	49.73	51.68	35.04	113.72	105.98	96.31	45.4833	105.337	1.2116	2.82549e-10	5.99389e-09	LOC110024202
ncbi_110021545	40	49	33	21	22	23	8.29	8.67	8.38	28.52	29.02	32.63	8.44667	30.0567	1.83123	2.83407e-10	6.00537e-09	LOC110021545
ncbi_110030628	72	106	67	36	34	33	14.49	18.03	16.5	47.45	43.53	44.52	16.34	45.1667	1.46685	2.85491e-10	6.04279e-09	LOC110030628
ncbi_110034869	91	78	72	39	41	27	47.35	34.78	46.01	131.63	137.06	95.09	42.7133	121.26	1.50535	2.9533e-10	6.24407e-09	LOC110034869
ncbi_110030183	0	0	0	7	6	10	0	0	0	14.4	12.1	21.44	0.001	15.98	13.964	3.03055e-10	6.39314e-09	LOC110030183
ncbi_110021631	25	33	16	15	26	12	9.29	10.4	7.23	36.27	61.06	30.31	8.97333	42.5467	2.24533	3.08894e-10	6.50908e-09	LOC110021631
ncbi_110034095	9	12	4	10	7	16	1.05	1.19	0.57	7.63	5.19	12.75	0.936667	8.52333	3.18581	3.09574e-10	6.51618e-09	LOC110034095
ncbi_110021324	290	370	264	20	23	15	157.01	171.05	174.98	70.93	79.23	55.56	167.68	68.5733	-1.28999	3.25666e-10	6.8473e-09	LOC110021324
MSTRG.7384	55	51	44	27	28	21	25.33	20.04	25.09	81.82	81.98	67.93	23.4867	77.2433	1.71757	3.46474e-10	7.27672e-09	GCR2
ncbi_110029104	235	273	170	10	13	9	53.08	52.62	47.04	14.4	18.85	14.27	50.9133	15.84	-1.68447	3.60091e-10	7.52936e-09	LOC110029104
ncbi_110019217	251	272	222	13	15	11	68.43	63.32	74.1	23.22	26.02	20.52	68.6167	23.2533	-1.56112	3.63028e-10	7.57928e-09	LOC110019217
ncbi_110030423	570	655	328	172	142	154	134.88	132.35	95.02	266.61	213.79	249.33	120.75	243.243	1.01038	3.68484e-10	7.67945e-09	LOC110030423
ncbi_110025600	40	38	30	20	19	23	18.45	14.92	16.98	61.13	56.17	72.59	16.7833	63.2967	1.9151	3.72307e-10	7.73706e-09	LOC110025600
ncbi_110021268	23	19	9	15	19	10	3.95	2.78	1.89	16.86	20.74	11.74	2.87333	16.4467	2.517	3.72472e-10	7.73706e-09	LOC110021268
ncbi_110038049	131	190	109	49	63	43	35.06	43.43	35.72	85.91	107.29	78.75	38.07	90.65	1.25165	3.78644e-10	7.85665e-09	LOC110038049
ncbi_110022709	17	15	12	14	25	6	1.43	1.08	1.24	7.72	13.38	3.45	1.25	8.18333	2.71076	3.86364e-10	7.98913e-09	LOC110022709
ncbi_110026916	71	64	48	31	32	23	39.56	30.45	32.74	113.15	113.45	87.69	34.25	104.763	1.61296	3.86592e-10	7.98913e-09	LOC110026916
ncbi_110027982	374	415	313	35	21	21	76.42	72.41	78.3	46.85	27.3	29.36	75.71	34.5033	-1.13375	3.86713e-10	7.98913e-09	LOC110027982
ncbi_110035103	3	0	0	8	9	11	1.51	0	0	25.91	29.95	37.08	0.503333	30.98	5.94368	3.96761e-10	8.18779e-09	LOC110035103
ncbi_110020538	178	219	118	3	4	5	23.67	24.86	19.15	2.59	3.38	4.66	22.56	3.54333	-2.67059	4.1091e-10	8.46136e-09	LOC110020538
ncbi_110026956	371	402	268	25	19	27	76.3	70.59	67.47	33.68	24.86	37.99	71.4533	32.1767	-1.15099	4.18949e-10	8.61753e-09	LOC110026956
ncbi_110038073	95	107	84	27	54	39	30.08	28.99	32.5	56.87	108.82	84.1	30.5233	83.2633	1.44777	4.24821e-10	8.72505e-09	LOC110038073
ncbi_110029429	1062	1329	831	121	108	102	140.13	145.29	143.67	56.12	43.45	60.17	143.03	53.2467	-1.42555	4.25096e-10	8.72505e-09	LOC110029429
ncbi_110032954	23	29	20	22	14	14	4.2	4.52	4.47	26.31	16.26	17.49	4.39667	20.02	2.18696	4.2882e-10	8.79197e-09	LOC110032954
ncbi_110025718	0	6	3	7	10	8	0	1	0.72	8.96	12.43	10.7	0.573333	10.6967	4.22164	4.33134e-10	8.87082e-09	LOC110025718
ncbi_110021907	168	162	215	3	2	2	103.26	85.02	161.78	12.08	7.82	8.41	116.687	9.43667	-3.62822	4.33881e-10	8.87655e-09	LOC110021907
ncbi_110021167	397	485	369	29	38	27	48.62	50.71	55.25	23.27	29.62	22.63	51.5267	25.1733	-1.03342	4.3741e-10	8.9391e-09	LOC110021167
ncbi_110024964	215	288	245	81	88	80	156.01	178.45	217.65	385.01	406.28	397.19	184.037	396.16	1.10609	4.51003e-10	9.20698e-09	LOC110024964
MSTRG.6926	5	11	4	9	9	11	1.8	3.37	1.76	21.17	20.56	27.02	2.31	22.9167	3.31043	4.65593e-10	9.49459e-09	--
ncbi_110022578	373	421	263	28	23	22	38.11	36.73	32.89	18.74	14.95	15.38	35.91	16.3567	-1.13451	4.84555e-10	9.87066e-09	LOC110022578
ncbi_110034287	365	383	334	133	110	93	296.42	265.59	332.06	707.5	568.37	516.75	298.023	597.54	1.00361	4.86932e-10	9.90845e-09	LOC110034287
ncbi_110024823	9	20	5	12	8	19	1.93	3.67	1.32	16.9	10.93	27.95	2.30667	18.5933	3.0109	4.94241e-10	1.00356e-08	LOC110024823
ncbi_110025571	3	10	8	11	9	10	0.84	2.38	2.73	20.12	15.99	19.1	1.98333	18.4033	3.21397	5.13705e-10	1.04086e-08	LOC110025571
ncbi_110026048	233	222	196	5	13	10	90.75	73.83	93.45	12.76	32.21	26.65	86.01	23.8733	-1.8491	5.14924e-10	1.04221e-08	LOC110026048
ncbi_110019367	17	32	10	19	13	15	1.74	2.8	1.26	12.77	8.49	10.53	1.93333	10.5967	2.45445	5.30509e-10	1.07147e-08	LOC110019367
ncbi_110031703	86	77	56	36	32	28	15.98	12.22	12.74	43.82	37.83	35.6	13.6467	39.0833	1.518	5.36657e-10	1.08273e-08	LOC110031703
ncbi_110030481	62	83	67	28	35	31	13.59	15.54	17.98	40.21	48.82	46.5	15.7033	45.1767	1.52451	5.44288e-10	1.09696e-08	LOC110030481
ncbi_110018875	99	113	73	34	36	42	66.88	65.18	60.37	150.45	154.73	194.13	64.1433	166.437	1.3756	5.49068e-10	1.10542e-08	LOC110018875
ncbi_110033575	203	223	152	55	71	61	56.89	53.36	52.15	100.96	126.59	116.96	54.1333	114.837	1.08499	5.50132e-10	1.10639e-08	LOC110033575
ncbi_110021646	77	75	75	25	41	38	29.3	24.37	34.94	62.32	99.27	98.94	29.5367	86.8433	1.55591	5.54983e-10	1.11496e-08	LOC110021646
ncbi_110033647	264	343	252	17	10	23	61.03	67.71	71.32	25.74	14.71	36.38	66.6867	25.61	-1.38069	6.39641e-10	1.28368e-08	LOC110033647
ncbi_110021725	165	213	156	67	58	53	80.02	88.21	92.62	212.85	178.97	175.87	86.95	189.23	1.12188	6.41366e-10	1.28578e-08	LOC110021725
ncbi_110026239	38	27	38	21	27	18	9.44	5.63	11.55	34.16	42.66	30.58	8.87333	35.8	2.01241	6.5146e-10	1.30464e-08	LOC110026239
ncbi_110035433	456	474	417	26	36	38	79.33	70.4	88.8	29.6	39.85	45.23	79.51	38.2267	-1.05656	6.65218e-10	1.32938e-08	LOC110035433
ncbi_110038446	5	8	4	10	7	10	2.23	3.05	2.18	29.21	19.86	30.51	2.48667	26.5267	3.41516	6.76024e-10	1.34956e-08	LOC110038446
ncbi_110030998	132	144	87	37	56	42	37.77	35.18	30.47	69.35	101.94	82.22	34.4733	84.5033	1.29353	6.93661e-10	1.38331e-08	LOC110030998
ncbi_110031400	7	8	4	7	12	9	3.74	3.65	2.61	24.48	40.76	32.87	3.33333	32.7033	3.2944	7.10825e-10	1.41605e-08	LOC110031400
ncbi_110034562	220	248	211	16	8	8	141.13	135.85	165.71	67.23	32.65	35.11	147.563	44.9967	-1.71344	7.23095e-10	1.43898e-08	LOC110034562
ncbi_110031790	52	39	39	17	27	29	13.86	8.88	12.73	29.68	45.79	52.89	11.8233	42.7867	1.85552	7.33017e-10	1.4572e-08	LOC110031790
ncbi_110039050	28	32	17	19	13	19	27.8	26.92	20.15	121.43	84.24	128.54	24.9567	111.403	2.1583	7.3514e-10	1.45989e-08	LOC110039050
ncbi_110037620	205	206	132	2	11	4	72.99	62.63	57.54	4.66	24.92	9.74	64.3867	13.1067	-2.29646	7.49575e-10	1.487e-08	LOC110037620
ncbi_110020286	275	353	208	18	12	19	47.32	51.87	43.82	20.29	13.14	22.37	47.67	18.6	-1.35778	7.5062e-10	1.48751e-08	LOC110020286
ncbi_110024874	76	88	83	40	35	31	13.65	13.5	18.25	47.06	40	38.1	15.1333	41.72	1.46301	7.56186e-10	1.49698e-08	LOC110024874
ncbi_110030657	328	408	247	19	25	22	27.68	29.4	25.52	10.5	13.42	12.7	27.5333	12.2067	-1.17351	7.65408e-10	1.51366e-08	LOC110030657
ncbi_110029238	108	112	82	46	29	45	74.27	65.77	69.04	207.22	126.89	211.75	69.6933	181.953	1.38448	7.94521e-10	1.56796e-08	LOC110029238
ncbi_110035206	61	56	48	27	28	24	25.67	20.12	24.73	74.43	74.97	69.1	23.5067	72.8333	1.63153	7.97364e-10	1.57193e-08	LOC110035206
ncbi_110023850	39	43	26	25	17	19	11.4	10.73	9.3	56.41	35.59	44.78	10.4767	45.5933	2.12164	8.01945e-10	1.57932e-08	LOC110023850
ncbi_110023734	71	76	43	27	39	22	19.6	17.99	14.51	48.84	69.08	41.19	17.3667	53.0367	1.61067	8.2763e-10	1.62653e-08	LOC110023734
ncbi_110032496	390	393	246	21	24	23	241.17	207.19	186.23	84.59	93.05	95.21	211.53	90.95	-1.21772	8.4681e-10	1.66078e-08	LOC110032496
ncbi_110028277	89	118	82	37	47	30	20.05	22.7	22.62	54.61	67.38	46.25	21.79	56.08	1.36382	8.68454e-10	1.70147e-08	LOC110028277
ncbi_110034773	35	24	23	15	24	16	23.27	13.63	18.72	65.34	101.54	72.8	18.54	79.8933	2.10743	8.78491e-10	1.71936e-08	LOC110034773
ncbi_110033133	195	234	185	9	10	8	44.25	45.34	51.39	13.38	14.44	12.42	46.9933	13.4133	-1.80879	8.81308e-10	1.72309e-08	LOC110033133
ncbi_110033456	203	203	123	59	59	60	161.76	138.13	119.99	307.96	299.12	327.12	139.96	311.4	1.15375	8.96182e-10	1.75037e-08	LOC110033456
ncbi_110020491	249	262	194	12	10	15	28.63	25.66	27.36	9.07	7.43	11.83	27.2167	9.44333	-1.52712	9.27124e-10	1.80523e-08	LOC110020491
ncbi_110029327	34	54	26	29	20	16	18.1	24.55	16.94	101.12	67.74	58.28	19.8633	75.7133	1.93044	9.32685e-10	1.81419e-08	LOC110029327
MSTRG.12666	12	14	16	20	14	7	11.37	11.32	18.55	124.08	84.36	45.36	13.7467	84.6	2.62158	9.38011e-10	1.82268e-08	--
ncbi_110032283	239	299	153	12	11	9	13.26	14.2	10.4	4.41	3.81	3.46	12.62	3.89333	-1.69663	9.41244e-10	1.82709e-08	LOC110032283
ncbi_110028610	12	23	14	11	13	17	1.29	2.11	1.84	7.75	8.9	12.51	1.74667	9.72	2.47635	9.69321e-10	1.87842e-08	LOC110028610
ncbi_110027324	225	309	152	14	6	10	33.42	39.19	27.64	13.85	5.42	10.17	33.4167	9.81333	-1.76775	1.01768e-09	1.96741e-08	LOC110027324
ncbi_110027720	1	1	2	8	11	5	0.53	0.45	1.3	27.78	37.1	18.14	0.76	27.6733	5.18635	1.04825e-09	2.02238e-08	LOC110027720
ncbi_110028015	160	152	136	61	56	44	94.83	76.93	98.68	236.82	211.17	178.43	90.1467	208.807	1.21182	1.06102e-09	2.04494e-08	LOC110028015
ncbi_110019754	8	18	4	13	12	9	0.94	1.8	0.57	9.96	8.93	7.2	1.10333	8.69667	2.97859	1.08601e-09	2.09099e-08	LOC110019754
ncbi_110022596	10	9	16	14	13	10	5.3	4.07	10.38	48.62	43.85	36.27	6.58333	42.9133	2.70454	1.08866e-09	2.09396e-08	LOC110022596
ncbi_110019215	298	325	178	18	14	11	36.64	34.13	26.8	14.5	10.95	9.25	32.5233	11.5667	-1.4915	1.10235e-09	2.11814e-08	LOC110019215
ncbi_110036751	294	383	226	14	22	21	31.11	34.61	29.28	9.7	14.81	15.2	31.6667	13.2367	-1.25843	1.11593e-09	2.1399e-08	LOC110036751
ncbi_110026454	29	29	46	28	36	14	27	23.05	52.43	170.75	213.23	89.17	34.16	157.717	2.20696	1.185e-09	2.27005e-08	LOC110026454
ncbi_110030016	189	210	142	12	6	1	60.42	57.32	55.57	25.13	12.2	2.19	57.77	13.1733	-2.1327	1.2117e-09	2.31885e-08	LOC110030016
ncbi_110028992	309	291	261	20	17	14	77.7	62.48	80.34	32.94	27.2	24.09	73.5067	28.0767	-1.3885	1.22304e-09	2.3382e-08	LOC110028992
ncbi_110025890	231	267	161	11	9	12	26.02	25.63	22.21	8.11	6.51	9.24	24.62	7.95333	-1.6302	1.23087e-09	2.35079e-08	LOC110025890
ncbi_110026482	174	238	132	66	61	52	92.24	107.74	85.67	229.19	205.75	188.61	95.2167	207.85	1.12626	1.24871e-09	2.38008e-08	LOC110026482
ncbi_110021859	227	246	208	64	80	73	72.87	67.43	81.74	134.58	163.4	160.34	74.0133	152.773	1.04554	1.31003e-09	2.48695e-08	LOC110021859
ncbi_110019649	203	242	143	47	73	79	38.49	41.19	33.19	66.53	101.47	118.55	37.6233	95.5167	1.34412	1.35499e-09	2.56975e-08	LOC110019649
ncbi_110021847	84	112	63	30	35	39	12.97	14.81	11.86	30.55	34.62	41.49	13.2133	35.5533	1.42799	1.42251e-09	2.69509e-08	LOC110021847
ncbi_110033007	37	29	26	12	19	30	6.57	4.35	5.59	13.73	21	36.56	5.50333	23.7633	2.11036	1.50911e-09	2.85632e-08	LOC110033007
ncbi_110027584	350	332	299	20	24	20	81.11	65.7	84.83	30.36	35.39	31.71	77.2133	32.4867	-1.249	1.52717e-09	2.88762e-08	LOC110027584
ncbi_110029403	56	56	42	25	22	27	24.4	20.48	22.35	71.79	60.99	83.35	22.41	72.0433	1.68472	1.53771e-09	2.9001e-08	LOC110029403
ncbi_110037122	358	418	332	22	25	33	124.79	124.42	141.68	50.23	55.44	78.7	130.297	61.4567	-1.08416	1.54137e-09	2.9001e-08	LOC110037122
ncbi_110035553	37	30	24	19	18	18	13.22	9.11	10.37	44.11	40.59	43.38	10.9	42.6933	1.96968	1.54142e-09	2.9001e-08	LOC110035553
ncbi_110025056	8	14	10	13	11	9	1.16	1.73	1.77	12.34	10.14	8.92	1.55333	10.4667	2.75236	1.56018e-09	2.93249e-08	LOC110025056
ncbi_110030883	203	265	180	81	57	68	117.41	130.61	127.11	307.45	211.35	268.31	125.043	262.37	1.06917	1.6462e-09	3.08806e-08	LOC110030883
ncbi_110030317	410	426	314	25	31	31	57.53	51.04	53.94	22.98	27.68	29.76	54.17	26.8067	-1.0149	1.65971e-09	3.11032e-08	LOC110030317
ncbi_110026603	128	121	94	54	37	39	64.15	51.71	57.68	177.42	117.72	133.15	57.8467	142.763	1.30332	1.69728e-09	3.17444e-08	LOC110026603
ncbi_110035758	59	56	34	22	25	26	33.78	24.23	20.75	70.5	72.59	85.12	26.2533	76.07	1.53483	1.70448e-09	3.18477e-08	LOC110035758
ncbi_110021998	12	20	15	12	9	20	2.67	3.75	4.03	17.24	13.08	30.44	3.48333	20.2533	2.53962	1.7516e-09	3.2696e-08	LOC110021998
ncbi_110022210	85	117	85	45	38	30	50.14	58.94	61.24	173.89	142.63	121.09	56.7733	145.87	1.3614	1.75959e-09	3.28128e-08	LOC110022210
ncbi_110035350	0	5	0	7	9	7	0	1.84	0	20.19	26.62	23.54	0.613333	23.45	5.25677	1.81905e-09	3.3855e-08	LOC110035350
ncbi_110019724	2	2	3	8	8	6	0.43	0.36	0.78	11.2	10.88	8.77	0.523333	10.2833	4.29643	1.8347e-09	3.41129e-08	LOC110019724
ncbi_110026400	347	473	272	25	28	25	40.98	47.7	39.32	19.34	21.04	20.2	42.6667	20.1933	-1.07923	1.86314e-09	3.46028e-08	LOC110026400
ncbi_110020017	72	71	66	26	32	34	21.2	17.68	23.7	49.25	60.46	68.13	20.86	59.28	1.50681	1.8647e-09	3.46028e-08	LOC110020017
ncbi_110037065	12	26	19	10	22	14	2.38	4.4	4.56	12.98	27.27	18.22	3.78	19.49	2.36628	1.96909e-09	3.63975e-08	LOC110037065
ncbi_110027318	0	3	1	10	6	7	0	0.87	0.42	22.3	13	16.31	0.43	17.2033	5.32221	1.98597e-09	3.66737e-08	LOC110027318
ncbi_110035900	66	80	64	24	27	46	38.46	39.81	45.66	91.61	100.11	183.41	41.31	125.043	1.59787	2.10833e-09	3.87446e-08	LOC110035900
ncbi_110022976	4	2	2	12	6	5	2.45	1.04	1.5	48.08	23.35	20.93	1.66333	30.7867	4.21016	2.16113e-09	3.96382e-08	LOC110022976
ncbi_110035965	166	162	125	5	2	2	58.34	48.62	53.78	11.51	4.47	4.81	53.58	6.93	-2.95077	2.17546e-09	3.98624e-08	LOC110035965
ncbi_110022750	345	414	268	26	12	32	51.48	52.75	48.96	25.41	11.39	32.67	51.0633	23.1567	-1.14086	2.25166e-09	4.11791e-08	LOC110022750
ncbi_110032567	0	0	0	9	6	4	0	0	0	21.76	14.09	10.1	0.001	15.3167	13.9028	2.27974e-09	4.16124e-08	LOC110032567
ncbi_110024004	314	420	226	28	18	15	34.33	38.93	30.23	20.46	12.78	11.45	34.4967	14.8967	-1.21147	2.29684e-09	4.18841e-08	LOC110024004
ncbi_110025805	244	282	160	9	13	13	28.37	28	22.77	6.85	9.62	10.34	26.38	8.93667	-1.56164	2.32682e-09	4.23484e-08	LOC110025805
ncbi_110027692	236	319	180	14	17	9	89.99	103.86	84.03	34.97	41.24	23.48	92.6267	33.23	-1.47894	2.329e-09	4.23484e-08	LOC110027692
ncbi_110028795	171	172	121	1	8	2	58.59	50.32	50.75	2.24	17.44	4.69	53.22	8.12333	-2.71182	2.36668e-09	4.29925e-08	LOC110028795
ncbi_110037034	267	313	226	14	23	13	129.82	129.95	134.53	44.59	71.15	43.25	131.433	52.9967	-1.31036	2.37772e-09	4.31517e-08	LOC110037034
ncbi_110034900	228	230	187	8	11	13	77.63	66.87	77.95	17.84	23.83	30.29	74.15	23.9867	-1.62821	2.39313e-09	4.33898e-08	LOC110034900
ncbi_110024952	139	159	76	47	45	46	34.12	33.33	22.84	75.57	70.28	77.25	30.0967	74.3667	1.30505	2.4234e-09	4.38967e-08	LOC110024952
ncbi_110028190	16	15	18	12	14	14	6.56	5.28	9.02	32.15	37.84	39.9	6.95333	36.63	2.39725	2.44196e-09	4.41485e-08	LOC110028190
ncbi_110037969	361	385	315	20	22	33	74.89	68.2	80	27.18	29.04	46.84	74.3633	34.3533	-1.11414	2.45433e-09	4.43299e-08	LOC110037969
ncbi_110031996	64	86	50	26	32	28	27.66	31.74	26.46	73.62	88.01	82.81	28.62	81.48	1.50942	2.48199e-09	4.47868e-08	LOC110031996
ncbi_110022082	10	12	5	6	12	13	6.55	6.53	3.51	24.88	46.87	55.49	5.53	42.4133	2.93917	2.55416e-09	4.60452e-08	LOC110022082
ncbi_110027598	9	16	8	14	9	10	4.13	6.38	4.75	44.48	27.77	33.18	5.08667	35.1433	2.78846	2.62497e-09	4.72321e-08	LOC110027598
ncbi_110034395	3	8	3	10	10	5	2.53	5.77	3.1	55.31	53.73	28.89	3.8	45.9767	3.59683	2.65981e-09	4.78135e-08	LOC110034395
ncbi_110035939	202	201	125	4	11	3	40.58	34.48	30.74	5.26	14.06	4.12	35.2667	7.81333	-2.1743	2.75594e-09	4.94947e-08	LOC110035939
ncbi_110030680	326	347	215	19	16	22	36.47	33.15	29.44	13.92	11.39	16.84	33.02	14.05	-1.23277	2.77579e-09	4.9804e-08	LOC110030680
ncbi_110029026	0	0	0	6	10	3	0	0	0	10.7	18.2	6.02	0.001	11.64	13.5068	2.89254e-09	5.18498e-08	LOC110029026
ncbi_110029871	13	10	4	9	16	7	2.31	1.52	0.87	10.46	18.11	8.49	1.56667	12.3533	2.97913	2.89678e-09	5.18767e-08	LOC110029871
ncbi_110030610	373	447	215	24	15	24	89.35	91.68	62.86	41.24	23.63	39.2	81.2967	34.69	-1.22868	2.98147e-09	5.33415e-08	LOC110030610
ncbi_110027853	150	170	138	0	8	3	37.89	37.16	43.43	0	13.04	5.26	39.4933	6.1	-2.69473	2.9842e-09	5.33415e-08	LOC110027853
ncbi_110031561	232	272	183	90	63	61	96.46	96.57	93.15	245.12	166.66	173.53	95.3933	195.103	1.03228	3.02754e-09	5.40652e-08	LOC110031561
ncbi_110028188	276	303	254	15	16	21	89.89	84.26	101.27	32	33.15	46.79	91.8067	37.3133	-1.29891	3.19034e-09	5.69189e-08	LOC110028188
ncbi_110019484	40	44	49	24	28	19	22.86	21.47	34.28	89.83	101.79	74.28	26.2033	88.6333	1.7581	3.27877e-09	5.84416e-08	LOC110019484
MSTRG.4521	26	18	16	12	16	16	9.46	5.59	7.13	28.6	37.04	39.83	7.39333	35.1567	2.2495	3.30528e-09	5.88588e-08	RLK5
ncbi_110033471	152	165	124	6	2	1	23.41	21.7	23.38	6.05	1.96	1.05	22.83	3.02	-2.91831	3.33776e-09	5.93259e-08	LOC110033471
ncbi_110018553	14	25	12	14	22	7	6.2	9.45	6.5	40.61	61.98	21.21	7.38333	41.2667	2.48263	3.34326e-09	5.93679e-08	LOC110018553
ncbi_110033524	55	52	20	33	16	26	15.48	12.64	7.04	60.98	28.59	50.05	11.72	46.54	1.9895	3.37961e-09	5.99012e-08	LOC110033524
ncbi_110019232	251	266	211	11	17	14	106.33	96.22	109.43	30.52	45.82	40.58	103.993	38.9733	-1.41593	3.38309e-09	5.9907e-08	LOC110019232
ncbi_110036853	2	2	2	7	7	7	0.32	0.23	0.33	6.21	6.03	6.48	0.293333	6.24	4.41093	3.39665e-09	6.00909e-08	LOC110036853
ncbi_110022841	32	43	30	16	19	23	24.14	27.7	27.7	79.06	91.19	118.71	26.5133	96.32	1.86112	3.50954e-09	6.18573e-08	LOC110022841
ncbi_110022701	38	74	56	25	23	44	10.44	17.16	18.65	44.68	40.53	81.41	15.4167	55.54	1.84904	3.56585e-09	6.27914e-08	LOC110022701
ncbi_110019526	14	20	22	12	22	11	1.74	2.12	3.35	9.77	17.39	9.35	2.40333	12.17	2.34022	3.62344e-09	6.37462e-08	LOC110019526
ncbi_110037078	10	10	9	11	13	7	2.86	2.44	3.15	20.62	23.67	13.7	2.81667	19.33	2.77878	3.64914e-09	6.4139e-08	LOC110037078
ncbi_110029949	190	182	135	5	8	5	116.59	95.37	101.42	20.1	31.23	20.99	104.46	24.1067	-2.11545	3.71605e-09	6.52545e-08	LOC110029949
ncbi_110025866	40	62	63	35	24	27	23.99	32.9	47.32	155.58	105.77	114.66	34.7367	125.337	1.85128	3.86702e-09	6.77801e-08	LOC110025866
ncbi_110022687	39	40	24	12	25	22	22.95	20.09	17.47	46.73	92.9	89.49	20.17	76.3733	1.92086	3.97656e-09	6.95714e-08	LOC110022687
ncbi_110038689	0	0	0	5	9	4	0	0	0	9.92	17.96	8.37	0.001	12.0833	13.5607	4.04599e-09	7.0721e-08	LOC110038689
ncbi_110029828	50	63	41	21	28	23	15.32	16.48	15.38	42.14	54.57	48.21	15.7267	48.3067	1.61901	4.10787e-09	7.16705e-08	LOC110029828
ncbi_110034907	0	0	0	2	6	11	0	0	0	4.67	16.12	30.44	0.001	17.0767	14.0597	4.15549e-09	7.23681e-08	LOC110034907
ncbi_110024584	5	13	3	8	9	11	0.44	0.98	0.33	4.64	5.07	6.67	0.583333	5.46	3.22651	4.23659e-09	7.37128e-08	LOC110024584
ncbi_110027010	15	29	15	11	16	16	7.53	12.44	9.22	36.19	51.13	54.98	9.73	47.4333	2.28539	4.42431e-09	7.6823e-08	LOC110027010
ncbi_110028718	72	87	70	37	39	21	25.68	26.5	30.57	86.46	88.51	51.25	27.5833	75.4067	1.4509	4.4275e-09	7.6823e-08	LOC110028718
MSTRG.13637	10	9	5	10	6	13	4.59	3.46	2.85	29.48	17.18	58.54	3.63333	35.0667	3.27073	4.53418e-09	7.83872e-08	--
ncbi_110026394	175	237	161	64	62	55	54.8	63.37	61.72	131.27	123.52	117.83	59.9633	124.207	1.05059	4.65341e-09	8.0302e-08	LOC110026394
ncbi_110020919	8	11	8	9	14	7	3.43	4.1	4.35	25.89	39.12	21.76	3.96	28.9233	2.86866	4.66477e-09	8.04249e-08	LOC110020919
ncbi_110020519	14	40	11	14	19	17	1.51	3.69	1.46	9.92	13.07	12.58	2.22	11.8567	2.41707	4.77936e-09	8.22509e-08	LOC110020519
ncbi_110018942	364	466	254	25	25	28	64.68	70.71	55.25	29.1	28.26	34.04	63.5467	30.4667	-1.06058	4.86596e-09	8.36655e-08	LOC110018942
ncbi_110033198	137	196	152	4	4	7	22.19	27.1	30.13	4.24	4.12	7.76	26.4733	5.37333	-2.30065	4.96857e-09	8.52751e-08	LOC110033198
ncbi_110035581	215	231	130	8	12	4	47.88	43.99	35.37	11.69	17.03	6.11	42.4133	11.61	-1.86915	4.98767e-09	8.55254e-08	LOC110035581
ncbi_110037909	39	41	41	21	19	24	11.63	10.44	14.97	41.02	36.05	48.97	12.3467	42.0133	1.76673	5.10475e-09	8.7454e-08	LOC110037909
ncbi_110023898	0	1	0	4	17	9	0	0.3	0	9.17	37.84	21.54	0.1	22.85	7.83605	5.39177e-09	9.22046e-08	LOC110023898
ncbi_110033509	4	6	2	10	8	5	1.25	1.6	0.77	20.48	15.91	10.69	1.20667	15.6933	3.70105	5.44405e-09	9.30148e-08	LOC110033509
ncbi_110029121	121	162	94	38	47	47	23.77	27.17	22.59	48.87	58.8	63.14	24.51	56.9367	1.21599	5.52912e-09	9.43832e-08	LOC110029121
ncbi_110028219	27	32	37	18	26	15	2.92	2.96	4.9	12.77	17.91	11.11	3.59333	13.93	1.9548	5.54967e-09	9.46488e-08	LOC110028219
ncbi_110024757	164	221	94	4	3	4	12.21	13.97	8.28	1.75	1.67	2.4	11.4867	1.94	-2.56583	5.63724e-09	9.58836e-08	LOC110024757
ncbi_110019949	139	164	109	50	46	43	64.77	65.21	62.78	153.83	137.74	138.47	64.2533	143.347	1.15767	5.65621e-09	9.612e-08	LOC110019949
ncbi_110017836	36	41	13	20	24	13	11.13	10.61	4.92	38.89	45.63	27.49	8.88667	37.3367	2.07088	5.74143e-09	9.74809e-08	LOC110017836
ncbi_110038896	278	412	291	19	22	25	50.94	64.46	65.28	22.81	25.65	31.34	60.2267	26.6	-1.17898	5.92619e-09	1.00259e-07	LOC110038896
ncbi_110019661	252	282	246	85	92	66	135.66	129.63	162.13	299.74	315.12	243.11	142.473	285.99	1.00527	5.93332e-09	1.0029e-07	LOC110019661
ncbi_110038583	222	299	156	12	12	11	44.25	50.89	38.07	15.67	15.22	15	44.4033	15.2967	-1.53745	5.96051e-09	1.0066e-07	LOC110038583
ncbi_110033895	63	51	39	22	35	19	40.01	27.66	30.32	91.52	141.43	82.56	32.6633	105.17	1.68698	5.9879e-09	1.01033e-07	LOC110033895
ncbi_110021017	129	115	89	42	35	48	66.72	50.79	56.35	142.29	115.17	169.86	57.9533	142.44	1.29739	6.09363e-09	1.02725e-07	LOC110021017
ncbi_110030465	2	0	4	5	6	11	0.44	0	1.07	7.15	8.33	16.42	0.503333	10.6333	4.40094	6.32601e-09	1.06265e-07	LOC110030465
ncbi_110024117	187	308	141	65	72	77	47.55	66.88	43.89	108.27	116.49	133.97	52.7733	119.577	1.18005	6.39089e-09	1.07169e-07	LOC110024117
ncbi_110024174	36	45	45	22	28	17	18.8	20.06	28.77	75.25	93.02	60.73	22.5433	76.3333	1.75961	6.49262e-09	1.08678e-07	LOC110024174
ncbi_110019542	330	326	241	24	21	16	31.49	26.56	28.15	15	12.75	10.45	28.7333	12.7333	-1.17412	6.50374e-09	1.08769e-07	LOC110019542
ncbi_110027095	44	55	49	24	20	28	11.07	11.82	15.09	39.55	32.02	48.2	12.66	39.9233	1.65695	6.6651e-09	1.11369e-07	LOC110027095
ncbi_110028745	63	87	47	37	20	30	12.76	15.04	11.63	48.8	26.7	41.83	13.1433	39.11	1.57321	6.69811e-09	1.11724e-07	LOC110028745
ncbi_110017936	6	7	5	7	9	9	5.95	5.93	6.07	45.46	56.77	61.05	5.98333	54.4267	3.18529	6.92267e-09	1.15368e-07	LOC110017936
ncbi_110020074	190	199	155	6	8	10	40.81	36.5	40.76	8.44	10.93	14.7	39.3567	11.3567	-1.79307	7.2385e-09	1.20525e-07	LOC110020074
ncbi_110022177	196	181	119	6	7	4	30.79	24.28	22.88	6.17	7	4.3	25.9833	5.82333	-2.15767	7.31475e-09	1.21688e-07	LOC110022177
ncbi_110030795	168	214	100	3	2	8	26.1	28.51	19.3	3.27	2.12	9.1	24.6367	4.83	-2.35071	7.38165e-09	1.22693e-07	LOC110030795
ncbi_110029037	0	0	1	10	11	6	0	0	0.52	28.03	29.95	17.57	0.173333	25.1833	7.18278	7.7585e-09	1.28619e-07	LOC110029037
ncbi_110026724	252	297	249	10	20	19	55.44	55.79	67.06	14.41	27.99	28.6	59.43	23.6667	-1.32833	7.86989e-09	1.30352e-07	LOC110026724
MSTRG.17257	162	195	150	58	58	48	121.01	124.37	137.16	283.78	275.64	245.31	127.513	268.243	1.07289	7.92613e-09	1.31168e-07	tma7
ncbi_110028959	18	15	13	7	12	21	5.31	3.78	4.69	13.53	22.52	42.38	4.59333	26.1433	2.50883	7.95303e-09	1.31499e-07	LOC110028959
ncbi_110024379	24	28	21	17	16	13	10.3	9.98	10.9	48.11	41.96	36.41	10.3933	42.16	2.02022	8.20279e-09	1.35392e-07	LOC110024379
ncbi_110031326	66	87	65	33	33	24	38.82	43.69	46.8	127.13	123.48	96.57	43.1033	115.727	1.42485	8.21275e-09	1.35439e-07	LOC110031326
ncbi_110037388	47	62	35	22	26	20	9.66	10.88	8.8	29.6	33.98	28.11	9.78	30.5633	1.6439	8.74111e-09	1.43653e-07	LOC110037388
ncbi_110019032	8	2	6	6	7	14	1.74	0.37	1.6	8.54	9.68	20.81	1.23667	13.01	3.39509	8.75626e-09	1.43777e-07	LOC110019032
ncbi_110023939	267	353	222	26	14	15	43.87	49.53	44.66	27.98	14.64	16.86	46.02	19.8267	-1.21482	8.78284e-09	1.44089e-07	LOC110023939
ncbi_110020462	142	124	121	49	55	39	69.4	51.75	72.39	156.86	171.02	130.41	64.5133	152.763	1.24363	8.99889e-09	1.47251e-07	LOC110020462
ncbi_110025746	53	75	47	32	15	39	5.96	7.2	6.47	23.57	10.73	30.01	6.54333	21.4367	1.71198	9.01175e-09	1.47334e-07	LOC110025746
ncbi_110030718	238	281	145	6	15	12	17.84	17.99	13.31	2.95	7.15	6.15	16.38	5.41667	-1.59646	9.08295e-09	1.48371e-07	LOC110030718
ncbi_110026927	2	3	4	8	7	6	2.37	3.04	5.8	62.12	52.79	48.66	3.73667	54.5233	3.86705	9.1523e-09	1.49375e-07	LOC110026927
ncbi_110029947	166	209	147	4	8	10	60.25	64.99	65.36	9.03	17.96	24.6	63.5333	17.1967	-1.88538	9.4003e-09	1.53159e-07	LOC110029947
ncbi_110031373	8	9	1	13	5	9	4.37	4.2	0.67	46.5	17.37	33.62	3.08	32.4967	3.39929	9.51731e-09	1.54932e-07	LOC110031373
ncbi_110037609	56	51	42	18	39	19	11.12	8.64	10.21	23.4	49.25	25.8	9.99	32.8167	1.71587	9.62116e-09	1.56488e-07	LOC110037609
ncbi_110027022	104	130	118	39	49	43	35.04	37.4	48.67	86.06	105.03	99.11	40.37	96.7333	1.26073	9.95306e-09	1.61748e-07	LOC110027022
ncbi_110030252	30	41	38	29	13	21	17.4	20.31	26.99	110.19	47.98	83.35	21.5667	80.5067	1.90031	9.9787e-09	1.62026e-07	LOC110030252
ncbi_110033112	2	6	4	12	11	2	0.24	0.56	0.56	9.6	8.49	1.45	0.453333	6.51333	3.84475	1.0021e-08	1.62573e-07	LOC110033112
ncbi_110034378	133	179	155	2	2	0	101.55	116.8	144.63	10.55	10.83	0	120.993	7.12667	-4.08556	1.02065e-08	1.65441e-07	LOC110034378
ncbi_110023136	58	62	50	30	25	21	24.13	22.71	25.6	84.43	69.12	60.97	24.1467	71.5067	1.56625	1.03271e-08	1.6711e-07	LOC110023136
ncbi_110022469	11	9	5	11	9	8	1.24	0.86	0.69	8.09	6.43	6.15	0.93	6.89	2.8892	1.03825e-08	1.67863e-07	LOC110022469
ncbi_110025949	39	75	30	18	25	32	5.08	8.3	4.78	15.34	20.7	28.49	6.05333	21.51	1.82921	1.04866e-08	1.69258e-07	LOC110025949
ncbi_110019212	3	1	1	7	5	8	0.78	0.22	0.32	11.95	8.29	14.27	0.44	11.5033	4.7084	1.07262e-08	1.72831e-07	LOC110019212
ncbi_110037068	162	170	98	3	3	4	53.91	48.31	39.92	6.54	6.35	9.11	47.38	7.33333	-2.69174	1.07392e-08	1.72894e-07	LOC110037068
ncbi_110034792	0	0	0	4	5	7	0	0	0	20.41	26.9	39.64	0.001	28.9833	14.8229	1.08395e-08	1.74213e-07	LOC110034792
ncbi_110019816	346	396	319	29	29	23	110.42	107.91	124.63	60.62	58.88	50.22	114.32	56.5733	-1.01488	1.08975e-08	1.74997e-07	LOC110019816
ncbi_110037198	299	382	288	31	19	19	24.93	27.2	29.4	16.93	10.08	10.84	27.1767	12.6167	-1.10704	1.12471e-08	1.80305e-07	LOC110037198
ncbi_110035452	55	76	32	26	26	23	20.39	24.24	14.76	63.07	62.73	58.98	19.7967	61.5933	1.63752	1.17957e-08	1.88462e-07	LOC110035452
ncbi_110031863	42	45	51	23	29	19	13.02	11.91	19.36	46.71	57.21	40.31	14.7633	48.0767	1.70332	1.18761e-08	1.89587e-07	LOC110031863
ncbi_110033662	344	478	204	18	17	26	48.27	56.81	36.38	16.14	14.37	23.04	47.1533	17.85	-1.40144	1.19871e-08	1.91198e-07	LOC110033662
MSTRG.9803	94	153	85	44	37	41	48.88	67.94	54.11	149.88	122.42	145.88	56.9767	139.393	1.29072	1.23678e-08	1.9694e-07	--
ncbi_110028918	329	341	242	18	23	24	85.37	75.83	76.57	28.64	36.25	39.42	79.2567	34.77	-1.18869	1.23878e-08	1.97092e-07	LOC110028918
ncbi_110038112	162	217	120	5	6	8	41.07	46.75	37.07	8.81	9.92	13.13	41.63	10.62	-1.97084	1.2574e-08	1.9972e-07	LOC110038112
ncbi_110029362	11	10	1	11	9	8	3.54	2.75	0.39	23.19	18.43	17.62	2.22667	19.7467	3.14865	1.26419e-08	2.0063e-07	LOC110029362
ncbi_110033552	37	51	41	30	17	19	14.65	16.99	19.64	75.61	42.24	50.02	17.0933	55.9567	1.71088	1.29339e-08	2.04922e-07	LOC110033552
ncbi_110026162	162	237	135	3	10	9	28.89	36.1	29.48	3.5	11.35	10.98	31.49	8.61	-1.87081	1.29612e-08	2.05183e-07	LOC110026162
MSTRG.15465	217	307	203	15	10	18	66.8	80.69	76.5	30.24	19.58	37.91	74.6633	29.2433	-1.35229	1.30979e-08	2.07174e-07	--
ncbi_110029669	284	308	234	17	24	15	65.04	60.6	66.19	25.73	34.49	22.36	63.9433	27.5267	-1.21596	1.31969e-08	2.08565e-07	LOC110029669
ncbi_110024365	163	179	117	63	52	38	53.59	50.4	47.19	136.73	110.06	86.58	50.3933	111.123	1.14086	1.32361e-08	2.09011e-07	LOC110024365
ncbi_110038235	279	402	279	26	18	23	52.46	64.54	64.22	32.02	21.53	29.59	60.4067	27.7133	-1.12413	1.3383e-08	2.10805e-07	LOC110038235
ncbi_110024850	62	89	57	33	29	24	13.29	16.29	14.95	46.33	39.54	35.19	14.8433	40.3533	1.44287	1.35223e-08	2.12822e-07	LOC110024850
ncbi_110027463	295	372	233	21	26	17	55.39	59.64	53.55	25.83	31.06	21.84	56.1933	26.2433	-1.09845	1.36701e-08	2.1497e-07	LOC110027463
ncbi_110018507	356	410	266	17	34	27	29.06	28.58	26.58	9.09	17.66	15.08	28.0733	13.9433	-1.00962	1.40748e-08	2.21151e-07	LOC110018507
ncbi_110025402	158	185	131	8	5	5	36.66	36.65	37.21	12.3	7.01	7.6	36.84	8.97	-2.03809	1.41189e-08	2.2166e-07	LOC110025402
ncbi_110030755	6	5	5	6	14	5	1.4	1	1.43	9.19	20.83	8	1.27667	12.6733	3.31134	1.42376e-08	2.23339e-07	LOC110030755
ncbi_110023619	115	150	93	39	47	38	35.13	39.13	34.88	78.38	91.03	79.23	36.38	82.88	1.18788	1.45783e-08	2.28212e-07	LOC110023619
ncbi_110025968	78	74	62	29	28	31	14.83	12.02	14.43	36.13	33.88	40.34	13.76	36.7833	1.41857	1.47396e-08	2.30451e-07	LOC110025968
ncbi_110018892	15	12	13	12	10	12	3.59	2.43	3.8	18.78	14.92	19.25	3.27333	17.65	2.43084	1.51236e-08	2.36259e-07	LOC110018892
ncbi_110029820	174	229	174	16	6	5	38.3	43.07	46.89	22.43	8.8	7.38	42.7533	12.87	-1.73202	1.54791e-08	2.41614e-07	LOC110029820
ncbi_110021747	215	253	177	13	18	5	36.39	36.57	36.68	14.41	19.38	5.79	36.5467	13.1933	-1.46993	1.62903e-08	2.53858e-07	LOC110021747
ncbi_110026915	9	3	3	7	10	7	2.57	0.73	1.05	13.11	18.19	13.69	1.45	14.9967	3.37052	1.69142e-08	2.63149e-07	LOC110026915
ncbi_110030333	296	351	259	16	32	16	73.19	74.16	78.6	25.94	50.29	26.83	75.3167	34.3533	-1.13252	1.69718e-08	2.63829e-07	LOC110030333
ncbi_110031379	28	40	33	17	20	18	17.02	20.76	24.55	67.68	77.34	74.85	20.7767	73.29	1.81865	1.73157e-08	2.68514e-07	LOC110031379
ncbi_110027751	10	15	5	7	12	11	2.65	3.45	1.62	12.17	19.84	19.98	2.57333	17.33	2.75156	1.75982e-08	2.72671e-07	LOC110027751
MSTRG.21788	41	49	36	17	29	17	41.73	42.59	44.86	113.34	187.8	118.39	43.06	139.843	1.69939	1.82017e-08	2.81469e-07	ADK-A
ncbi_110024724	18	27	21	14	15	14	4.11	5.26	5.87	20.93	21.79	21.87	5.08	21.53	2.08345	1.82105e-08	2.81469e-07	LOC110024724
ncbi_110027206	21	13	10	12	11	13	2.47	1.31	1.44	9.26	8.24	10.48	1.74	9.32667	2.42227	1.8289e-08	2.82452e-07	LOC110027206
ncbi_110029064	133	193	118	45	49	53	70.41	87.24	76.47	156.05	165.04	191.97	78.04	171.02	1.13188	1.88901e-08	2.91023e-07	LOC110029064
ncbi_110034020	271	270	197	17	11	18	32.68	27.8	29.08	13.43	8.44	14.85	29.8533	12.24	-1.28629	1.91964e-08	2.95263e-07	LOC110034020
ncbi_110034396	9	2	0	41	32	19	6.9	1.59	0	212.7	162.92	103	2.83	159.54	5.81697	1.92145e-08	2.95302e-07	LOC110034396
ncbi_110032808	4	4	0	6	11	4	1.35	1.15	0	13.23	23.56	9.21	0.833333	15.3333	4.20163	1.9399e-08	2.97896e-07	LOC110032808
ncbi_110030665	374	349	246	26	20	23	54.81	43.63	44.09	24.99	18.67	23.09	47.51	22.25	-1.09443	1.94239e-08	2.98038e-07	LOC110030665
ncbi_110032737	9	7	9	15	4	11	3.73	2.48	4.57	41.21	10.1	31.19	3.59333	27.5	2.93604	1.9499e-08	2.98947e-07	LOC110032737
ncbi_110034071	169	214	121	44	60	58	66.65	72.14	58.4	113.53	150.96	156.62	65.73	140.37	1.09461	1.95827e-08	2.99989e-07	LOC110034071
ncbi_110021151	167	195	118	58	47	49	51.71	51.41	45.66	122.49	91.63	106.99	49.5933	107.037	1.10989	1.96389e-08	3.00606e-07	LOC110021151
ncbi_110035746	235	248	154	13	11	11	26.78	24.14	21.49	9.71	7.98	8.58	24.1367	8.75667	-1.46277	1.97666e-08	3.02318e-07	LOC110035746
ncbi_110030402	342	334	335	131	94	102	182.06	151.82	218.32	456.8	318.38	371.52	184.067	382.233	1.05423	1.9823e-08	3.02936e-07	LOC110030402
ncbi_110035154	20	26	15	12	12	17	8.63	9.58	7.92	33.9	32.93	50.17	8.71	39	2.16273	2.03814e-08	3.11219e-07	LOC110035154
ncbi_110020738	139	171	125	8	4	2	23.85	29.62	31.84	8.32	4.04	3.08	28.4367	5.14667	-2.46604	2.1092e-08	3.2181e-07	LOC110020738
ncbi_110033510	202	224	170	8	11	13	39.12	37.04	40.3	10.15	13.55	17.22	38.82	13.64	-1.50896	2.17992e-08	3.32332e-07	LOC110033510
ncbi_110020573	149	174	103	43	56	42	35.7	35.6	30.21	67.49	85.37	68.85	33.8367	73.9033	1.12705	2.2047e-08	3.35723e-07	LOC110020573
ncbi_110026088	0	0	0	5	3	7	0	0	0	18.48	10.14	25.78	0.001	18.1333	14.1464	2.2057e-08	3.35723e-07	LOC110026088
ncbi_110022560	10	45	21	18	22	16	3.98	15.45	9.75	57.4	65.9	51.63	9.72667	58.31	2.58373	2.21617e-08	3.37046e-07	LOC110022560
ncbi_110018975	98	103	68	39	33	29	31.53	26.66	26.21	83.48	68.61	64.84	28.1333	72.31	1.36191	2.23601e-08	3.3931e-07	LOC110018975
ncbi_110035184	161	223	120	3	8	9	46.98	55.57	42.87	5.73	14.85	17.97	48.4733	12.85	-1.91542	2.23643e-08	3.3931e-07	LOC110035184
ncbi_110030337	335	389	195	21	20	19	52.99	52.54	37.71	21.76	20.13	20.56	47.7467	20.8167	-1.19766	2.24052e-08	3.3966e-07	LOC110030337
MSTRG.10707	181	189	146	12	5	6	93.49	83.35	92.32	40.6	16.43	21.2	89.72	26.0767	-1.78267	2.25955e-08	3.42271e-07	AGO1
ncbi_110028943	16	29	16	14	10	18	6.87	10.41	8.34	39.06	27.53	51.32	8.54	39.3033	2.20234	2.28798e-08	3.46301e-07	LOC110028943
ncbi_110023139	4	6	4	8	7	7	0.99	1.27	1.22	13.03	11.07	11.91	1.16	12.0033	3.37124	2.29035e-08	3.46383e-07	LOC110023139
ncbi_110019481	19	12	14	10	25	7	5.81	3.13	5.24	20.03	48.65	14.65	4.72667	27.7767	2.55498	2.31264e-08	3.49476e-07	LOC110019481
ncbi_110022154	62	101	55	32	32	25	40.11	55.79	43.56	135.6	131.71	110.66	46.4867	125.99	1.43842	2.37842e-08	3.58558e-07	LOC110022154
ncbi_110025409	296	415	233	19	24	24	50.48	60.43	48.65	21.23	26.04	28.01	53.1867	25.0933	-1.08376	2.40111e-08	3.61693e-07	LOC110025409
ncbi_110030649	182	205	123	10	5	7	41.47	39.89	34.31	14.67	7.1	11.38	38.5567	11.05	-1.80293	2.42912e-08	3.65621e-07	LOC110030649
ncbi_110020915	36	23	33	18	17	21	11.73	6.45	13.18	38.42	35.25	46.81	10.4533	40.16	1.9418	2.47674e-08	3.72493e-07	LOC110020915
ncbi_110035869	31	36	19	19	15	15	12.07	11.97	9.06	48.47	37.17	39.97	11.0333	41.87	1.92405	2.52853e-08	3.7968e-07	LOC110035869
ncbi_110035369	101	175	79	0	0	0	74.93	111.21	71.74	0	0	0	85.96	0.001	-16.3914	2.57811e-08	3.86819e-07	LOC110035369
ncbi_110027851	114	174	121	2	2	1	31.65	41.24	41.12	3.64	3.53	1.9	38.0033	3.02333	-3.65191	2.5991e-08	3.89659e-07	LOC110027851
MSTRG.13821	42	47	25	16	16	28	32.13	30.7	23.41	80.17	77.87	146.54	28.7467	101.527	1.82039	2.60898e-08	3.90306e-07	--
ncbi_110018054	6	7	13	7	19	7	0.92	0.92	2.44	7.02	18.51	7.33	1.42667	10.9533	2.94065	2.60959e-08	3.90306e-07	LOC110018054
ncbi_110026972	12	17	6	17	4	14	2.84	3.43	1.74	26.33	6.02	22.65	2.67	18.3333	2.77956	2.70636e-08	4.03508e-07	LOC110026972
ncbi_110027070	72	77	70	29	33	27	5.61	5.12	6.68	14.81	16.37	14.4	5.80333	15.1933	1.38848	2.71402e-08	4.04332e-07	LOC110027070
ncbi_110019107	168	200	100	4	7	5	64.65	66	47.04	10	16.04	11.9	59.23	12.6467	-2.22757	2.74726e-08	4.08641e-07	LOC110019107
ncbi_110018836	109	148	80	45	35	39	52.77	61.42	47.67	142.59	109.33	129.75	53.9533	127.223	1.23758	2.78545e-08	4.13997e-07	LOC110018836
ncbi_110037908	2	0	0	9	9	6	0.57	0	0	16.79	16.31	11.69	0.19	14.93	6.29607	2.8294e-08	4.20201e-07	LOC110037908
ncbi_110018195	216	215	200	14	5	14	26.16	22.24	29.66	11.11	3.85	11.6	26.02	8.85333	-1.55533	2.847e-08	4.22484e-07	LOC110018195
ncbi_110020479	0	0	0	5	2	8	0	0	0	7.16	2.78	11.97	0.001	7.30333	12.8343	2.89409e-08	4.29136e-07	LOC110020479
ncbi_110021585	91	126	97	36	41	37	16.08	19.01	20.98	41.73	46.1	44.73	18.69	44.1867	1.24134	2.94322e-08	4.35739e-07	LOC110021585
ncbi_110029827	20	24	8	12	13	13	8.2	8.34	3.8	31.82	33.48	36.28	6.78	33.86	2.32022	3.02527e-08	4.47538e-07	LOC110029827
ncbi_110029985	170	169	146	7	4	9	32.3	27.42	33.96	8.71	4.84	11.7	31.2267	8.41667	-1.89146	3.20137e-08	4.72483e-07	LOC110029985
ncbi_110024500	8	15	26	17	16	12	1.63	2.48	6.15	21.8	19.28	15.72	3.42	18.9333	2.46886	3.26251e-08	4.80757e-07	LOC110024500
ncbi_110034365	153	154	134	3	3	9	100.3	86.32	107.45	12.91	12.54	40.45	98.0233	21.9667	-2.15781	3.29233e-08	4.84776e-07	LOC110034365
ncbi_110037271	340	314	272	14	32	17	164.9	130.04	161.5	44.48	98.74	56.41	152.147	66.5433	-1.1931	3.386e-08	4.97409e-07	LOC110037271
ncbi_110031943	25	32	19	14	25	9	10.16	11.11	9.45	37.28	64.66	25.03	10.24	42.3233	2.04724	3.47775e-08	5.10491e-07	LOC110031943
MSTRG.16764	19	30	24	17	23	8	4.53	6.22	7.11	27.02	35.23	13.28	5.95333	25.1767	2.08032	3.57715e-08	5.24152e-07	At2g28490
ncbi_110037473	26	39	12	11	18	20	13.18	16.75	7.14	37.54	55.69	68.36	12.3567	53.8633	2.12401	3.5791e-08	5.24152e-07	LOC110037473
ncbi_110018688	140	183	126	5	7	5	22.08	24.54	24.2	5.32	7.01	5.39	23.6067	5.90667	-1.99878	3.72726e-08	5.45007e-07	LOC110018688
ncbi_110017982	293	294	222	20	21	15	55.64	47.67	51.61	24.88	25.37	19.49	51.64	23.2467	-1.15147	3.73254e-08	5.45157e-07	LOC110017982
ncbi_110025280	146	149	109	45	53	37	22.35	19.49	20.41	45.08	51.57	38.84	20.75	45.1633	1.12204	3.73403e-08	5.45157e-07	LOC110025280
ncbi_110031685	285	284	285	80	92	100	250.07	212.79	306.14	459.81	513.61	600.35	256.333	524.59	1.03317	3.79076e-08	5.53014e-07	LOC110031685
ncbi_110037250	311	388	318	23	27	27	69.87	74.43	87.46	33.85	38.59	41.5	77.2533	37.98	-1.02436	3.93346e-08	5.7251e-07	LOC110037250
ncbi_110030881	209	243	160	10	11	14	44.32	44	41.78	15.49	16.55	21.38	43.3667	17.8067	-1.28417	4.03257e-08	5.86485e-07	LOC110030881
ncbi_110020541	210	224	181	6	6	20	78.43	71.43	82.76	14.68	14.26	51.11	77.54	26.6833	-1.539	4.04421e-08	5.87728e-07	LOC110020541
ncbi_110029965	212	230	179	13	14	9	49.28	45.65	50.94	19.79	20.71	14.31	48.6233	18.27	-1.41217	4.06434e-08	5.89753e-07	LOC110029965
ncbi_110027985	184	197	160	12	7	8	26.33	24.07	28.03	11.25	6.37	7.83	26.1433	8.48333	-1.62374	4.06436e-08	5.89753e-07	LOC110027985
ncbi_110032475	51	67	40	29	21	20	11.33	12.71	10.88	42.2	29.68	30.4	11.64	34.0933	1.5504	4.13076e-08	5.98014e-07	LOC110032475
ncbi_110036334	152	140	126	3	6	4	42.22	33.21	42.85	5.46	10.6	7.6	39.4267	7.88667	-2.32168	4.14835e-08	6.00103e-07	LOC110036334
ncbi_110035687	256	247	275	84	105	77	144.12	118.74	189.53	309.76	376.09	296.59	150.797	327.48	1.1188	4.28174e-08	6.17515e-07	LOC110035687
ncbi_110029144	0	0	0	4	3	7	0	0	0	19.71	15.19	31.64	0.001	22.18	14.437	4.38817e-08	6.31753e-07	LOC110029144
ncbi_110020765	354	359	328	21	21	34	84.71	73.36	96.09	32.92	31.97	55.67	84.72	40.1867	-1.07599	4.39059e-08	6.31753e-07	LOC110020765
ncbi_110029877	205	278	195	15	18	8	26.2	30.55	29.87	12.3	14.33	6.85	28.8733	11.16	-1.3714	4.40015e-08	6.31753e-07	LOC110029877
ncbi_110030389	111	170	108	0	5	3	27.04	35.36	32.21	0	7.75	5	31.5367	4.25	-2.8915	4.40045e-08	6.31753e-07	LOC110030389
ncbi_110036139	0	0	0	7	3	4	0	0	0	7.37	3.13	4.48	0.001	4.99333	12.2858	4.46953e-08	6.40364e-07	LOC110036139
ncbi_110029155	145	162	116	47	56	36	33.91	32.35	33.21	72	83.33	57.61	33.1567	70.98	1.09811	4.54067e-08	6.49916e-07	LOC110029155
ncbi_110038973	4	5	1	6	9	5	1.56	1.66	0.48	15.31	22.3	13.32	1.23333	16.9767	3.78292	4.57545e-08	6.544e-07	LOC110038973
ncbi_110037617	233	226	161	18	7	9	45.26	37.49	38.29	22.9	8.65	11.96	40.3467	14.5033	-1.47606	4.58027e-08	6.54595e-07	LOC110037617
ncbi_110023026	13	11	15	9	9	16	5.2	4.02	7.78	23.59	23.89	44.4	5.66667	30.6267	2.43422	4.58744e-08	6.55127e-07	LOC110023026
ncbi_110024734	8	5	5	5	8	11	0.97	0.52	0.74	3.96	6.15	9.1	0.743333	6.40333	3.10674	4.60602e-08	6.57284e-07	LOC110024734
ncbi_110028733	203	255	143	61	72	50	40.5	42.99	33.47	96.21	108.82	80.71	38.9867	95.2467	1.28869	4.66405e-08	6.65065e-07	LOC110028733
ncbi_110027814	55	52	48	26	18	27	14.08	10.93	14.03	41.71	28.2	44.43	13.0133	38.1133	1.55031	4.67312e-08	6.65858e-07	LOC110027814
ncbi_110024620	275	302	199	14	18	21	39.9	37.41	35.34	13.3	16.61	20.84	37.55	16.9167	-1.15037	4.74104e-08	6.75029e-07	LOC110024620
ncbi_110020306	6	11	4	8	6	11	2.65	4.16	2.18	23.31	16.98	33.48	2.99667	24.59	3.03664	4.85576e-08	6.90326e-07	LOC110020306
ncbi_110018107	156	143	107	49	50	38	38.05	29.78	31.84	78.28	77.59	63.41	33.2233	73.0933	1.13754	4.97694e-08	7.06495e-07	LOC110018107
ncbi_110024232	226	315	221	13	17	20	64.86	77.19	77.64	24.44	31.04	39.27	73.23	31.5833	-1.21327	5.02774e-08	7.13171e-07	LOC110024232
ncbi_110025127	269	305	148	14	9	17	27.83	26.94	18.74	9.49	5.92	11.99	24.5033	9.13333	-1.42376	5.11526e-08	7.25044e-07	LOC110025127
ncbi_110031736	14	19	8	8	9	17	1.97	2.28	1.38	7.36	8.05	16.35	1.87667	10.5867	2.496	5.17625e-08	7.32594e-07	LOC110031736
ncbi_110032176	245	262	178	14	11	18	39.34	34.23	34.87	14.16	10.58	18.61	36.1467	14.45	-1.32279	5.20572e-08	7.36215e-07	LOC110032176
ncbi_110034489	0	0	0	7	5	2	0	0	0	26.4	18.11	6.43	0.001	16.98	14.0515	5.28333e-08	7.46635e-07	LOC110034489
ncbi_110034816	154	162	137	50	41	61	89.6	80.64	97.36	190.56	151.78	242.84	89.2	195.06	1.1288	5.28987e-08	7.47002e-07	LOC110034816
ncbi_110019800	10	16	9	14	11	6	2.32	3.17	2.55	21.27	16.23	9.52	2.68	15.6733	2.54801	5.29838e-08	7.47647e-07	LOC110019800
ncbi_110028872	2	11	9	6	7	17	0.69	3.96	4.79	16.21	17.8	47.91	3.14667	27.3067	3.11736	5.41969e-08	7.63629e-07	LOC110028872
ncbi_110039383	139	156	91	5	0	4	38.73	37.11	31.04	9.12	0	7.62	35.6267	5.58	-2.67462	5.58534e-08	7.85219e-07	LOC110039383
ncbi_110018691	94	133	72	48	28	35	17.73	21.42	16.62	59.29	33.6	45.16	18.59	46.0167	1.30763	5.62269e-08	7.89884e-07	LOC110018691
ncbi_110019947	96	78	75	26	38	36	10.56	7.55	10.09	19.7	27.97	27.04	9.4	24.9033	1.40561	5.816e-08	8.15831e-07	LOC110019947
ncbi_110037792	201	229	149	7	14	11	53.31	51.87	48.38	12.16	23.63	19.96	51.1867	18.5833	-1.46176	6.14333e-08	8.61111e-07	LOC110037792
ncbi_110038123	312	336	366	112	140	92	232.9	214.5	334.44	545.54	665.29	471.1	260.613	560.643	1.10517	6.17696e-08	8.65184e-07	LOC110038123
ncbi_110019794	9	4	6	9	15	3	3.05	1.16	2.49	19.95	32.29	6.95	2.23333	19.73	3.14312	6.18196e-08	8.65247e-07	LOC110019794
ncbi_110025553	281	326	217	17	16	26	27.25	27.01	25.77	10.8	10.12	17.01	26.6767	12.6433	-1.0772	6.36411e-08	8.90083e-07	LOC110025553
ncbi_110023758	4	6	6	5	12	6	0.59	0.75	1.08	4.82	11.23	6.04	0.806667	7.36333	3.19031	6.40716e-08	8.95445e-07	LOC110023758
ncbi_110023688	0	2	3	5	6	7	0	1.81	3.88	34.63	40.36	50.64	1.89667	41.8767	4.46461	6.57742e-08	9.18562e-07	LOC110023688
ncbi_110030944	46	35	48	25	21	21	46.2	30.02	59.02	164.49	134.21	144.32	45.08	147.673	1.71185	6.78566e-08	9.45741e-07	LOC110030944
ncbi_110018796	23	11	9	10	18	9	6.28	2.57	3.01	17.9	31.29	16.82	3.95333	22.0033	2.47658	6.787e-08	9.45741e-07	LOC110018796
ncbi_110027116	289	395	250	26	15	28	28.36	33.1	30.04	16.72	9.37	18.8	30.5	14.9633	-1.02738	6.80888e-08	9.47398e-07	LOC110027116
ncbi_110022099	18	21	14	8	14	15	3.13	3.12	2.98	9.1	15.48	17.83	3.07667	14.1367	2.2	7.08001e-08	9.80806e-07	LOC110022099
ncbi_110022782	399	498	269	14	33	38	35.47	37.81	29.28	8.15	18.67	23.11	34.1867	16.6433	-1.03849	7.09516e-08	9.81471e-07	LOC110022782
ncbi_110024134	215	260	177	14	14	13	24.04	24.82	24.23	10.25	9.96	9.94	24.3633	10.05	-1.27752	7.37679e-08	1.01894e-06	LOC110024134
ncbi_110020633	230	306	208	17	13	20	23.89	27.08	26.32	11.61	8.63	14.27	25.7633	11.5033	-1.16327	7.57554e-08	1.04411e-06	LOC110020633
ncbi_110020585	408	430	222	27	21	27	33.28	29.95	22.17	14.43	10.9	15.07	28.4667	13.4667	-1.07988	7.6062e-08	1.04758e-06	LOC110020585
ncbi_110031992	225	260	159	9	16	14	50.85	50.17	43.99	13.32	23.01	21.65	48.3367	19.3267	-1.32253	7.61365e-08	1.04784e-06	LOC110031992
ncbi_110018007	139	188	74	2	0	4	24.47	28.26	15.95	2.31	0	4.82	22.8933	2.37667	-3.26792	7.84573e-08	1.07822e-06	LOC110018007
ncbi_110035162	153	156	121	1	0	2	38.8	33.78	37.57	1.66	0	3.47	36.7167	1.71	-4.42437	7.91467e-08	1.08556e-06	LOC110035162
ncbi_110036406	10	41	9	17	14	17	1.7	5.97	1.88	18.97	15.18	19.82	3.18333	17.99	2.49859	7.97248e-08	1.09247e-06	LOC110036406
ncbi_110028689	357	417	219	27	25	21	55.23	55.09	41.48	27.36	24.61	22.23	50.6	24.7333	-1.03268	8.02172e-08	1.09843e-06	LOC110028689
ncbi_110033754	141	158	80	0	2	4	13.46	13.33	9.35	0	1.21	2.84	12.0467	1.35	-3.1576	8.07417e-08	1.10322e-06	LOC110033754
ncbi_110021687	210	278	188	13	13	17	49.97	56.49	54.77	20.26	19.68	27.68	53.7433	22.54	-1.2536	8.16283e-08	1.11373e-06	LOC110021687
ncbi_110032946	135	154	109	7	4	2	14.68	14.26	14.52	4.69	3.04	1.38	14.4867	3.03667	-2.25417	8.23423e-08	1.12266e-06	LOC110032946
ncbi_110028310	271	368	220	26	21	15	90.58	105.03	90.02	56.92	44.66	34.3	95.21	45.2933	-1.07181	8.25605e-08	1.12483e-06	LOC110028310
ncbi_110029228	52	69	38	19	24	26	11.45	12.88	10.1	30.05	36.86	42.95	11.4767	36.62	1.67393	8.4361e-08	1.14853e-06	LOC110029228
ncbi_110033452	289	329	240	18	29	17	105.26	102.32	106.99	42.11	67.2	42.21	104.857	50.5067	-1.05387	8.50803e-08	1.15667e-06	LOC110033452
ncbi_110032452	13	9	10	3	15	15	6.54	3.86	6.17	9.87	48.01	51.61	5.52333	36.4967	2.72415	8.75668e-08	1.18876e-06	LOC110032452
ncbi_110020322	126	129	80	49	45	26	18.81	16.44	14.62	47.91	42.74	26.55	16.6233	39.0667	1.23273	8.769e-08	1.18959e-06	LOC110020322
ncbi_110026743	173	214	173	16	9	4	24.44	25.81	29.92	14.81	8.09	3.87	26.7233	8.92333	-1.58245	8.86816e-08	1.20046e-06	LOC110026743
ncbi_110038743	5	9	6	11	5	8	1.16	1.78	1.7	16.68	7.36	12.67	1.54667	12.2367	2.98398	8.9349e-08	1.20777e-06	LOC110038743
ncbi_110027389	152	171	121	11	4	3	12.06	11.58	11.75	5.72	2.02	1.63	11.7967	3.12333	-1.91722	8.94288e-08	1.20799e-06	LOC110027389
ncbi_110035132	14	20	17	10	12	14	4.2	5.12	6.24	19.66	22.91	28.74	5.18667	23.77	2.19626	9.19015e-08	1.24051e-06	LOC110035132
ncbi_110018738	78	92	59	33	28	26	51.51	51.88	47.7	142.74	117.64	117.47	50.3633	125.95	1.32241	9.47424e-08	1.27794e-06	LOC110018738
ncbi_110032063	2	2	5	7	6	6	0.53	0.45	1.62	12.1	10.08	10.84	0.866667	11.0067	3.66676	9.51641e-08	1.28272e-06	LOC110032063
ncbi_110034390	120	124	115	44	45	36	81.64	72	95.7	193.91	194.41	169.68	83.1133	186	1.16215	9.5967e-08	1.29262e-06	LOC110034390
ncbi_110025065	37	54	22	29	13	18	12.39	15.44	9.02	63.6	27.69	41.23	12.2833	44.1733	1.84647	9.61392e-08	1.29311e-06	LOC110025065
ncbi_110033252	5	7	4	9	9	4	1.3	1.56	1.28	15.38	14.94	7.14	1.38	12.4867	3.17765	9.70251e-08	1.3041e-06	LOC110033252
ncbi_110018780	1	1	1	6	5	7	0.48	0.41	0.59	18.82	15.24	22.94	0.493333	19	5.26729	9.77668e-08	1.31314e-06	LOC110018780
ncbi_110032528	2	2	6	16	5	3	0.44	0.38	1.61	23.02	6.99	4.51	0.81	11.5067	3.8284	1.0051e-07	1.34711e-06	LOC110032528
ncbi_110021034	320	362	214	17	33	14	33.88	32.55	27.64	11.96	21.52	10.1	31.3567	14.5267	-1.11007	1.00843e-07	1.35062e-06	LOC110021034
ncbi_110023724	264	274	249	18	20	16	65.82	58.32	75.9	29.02	31.34	27.22	66.68	29.1933	-1.19162	1.01176e-07	1.35413e-06	LOC110023724
ncbi_110017858	256	324	187	11	22	19	43.88	47.42	39.24	12.35	23.99	22.28	43.5133	19.54	-1.15503	1.03364e-07	1.38244e-06	LOC110017858
ncbi_110018761	179	254	162	10	11	13	29.65	36.07	32.92	10.79	11.53	14.65	32.88	12.3233	-1.41582	1.03686e-07	1.38577e-06	LOC110018761
MSTRG.10890	244	245	192	15	12	17	41.36	35.46	39.84	16.65	12.94	19.71	38.8867	16.4333	-1.24265	1.03806e-07	1.3864e-06	--
ncbi_110024760	261	325	208	24	18	15	27.53	29.13	26.88	16.71	12.17	10.91	27.8467	13.2633	-1.07006	1.04444e-07	1.39394e-06	LOC110024760
ncbi_110024348	24	17	15	15	12	11	13.78	8.23	10.81	56.4	43.82	42.77	10.94	47.6633	2.12327	1.08767e-07	1.44654e-06	LOC110024348
ncbi_110028399	26	34	14	16	20	9	7.1	7.93	4.68	28.64	34.77	16.82	6.57	26.7433	2.02521	1.09013e-07	1.44879e-06	LOC110028399
ncbi_110032571	0	0	0	7	4	2	0	0	0	16.48	8.76	4.71	0.001	9.98333	13.2853	1.09135e-07	1.4494e-06	LOC110032571
ncbi_110025618	10	12	9	9	7	12	0.9	0.92	0.99	5.28	3.99	7.35	0.936667	5.54	2.56428	1.11278e-07	1.47579e-06	LOC110025618
ncbi_110020153	142	157	102	5	5	4	52.17	49.38	45.72	10.89	11.7	10.06	49.09	10.8833	-2.17331	1.14033e-07	1.50812e-06	LOC110020153
ncbi_110018657	186	245	98	79	56	51	69.35	78	44.71	192.94	132.82	130.11	64.02	151.957	1.24707	1.15353e-07	1.5245e-06	LOC110018657
ncbi_110023854	228	242	145	11	13	12	29.76	27.01	23.41	9.26	11.16	11.08	26.7267	10.5	-1.34789	1.15845e-07	1.52995e-06	LOC110023854
ncbi_110029300	139	163	112	0	0	3	42.84	42.89	42.21	0	0	6.33	42.6467	2.11	-4.33712	1.17483e-07	1.54943e-06	LOC110029300
ncbi_110021745	222	275	237	89	68	68	163.4	168.02	205.84	439.97	312.73	330.08	179.087	360.927	1.01105	1.19974e-07	1.58077e-06	LOC110021745
ncbi_110018673	6	4	6	10	6	6	4.1	2.34	5.02	44.81	26.11	28.08	3.82	33	3.11082	1.20027e-07	1.58077e-06	LOC110018673
ncbi_110024608	117	140	114	2	1	1	37.81	38.73	45.26	4.23	2.05	2.21	40.6	2.83	-3.84261	1.25603e-07	1.65078e-06	LOC110024608
ncbi_110027869	171	205	156	4	12	12	24.27	24.85	27.16	3.28	10.84	11.89	25.4267	8.67	-1.55224	1.25708e-07	1.651e-06	LOC110027869
ncbi_110034964	19	25	8	16	9	12	8.67	9.82	4.86	49.61	26.75	37.94	7.78333	38.1	2.29133	1.29579e-07	1.69598e-06	LOC110034964
MSTRG.16873	7	11	6	8	11	6	3.43	4.6	3.59	25.64	34.25	20.09	3.87333	26.66	2.78303	1.30658e-07	1.70773e-06	--
ncbi_110027783	163	179	113	7	5	8	17.8	16.69	15.1	5.01	3.47	5.98	16.53	4.82	-1.77798	1.3286e-07	1.73412e-06	LOC110027783
ncbi_110026021	60	98	59	30	28	27	6.31	8.8	7.6	20.71	18.77	19.47	7.57	19.65	1.37616	1.33854e-07	1.7459e-06	LOC110026021
ncbi_110037703	236	320	234	16	21	19	38.03	44.42	46.27	16.72	21.31	20.74	42.9067	19.59	-1.13108	1.41645e-07	1.84245e-06	LOC110037703
ncbi_110027791	148	205	113	11	5	4	20.45	24.18	19.11	9.95	4.39	3.78	21.2467	6.04	-1.81462	1.42364e-07	1.85053e-06	LOC110027791
ncbi_110025327	70	102	68	32	30	28	24.36	30.3	28.96	72.93	66.41	66.66	27.8733	68.6667	1.30072	1.42721e-07	1.8539e-06	LOC110025327
ncbi_110026855	60	70	79	21	38	35	22.88	22.79	36.88	52.45	92.19	91.31	27.5167	78.65	1.51514	1.48055e-07	1.92188e-06	LOC110026855
ncbi_110029798	16	16	10	16	17	3	5.42	4.66	4.04	34.69	35.81	7.09	4.70667	25.8633	2.45813	1.48359e-07	1.92319e-06	LOC110029798
ncbi_110034272	175	187	195	12	10	6	196.07	179.26	267.95	88.24	71.43	46.09	214.427	68.5867	-1.64448	1.48513e-07	1.92387e-06	LOC110034272
ncbi_110029204	138	176	112	2	7	8	38.06	41.45	37.81	3.61	12.28	15.1	39.1067	10.33	-1.92057	1.48733e-07	1.92541e-06	LOC110029204
ncbi_110022993	227	258	183	15	11	18	19.56	18.94	19.42	8.71	5.82	10.35	19.3067	8.29333	-1.21908	1.49624e-07	1.93561e-06	LOC110022993
ncbi_110029524	38	43	36	18	19	19	32.77	32.05	37.74	99.72	106.56	113.82	34.1867	106.7	1.64205	1.52505e-07	1.9702e-06	LOC110029524
MSTRG.21103	12	4	3	9	5	11	9.77	2.98	3.16	47.44	25.53	57.65	5.30333	43.54	3.03737	1.55984e-07	2.01241e-06	--
ncbi_110035948	30	37	16	11	21	15	11.57	11.96	7.5	26.78	51.05	38.82	10.3433	38.8833	1.91045	1.5728e-07	2.02775e-06	LOC110035948
ncbi_110027115	154	207	123	5	12	6	12.01	13.79	11.75	2.55	5.96	3.2	12.5167	3.90333	-1.68107	1.66566e-07	2.1402e-06	LOC110027115
ncbi_110018781	0	0	0	5	3	4	0	0	0	19.44	11.33	16.25	0.001	15.6733	13.936	1.66855e-07	2.14245e-06	LOC110018781
ncbi_110029038	137	179	124	9	5	5	31.69	35.36	35.12	13.64	7.36	7.91	34.0567	9.63667	-1.82133	1.67369e-07	2.1476e-06	LOC110029038
ncbi_110032559	12	16	14	8	13	11	1.13	1.29	1.61	4.93	7.78	7.08	1.34333	6.59667	2.29592	1.6937e-07	2.17181e-06	LOC110032559
ncbi_110033328	292	316	171	18	20	14	19.83	18.32	14.22	8.01	8.64	6.5	17.4567	7.71667	-1.17773	1.71173e-07	2.19345e-06	LOC110033328
ncbi_110018512	178	251	119	12	9	6	20.8	25.04	17.02	9.18	6.69	4.8	20.9533	6.89	-1.6046	1.72791e-07	2.21119e-06	LOC110018512
ncbi_110036595	124	166	104	36	54	39	43.08	49.34	43.82	80.91	116.91	89.57	45.4133	95.7967	1.07686	1.7543e-07	2.24193e-06	LOC110036595
ncbi_110021322	69	64	43	22	24	27	31.17	24.69	23.78	65.09	68.97	83.45	26.5467	72.5033	1.44952	1.78198e-07	2.27424e-06	LOC110021322
ncbi_110035979	18	14	10	12	8	12	6.6	4.38	4.49	28.82	18.66	30.1	5.15667	25.86	2.32621	1.86183e-07	2.37295e-06	LOC110035979
ncbi_110032131	168	173	109	4	12	3	65.84	57.89	52.29	10.27	29.92	8.04	58.6733	16.0767	-1.86774	1.8673e-07	2.37833e-06	LOC110032131
ncbi_110032158	112	147	108	47	39	36	74.48	83.47	87.92	204.72	165	163.79	81.9567	177.837	1.11762	1.93426e-07	2.46196e-06	LOC110032158
ncbi_110034827	126	111	110	1	3	3	55.61	41.8	59.47	4.14	8.44	8.05	52.2933	6.87667	-2.92685	1.96693e-07	2.49954e-06	LOC110034827
ncbi_110018742	8	10	4	8	11	5	7.22	7.7	4.42	47.29	63.15	30.87	6.44667	47.1033	2.8692	1.96774e-07	2.49954e-06	LOC110018742
ncbi_110031385	55	59	54	25	25	21	19.67	17.87	23.82	59.1	57.36	52.23	20.4533	56.23	1.459	1.98744e-07	2.52288e-06	LOC110031385
MSTRG.7950	20	13	11	12	9	12	7.87	4.37	5.3	30.93	22.53	32.31	5.84667	28.59	2.28982	2.03329e-07	2.57591e-06	CCT2
ncbi_110024201	301	329	188	27	16	14	46.1	43.03	35.25	27.09	15.59	14.67	41.46	19.1167	-1.11689	2.06534e-07	2.61128e-06	LOC110024201
ncbi_110020652	56	56	38	18	25	22	19.37	17.72	16.15	41.64	55.6	53.18	17.7467	50.14	1.49841	2.10181e-07	2.6531e-06	LOC110020652
ncbi_110023230	10	12	16	15	9	8	2.54	2.6	4.97	24.94	14.53	13.89	3.37	17.7867	2.39998	2.10262e-07	2.6531e-06	LOC110023230
ncbi_110035984	6	1	0	3	8	8	3.85	0.78	0	11.55	31.44	33.1	1.54333	25.3633	4.03862	2.11726e-07	2.66981e-06	LOC110035984
MSTRG.15255	6	12	5	8	9	7	4.72	8.06	4.82	41.24	45.06	37.69	5.86667	41.33	2.81658	2.13989e-07	2.6928e-06	IP5P3
ncbi_110018617	214	226	197	10	18	12	112.66	101.6	126.97	34.49	60.29	43.23	113.743	46.0033	-1.30597	2.17266e-07	2.72877e-06	LOC110018617
ncbi_110022744	63	84	53	29	27	22	16	18.22	16.48	48.24	43.63	38.23	16.9	43.3667	1.35956	2.23518e-07	2.80544e-06	LOC110022744
ncbi_110021287	67	89	46	28	24	27	41.79	47.4	35.12	114.39	95.23	115.21	41.4367	108.277	1.38574	2.24871e-07	2.81869e-06	LOC110021287
ncbi_110031145	45	49	25	27	17	14	8.88	8.26	6.04	34.9	21.35	18.9	7.72667	25.05	1.69689	2.2555e-07	2.82534e-06	LOC110031145
ncbi_110029412	251	349	181	15	11	25	19.57	23.23	17.27	7.66	5.46	13.34	20.0233	8.82	-1.18283	2.30078e-07	2.87446e-06	LOC110029412
ncbi_110029586	111	124	96	34	44	34	26.25	25.04	27.79	52.67	66.2	55.01	26.36	57.96	1.13671	2.33281e-07	2.91064e-06	LOC110029586
ncbi_110025790	183	221	151	7	17	8	22.26	22.95	22.49	5.58	13.16	6.66	22.5667	8.46667	-1.41433	2.34075e-07	2.91863e-06	LOC110025790
ncbi_110038030	135	85	107	52	103	72	111.03	59.44	107.22	280.78	537.61	404.37	92.5633	407.587	2.13859	2.35795e-07	2.93814e-06	LOC110038030
ncbi_110021557	132	136	133	36	54	49	49.41	42.16	59.76	94.03	124.63	133.01	50.4433	117.223	1.21652	2.38258e-07	2.96688e-06	LOC110021557
ncbi_110027049	138	144	91	5	4	3	15.85	14.08	12.89	3.81	2.96	2.33	14.2733	3.03333	-2.23435	2.39652e-07	2.98228e-06	LOC110027049
ncbi_110032803	117	162	96	40	41	41	21.07	25.08	21.11	47.51	47.3	50.87	22.42	48.56	1.11498	2.42099e-07	3.01076e-06	LOC110032803
ncbi_110021764	226	281	149	7	18	15	25.28	26.84	20.41	5.13	12.81	11.48	24.1767	9.80667	-1.30178	2.43305e-07	3.02377e-06	LOC110021764
ncbi_110020133	40	61	27	15	24	21	5.36	6.98	4.43	13.16	20.45	19.24	5.59	17.6167	1.65602	2.43993e-07	3.03034e-06	LOC110020133
ncbi_110028698	109	139	86	31	34	50	14.59	15.89	14.1	27.19	28.96	45.8	14.86	33.9833	1.19339	2.47692e-07	3.07226e-06	LOC110028698
ncbi_110035834	11	10	4	8	4	15	4.91	3.97	2.29	23.06	12.91	46.67	3.72333	27.5467	2.88721	2.48959e-07	3.08595e-06	LOC110035834
ncbi_110035620	0	0	0	7	3	2	0	0	0	23.64	9.49	5.43	0.001	12.8533	13.6499	2.49523e-07	3.08934e-06	LOC110035620
ncbi_110028508	57	58	35	27	14	26	18.98	16.76	15.09	62.27	31.36	60.87	16.9433	51.5	1.60385	2.49558e-07	3.08934e-06	LOC110028508
ncbi_110033312	53	60	30	26	16	22	10.4	10.05	7.21	33.42	19.98	29.54	9.22	27.6467	1.58427	2.50381e-07	3.0975e-06	LOC110033312
ncbi_110023024	0	0	1	8	3	7	0	0	0.48	20.62	7.51	18.85	0.16	15.66	6.61287	2.65078e-07	3.26866e-06	LOC110023024
ncbi_110033322	108	135	105	6	0	3	98.15	104.76	116.82	35.72	0	18.65	106.577	18.1233	-2.55597	2.65629e-07	3.27333e-06	LOC110033322
ncbi_110018076	84	91	67	0	0	0	19.18	17.88	18.69	0	0	0	18.5833	0.001	-14.1817	2.6828e-07	3.30171e-06	LOC110018076
ncbi_110023101	45	33	42	14	24	24	18.77	11.75	21.45	38.25	63.7	68.5	17.3233	56.8167	1.7136	2.70177e-07	3.3229e-06	LOC110023101
ncbi_110029478	197	210	174	15	13	7	32.31	29.41	34.94	16.12	13.57	7.86	32.22	12.5167	-1.36411	2.75863e-07	3.38405e-06	LOC110029478
ncbi_110023219	96	93	76	34	36	26	20.69	17.17	20.12	48.16	49.53	38.47	19.3267	45.3867	1.23168	2.76055e-07	3.38422e-06	LOC110023219
ncbi_110033762	38	47	40	18	18	22	6.93	7.32	8.93	21.51	20.9	27.46	7.72667	23.29	1.59179	2.76627e-07	3.38903e-06	LOC110033762
ncbi_110024477	19	19	9	11	10	12	4.11	3.51	3.01	21.62	19.09	24.64	3.54333	21.7833	2.62005	2.77354e-07	3.39357e-06	LOC110024477
ncbi_110027641	52	54	33	17	27	18	11.05	9.8	8.59	23.67	36.51	26.17	9.81333	28.7833	1.55242	2.79303e-07	3.41301e-06	LOC110027641
ncbi_110038378	226	269	187	9	26	10	42.08	42.77	42.71	10.99	30.85	12.76	42.52	18.2	-1.2242	2.89559e-07	3.53378e-06	LOC110038378
ncbi_110022857	151	173	116	45	47	44	69.61	68.1	65.46	135.88	137.85	138.78	67.7233	137.503	1.02174	2.95803e-07	3.60765e-06	LOC110022857
ncbi_110029562	41	49	30	24	17	15	15.08	15.39	13.5	57.81	39.77	37.74	14.6567	45.1067	1.62178	2.96659e-07	3.61577e-06	LOC110029562
ncbi_110036940	11	10	3	6	12	7	3.46	2.69	1.16	12.38	24.04	15.08	2.43667	17.1667	2.81663	3.01548e-07	3.66593e-06	LOC110036940
ncbi_110027481	296	425	231	34	23	12	45.83	56.19	43.79	34.49	22.66	12.71	48.6033	23.2867	-1.06155	3.05931e-07	3.71683e-06	LOC110027481
ncbi_110037214	118	134	116	3	2	7	47.46	46.02	57.12	7.9	5.12	19.26	50.2	10.76	-2.22201	3.19747e-07	3.87723e-06	LOC110037214
ncbi_110037926	20	39	24	10	15	23	8.12	13.34	11.75	26.77	38.19	64.32	11.07	43.0933	1.96081	3.22285e-07	3.90303e-06	LOC110037926
ncbi_110019340	110	123	71	42	31	32	30.29	28.13	22.98	76.08	49.72	60.86	27.1333	62.22	1.19731	3.27537e-07	3.95905e-06	LOC110019340
ncbi_110028786	194	219	166	14	11	11	29.73	28.74	31.21	13.89	10.61	11.78	29.8933	12.0933	-1.30561	3.27797e-07	3.95966e-06	LOC110028786
ncbi_110019610	10	7	7	6	5	15	1.73	1.04	1.49	6.82	5.51	17.77	1.42	10.0333	2.82084	3.32833e-07	4.01794e-06	LOC110019610
ncbi_110017825	122	130	79	50	32	32	17.15	15.6	13.59	46.03	28.61	30.77	15.4467	35.1367	1.18568	3.34889e-07	4.04019e-06	LOC110017825
ncbi_110023869	206	233	189	16	12	13	21.92	21.17	24.62	11.15	8.12	9.46	22.57	9.57667	-1.23681	3.40977e-07	4.10926e-06	LOC110023869
ncbi_110039125	80	85	56	23	32	28	15.29	13.87	13.1	28.8	38.91	36.62	14.0867	34.7767	1.30379	3.41755e-07	4.11517e-06	LOC110039125
ncbi_110033535	37	60	31	29	22	11	14.5	20.08	14.87	74.44	54.85	29.49	16.4833	52.9267	1.68299	3.4538e-07	4.15617e-06	LOC110033535
ncbi_110031328	4	5	4	11	6	3	0.92	0.98	1.13	16.59	8.79	4.73	1.01	10.0367	3.31285	3.5042e-07	4.21286e-06	LOC110031328
ncbi_110034316	9	14	5	8	12	6	8.47	11.48	5.94	48.93	72.79	39.77	8.63	53.83	2.64098	3.50599e-07	4.21286e-06	LOC110034316
ncbi_110024057	2	0	0	7	9	3	1.01	0	0	25.35	30.5	10.87	0.336667	22.24	6.04569	3.55601e-07	4.26294e-06	LOC110024057
ncbi_110028154	1	1	1	9	6	2	0.23	0.2	0.28	13.59	8.8	3.15	0.236667	8.51333	5.1688	3.56046e-07	4.26558e-06	LOC110028154
ncbi_110026899	15	29	19	9	26	9	3.5	5.77	5.42	13.74	38.55	14.35	4.89667	22.2133	2.18155	3.56863e-07	4.27267e-06	LOC110026899
ncbi_110024504	43	38	32	16	15	24	20.85	15.74	19	50.83	46.29	79.64	18.53	58.92	1.66889	3.58808e-07	4.29324e-06	LOC110024504
ncbi_110030375	119	125	93	3	4	2	32.1	28.79	30.71	5.3	6.86	3.69	30.5333	5.28333	-2.53086	3.60782e-07	4.31414e-06	LOC110030375
MSTRG.9676	78	70	59	39	21	24	53.64	41.11	49.67	175.69	91.89	112.93	48.14	126.837	1.39766	3.6313e-07	4.33676e-06	--
ncbi_110019963	9	11	7	5	14	7	4.83	5.04	4.6	17.58	47.82	25.71	4.82333	30.37	2.65454	3.63973e-07	4.34135e-06	LOC110019963
ncbi_110030741	2	1	1	4	8	4	0.69	0.29	0.42	8.98	17.44	9.38	0.466667	11.9333	4.67646	3.6797e-07	4.38626e-06	LOC110030741
ncbi_110037015	52	36	39	23	21	17	25.78	15.18	23.49	74.81	65.58	57.81	21.4833	66.0667	1.6207	3.69837e-07	4.40299e-06	LOC110037015
ncbi_110033905	5	3	1	6	9	3	2.14	1.1	0.52	16.82	24.5	8.78	1.25333	16.7	3.73601	3.82398e-07	4.54113e-06	LOC110033905
ncbi_110034487	0	0	0	3	3	5	0	0	0	20.05	22.97	39.88	0.001	27.6333	14.7541	3.847e-07	4.5656e-06	LOC110034487
ncbi_110030203	0	0	0	3	5	3	0	0	0	18.8	30.43	19.64	0.001	22.9567	14.4866	3.98814e-07	4.72719e-06	LOC110030203
ncbi_110035730	151	170	118	8	5	8	52.25	50.23	49.99	18.13	11.01	18.94	50.8233	16.0267	-1.66502	4.04397e-07	4.79038e-06	LOC110035730
ncbi_110020424	30	25	19	11	16	15	14.59	10.38	11.31	35.03	49.5	49.9	12.0933	44.81	1.88961	4.07431e-07	4.8203e-06	LOC110020424
ncbi_110018402	136	145	76	4	4	2	22.02	20.05	15.07	4.24	4.12	2.22	19.0467	3.52667	-2.43316	4.14895e-07	4.90248e-06	LOC110018402
ncbi_110038960	56	61	31	15	27	23	16.48	15.29	11.21	28.93	50.66	45.94	14.3267	41.8433	1.54629	4.16759e-07	4.92144e-06	LOC110038960
ncbi_110034222	108	116	111	5	3	0	110.52	101.36	139.05	33.51	19.53	0	116.977	17.68	-2.72603	4.17493e-07	4.92704e-06	LOC110034222
ncbi_110031465	35	44	27	18	14	19	16.66	17.88	15.73	56.11	42.39	61.87	16.7567	53.4567	1.67363	4.18701e-07	4.93516e-06	LOC110031465
ncbi_110031304	1	5	1	8	6	3	0.32	1.35	0.39	16.6	12.09	6.5	0.686667	11.73	4.09445	4.19179e-07	4.93772e-06	LOC110031304
ncbi_110025359	36	30	12	16	23	9	19.16	13.64	7.82	55.79	77.9	32.78	13.54	55.49	2.035	4.20182e-07	4.94646e-06	LOC110025359
ncbi_110035663	138	164	155	6	5	10	48.32	49.04	66.45	13.76	11.14	23.96	54.6033	16.2867	-1.7453	4.23686e-07	4.98122e-06	LOC110035663
MSTRG.443	106	115	102	0	2	3	35.8	33.17	42.18	0	4.3	6.93	37.05	3.74333	-3.30708	4.39049e-07	5.1462e-06	BSL2
ncbi_110029975	5	8	5	8	11	3	1.22	1.67	1.5	12.93	17.1	5.06	1.46333	11.6967	2.99877	4.3966e-07	5.15005e-06	LOC110029975
MSTRG.2023	139	129	154	42	51	68	131.98	104.59	179	261.21	308.09	441.75	138.523	337.017	1.28269	4.3992e-07	5.15005e-06	--
ncbi_110037936	16	16	8	7	16	8	10.8	9.4	6.74	33.11	70.01	37.64	8.98	46.92	2.38542	4.41626e-07	5.16365e-06	LOC110037936
ncbi_110024333	129	133	76	1	2	5	24.5	21.54	17.63	1.49	1.94	6.38	21.2233	3.27	-2.69829	4.43947e-07	5.18759e-06	LOC110024333
ncbi_110020805	99	103	65	30	33	31	43.53	38.67	34.99	86.41	92.33	93.27	39.0633	90.67	1.21481	4.48931e-07	5.2426e-06	LOC110020805
ncbi_110038464	153	120	125	41	52	46	111.24	74.5	111.26	195.25	240.53	228.82	99	221.533	1.16202	4.53831e-07	5.29655e-06	LOC110038464
MSTRG.9164	246	308	225	16	16	26	54.01	57.74	60.5	22.41	21.82	39.32	57.4167	27.85	-1.04379	4.55376e-07	5.30913e-06	CYP76B10
ncbi_110020679	186	265	197	15	17	10	54.8	66.56	70.97	28.96	31.91	20.12	64.11	26.9967	-1.24777	4.55468e-07	5.30913e-06	LOC110020679
ncbi_110018783	154	157	143	9	5	8	79.76	69.43	90.66	30.53	16.48	28.35	79.95	25.12	-1.67026	4.64464e-07	5.40734e-06	LOC110018783
ncbi_110036394	20	18	16	23	9	7	11.13	8.55	10.9	83.83	31.86	27.26	10.1933	47.65	2.22485	4.72059e-07	5.48566e-06	LOC110036394
ncbi_110021485	9	12	4	7	8	9	2.55	2.91	1.39	13.01	14.44	17.47	2.28333	14.9733	2.71318	4.76076e-07	5.52895e-06	LOC110021485
ncbi_110026107	147	204	121	14	4	5	20.55	24.4	20.72	12.85	3.56	4.79	21.89	7.06667	-1.63117	4.80238e-07	5.57388e-06	LOC110026107
ncbi_110030450	170	202	183	77	62	43	71.7	72.75	94.49	212.72	166.37	124.08	79.6467	167.723	1.0744	4.92138e-07	5.69804e-06	LOC110030450
ncbi_110036506	66	100	56	26	27	30	18.93	24.94	19.68	48.84	50.05	61.64	21.1833	53.51	1.33688	5.04171e-07	5.83135e-06	LOC110036506
ncbi_110021300	1	3	4	5	4	8	0.45	1.15	2.2	14.69	11.41	24.55	1.26667	16.8833	3.73649	5.04267e-07	5.83135e-06	LOC110021300
ncbi_110039227	187	251	144	11	12	13	12.67	14.73	12.19	4.99	5.29	6.26	13.1967	5.51333	-1.25918	5.24331e-07	6.05968e-06	LOC110039227
ncbi_110033695	98	112	71	34	37	26	27.44	26.78	24.34	62.37	65.92	49.82	26.1867	59.37	1.1809	5.44213e-07	6.28168e-06	LOC110033695
ncbi_110036749	5	7	5	11	2	9	2.87	3.44	3.52	41.42	8.16	35.4	3.27667	28.3267	3.11186	5.44533e-07	6.28168e-06	LOC110036749
ncbi_110026553	18	19	10	12	11	9	2.44	2.2	1.66	10.65	9.49	8.35	2.1	9.49667	2.17703	5.52894e-07	6.37425e-06	LOC110026553
ncbi_110034031	96	103	89	39	25	39	65.08	59.63	73.87	173.19	107.84	180.91	66.1933	153.98	1.21799	5.55489e-07	6.40028e-06	LOC110034031
ncbi_110038142	143	176	123	9	6	7	32.47	34.12	34.19	13.39	8.67	10.87	33.5933	10.9767	-1.61373	5.62962e-07	6.47851e-06	LOC110038142
ncbi_110037910	35	45	30	17	12	24	3.53	3.87	3.7	11.22	7.7	16.55	3.7	11.8233	1.67604	5.93257e-07	6.81472e-06	LOC110037910
ncbi_110028002	197	216	168	10	18	9	35.1	32.87	36.65	11.67	20.41	10.97	34.8733	14.35	-1.28107	5.96026e-07	6.8424e-06	LOC110028002
ncbi_110037836	111	114	88	3	0	3	42.97	37.68	41.53	7.61	0	7.95	40.7267	5.18667	-2.97309	5.99024e-07	6.87265e-06	LOC110037836
ncbi_110020776	220	231	254	67	82	82	146.29	131.16	206.77	291.84	346.93	373.08	161.407	337.283	1.06326	6.09288e-07	6.98618e-06	LOC110020776
ncbi_110018266	43	76	49	27	22	21	6.67	10.07	9.31	27.44	21.72	22.29	8.68333	23.8167	1.45565	6.10411e-07	6.99483e-06	LOC110018266
ncbi_110028511	244	255	178	15	15	18	52.34	45.17	46.75	16.95	17.58	22.52	48.0867	19.0167	-1.33837	6.12941e-07	7.01959e-06	LOC110028511
ncbi_110033277	144	175	107	43	47	41	31.48	32.67	28.83	61.57	65.37	61.32	30.9933	62.7533	1.01773	6.13787e-07	7.02503e-06	LOC110033277
ncbi_110019761	208	283	162	21	10	12	14.83	17.25	15.6	9.45	4.37	5.4	15.8933	6.40667	-1.31078	6.20456e-07	7.09708e-06	LOC110019761
ncbi_110017962	145	173	93	38	44	48	12.27	12.5	9.63	21.22	23.68	27.79	11.4667	24.23	1.07935	6.29671e-07	7.18514e-06	LOC110017962
ncbi_110032044	1	11	7	20	9	24	0.81	7.58	6.92	105.72	46.21	132.51	5.10333	94.8133	4.21558	6.31724e-07	7.20423e-06	LOC110032044
ncbi_110018810	205	255	176	14	16	14	32.71	34.74	34.38	14.63	16.24	15.28	33.9433	15.3833	-1.14176	6.69555e-07	7.62649e-06	LOC110018810
ncbi_110023932	46	44	20	23	17	14	7.62	6.3	4.11	25.13	18.52	15.92	6.01	19.8567	1.72419	6.75968e-07	7.69491e-06	LOC110023932
ncbi_110029977	149	178	127	6	14	3	26.08	26.6	27.21	6.88	15.59	3.59	26.63	8.68667	-1.61618	6.9847e-07	7.9463e-06	LOC110029977
ncbi_110035953	149	130	89	5	4	4	22.92	17.08	16.76	5.04	3.92	4.21	18.92	4.39	-2.10762	7.04828e-07	8.00903e-06	LOC110035953
ncbi_110022241	269	278	193	16	27	11	86.43	76.27	75.91	33.67	55.19	24.18	79.5367	37.68	-1.07782	7.07031e-07	8.02925e-06	LOC110022241
ncbi_110026109	117	140	75	3	4	2	11.39	11.63	8.93	1.91	2.48	1.33	10.65	1.90667	-2.48173	7.08315e-07	8.03902e-06	LOC110026109
ncbi_110021995	101	133	109	37	44	34	50.39	56.66	66.58	120.92	139.68	116.07	57.8767	125.557	1.11728	7.0923e-07	8.04347e-06	LOC110021995
ncbi_110025566	125	126	114	0	7	6	14.14	12.14	15.71	0	4.75	4.92	13.9967	3.22333	-2.11846	7.10089e-07	8.0447e-06	LOC110025566
ncbi_110032313	52	70	66	27	22	28	5.23	6.02	8.13	17.8	14.09	19.28	6.46	17.0567	1.40073	7.11644e-07	8.05751e-06	LOC110032313
ncbi_110028524	71	72	28	20	28	26	15.22	13.18	7.35	28.08	38.18	38.12	11.9167	34.7933	1.54583	7.15977e-07	8.09691e-06	LOC110028524
ncbi_110027344	9	3	4	4	8	9	3.9	1.11	2.12	11.36	22.08	26.71	2.37667	20.05	3.07659	7.22566e-07	8.15805e-06	LOC110027344
MSTRG.2024	56	53	60	22	28	22	53.04	42.86	69.57	136.49	168.73	142.57	55.1567	149.263	1.43625	7.8279e-07	8.7948e-06	--
ncbi_110025778	232	299	182	17	14	21	32.89	36.2	31.59	15.79	12.63	20.37	33.56	16.2633	-1.04512	8.02248e-07	9.00808e-06	LOC110025778
ncbi_110034093	65	78	69	20	37	26	16.19	16.59	21.05	32.64	58.65	44.32	17.9433	45.2033	1.33298	8.03768e-07	9.0198e-06	LOC110034093
ncbi_110028694	26	27	9	12	18	9	8.23	7.42	3.55	25.69	37.43	20.21	6.4	27.7767	2.11773	8.12072e-07	9.09683e-06	LOC110028694
ncbi_110024456	72	96	64	34	31	20	33.64	38.3	36.6	104.05	92.15	63.93	36.18	86.71	1.26101	8.17516e-07	9.14702e-06	LOC110024456
ncbi_110027473	4	5	5	10	2	8	2.01	2.15	3.08	32.98	6.41	27.56	2.41333	22.3167	3.20902	8.18974e-07	9.15792e-06	LOC110027473
ncbi_110034281	158	149	117	3	8	9	73.01	58.79	66.19	9.08	23.52	28.46	65.9967	20.3533	-1.69713	8.21743e-07	9.18348e-06	LOC110034281
ncbi_110024804	187	242	154	10	15	13	16.76	18.52	16.9	5.87	8.55	7.97	17.3933	7.46333	-1.22064	8.37727e-07	9.34559e-06	LOC110024804
ncbi_110033751	60	47	56	37	22	17	40.6	26.98	51.75	165.34	94.09	78.31	39.7767	112.58	1.50096	8.43578e-07	9.40533e-06	LOC110033751
ncbi_110032220	91	118	111	35	34	46	30.54	33.88	45.7	77.1	72.75	105.84	36.7067	85.23	1.21532	8.61203e-07	9.59618e-06	LOC110032220
ncbi_110031825	194	240	171	13	13	15	25.91	27.08	27.96	11.37	11.05	13.49	26.9833	11.97	-1.17265	8.75435e-07	9.74904e-06	LOC110031825
ncbi_110030214	145	227	113	47	53	50	39.84	53.19	38.04	84.66	92.73	93.71	43.69	90.3667	1.04849	8.98623e-07	9.99553e-06	LOC110030214
ncbi_110021375	83	106	82	29	27	40	21.33	23.73	26.28	52.39	44.56	74.11	23.78	57.02	1.26172	9.04532e-07	1.00495e-05	LOC110021375
ncbi_110026296	19	17	9	10	9	12	4.77	3.65	2.77	16.46	14.39	20.63	3.73	17.16	2.2018	9.06404e-07	1.00644e-05	LOC110026296
ncbi_110036024	102	122	79	2	2	2	28.31	28.92	26.85	3.64	3.53	3.8	28.0267	3.65667	-2.9382	9.17408e-07	1.01746e-05	LOC110036024
ncbi_110020967	0	3	0	6	8	2	0	0.58	0	8.96	11.6	3.12	0.193333	7.89333	5.35147	9.53723e-07	1.05712e-05	LOC110020967
ncbi_110029117	119	129	94	6	2	4	42.25	39.11	40.86	13.95	4.52	9.72	40.74	9.39667	-2.11623	9.57398e-07	1.06058e-05	LOC110029117
ncbi_110029420	10	18	10	6	14	9	1.92	2.95	2.35	7.54	17.08	11.81	2.40667	12.1433	2.33506	9.67228e-07	1.07084e-05	LOC110029420
ncbi_110018490	43	71	54	24	28	18	13.72	19.19	21.07	50.09	55.94	39.17	17.9933	48.4	1.42754	9.92883e-07	1.09796e-05	LOC110018490
ncbi_110038403	61	60	44	26	15	27	12.1	10.16	10.69	33.79	18.93	36.65	10.9833	29.79	1.43951	1.00002e-06	1.10457e-05	LOC110038403
ncbi_110022419	129	161	73	4	5	3	22.54	24.03	15.62	4.58	5.56	3.59	20.73	4.57667	-2.17935	1.01253e-06	1.11708e-05	LOC110022419
ncbi_110034750	1	3	8	4	4	16	0.53	1.37	5.22	13.97	13.57	58.36	2.37333	28.6333	3.59271	1.01918e-06	1.123e-05	LOC110034750
ncbi_110023323	0	0	0	3	2	5	0	0	0	12.46	8.07	21.69	0.001	14.0733	13.7807	1.01967e-06	1.123e-05	LOC110023323
ncbi_110034798	69	60	67	36	20	26	38.73	28.76	46.27	130.75	69.85	99.85	37.92	100.15	1.40113	1.02053e-06	1.12329e-05	LOC110034798
ncbi_110035212	219	247	172	11	20	14	64.35	61.85	61.72	21.14	37.13	29.03	62.64	29.1	-1.10607	1.03317e-06	1.13655e-05	LOC110035212
ncbi_110025658	162	203	143	17	4	8	35.19	37.66	38.03	24.19	5.53	11.89	36.96	13.87	-1.414	1.03562e-06	1.13858e-05	LOC110025658
ncbi_110023849	261	333	165	19	19	16	10.77	11.73	8.34	5.14	4.99	4.52	10.28	4.88333	-1.0739	1.0545e-06	1.15732e-05	LOC110023849
ncbi_110020589	24	13	10	11	10	12	9.71	4.49	4.96	29.16	25.75	33.23	6.38667	29.38	2.2017	1.0643e-06	1.16727e-05	LOC110020589
ncbi_110034483	10	5	0	12	8	3	5.96	2.29	0	45.46	29.44	11.32	2.75	28.74	3.38556	1.06479e-06	1.16727e-05	LOC110034483
ncbi_110030668	198	186	105	55	63	39	33.39	26.56	21.56	61.86	66.74	45.82	27.17	58.14	1.09752	1.07685e-06	1.17828e-05	LOC110030668
ncbi_110036428	16	18	14	9	15	8	6.14	5.94	6.6	22.76	37.83	21.49	6.22667	27.36	2.13554	1.0778e-06	1.17828e-05	LOC110036428
ncbi_110035090	92	115	114	3	5	0	42.05	44.89	63.8	8.98	14.54	0	50.2467	7.84	-2.6801	1.08145e-06	1.18144e-05	LOC110035090
ncbi_110037708	174	174	175	9	13	8	116.07	99.01	143.23	39.34	55.19	36.53	119.437	43.6867	-1.45098	1.12072e-06	1.22223e-05	LOC110037708
ncbi_110029514	3	8	0	6	7	5	1.35	3.12	0	17.22	19.93	15.71	1.49	17.62	3.56383	1.12246e-06	1.22342e-05	LOC110029514
ncbi_110023218	354	418	188	24	25	21	22.96	23.15	14.92	10.19	10.31	9.32	20.3433	9.94	-1.03324	1.12438e-06	1.2248e-05	LOC110023218
ncbi_110022356	4	1	6	4	4	12	1.95	0.42	3.59	12.81	12.44	40.13	1.98667	21.7933	3.45547	1.12664e-06	1.22656e-05	LOC110022356
ncbi_110019446	145	185	101	8	5	8	26.22	28.56	22.3	8.88	5.65	10.1	25.6933	8.21	-1.64594	1.12855e-06	1.22794e-05	LOC110019446
ncbi_110029507	107	114	82	0	2	5	31.18	28.36	29.25	0	3.71	9.97	29.5967	4.56	-2.69833	1.14179e-06	1.24021e-05	LOC110029507
ncbi_110020517	9	9	5	7	14	3	3.31	2.83	2.25	16.86	32.75	7.55	2.79667	19.0533	2.76826	1.16249e-06	1.26125e-05	LOC110020517
ncbi_110023768	79	58	62	29	26	25	30.75	18.68	29.45	73.51	67.46	69.75	26.2933	70.24	1.4176	1.16719e-06	1.26563e-05	LOC110023768
ncbi_110034742	246	264	243	17	21	18	116.06	106.36	140.36	52.54	63.04	58.11	120.927	57.8967	-1.06258	1.16846e-06	1.26627e-05	LOC110034742
MSTRG.9613	51	64	66	21	27	27	16.11	17.27	25.53	43.46	54.28	58.37	19.6367	52.0367	1.40598	1.18827e-06	1.28627e-05	PER19
ncbi_110027551	33	40	25	15	19	13	6.25	6.47	5.8	18.61	22.9	16.85	6.17333	19.4533	1.6559	1.24458e-06	1.34493e-05	LOC110027551
ncbi_110038497	43	58	26	21	19	16	10.27	11.83	7.6	32.86	28.87	26.15	9.9	29.2933	1.56507	1.27153e-06	1.37092e-05	LOC110038497
ncbi_110029618	0	0	0	4	1	5	0	0	0	6.44	1.56	9.11	0.001	5.70333	12.4776	1.29437e-06	1.39476e-05	LOC110029618
ncbi_110023897	5	6	1	8	7	3	2.16	2.21	0.53	22.65	19.25	8.87	1.63333	16.9233	3.37312	1.30207e-06	1.40199e-05	LOC110023897
ncbi_110020511	155	160	132	40	45	53	80.48	70.88	83.91	135.9	149.09	188.05	78.4233	157.68	1.00764	1.30256e-06	1.40199e-05	LOC110020511
ncbi_110025364	33	51	31	17	12	25	6.29	8.3	7.24	21.23	14.56	32.61	7.27667	22.8	1.64768	1.3193e-06	1.4184e-05	LOC110025364
ncbi_110039585	225	254	161	20	16	9	19.17	18.48	16.8	11.16	8.68	5.25	18.15	8.36333	-1.11782	1.35212e-06	1.45204e-05	LOC110039585
ncbi_110033094	52	76	42	21	22	24	23.88	29.81	23.62	63.18	64.29	75.42	25.77	67.63	1.39197	1.36682e-06	1.46699e-05	LOC110033094
ncbi_110037602	56	69	71	28	30	21	28.79	30.32	44.59	94.08	98.18	74.39	34.5667	88.8833	1.36253	1.38308e-06	1.48193e-05	LOC110037602
ncbi_110024839	2	3	2	4	6	5	0.42	0.48	0.63	5.86	8.53	7.65	0.51	7.34667	3.84852	1.38562e-06	1.48381e-05	LOC110024839
ncbi_110036539	0	0	0	2	6	2	0	0	0	3.13	8.25	2.96	0.001	4.78	12.2228	1.39651e-06	1.49463e-05	LOC110036539
ncbi_110021604	107	107	84	5	0	2	34.55	29.5	33.21	10.58	0	4.42	32.42	5	-2.69688	1.4621e-06	1.56139e-05	LOC110021604
ncbi_110021055	3	3	2	2	8	6	0.61	0.52	0.5	2.68	10.41	8.39	0.543333	7.16	3.72005	1.46219e-06	1.56139e-05	LOC110021055
ncbi_110032032	5	1	2	5	7	4	1.25	0.21	0.61	8.18	11.13	6.84	0.69	8.71667	3.65911	1.46689e-06	1.56553e-05	LOC110032032
ncbi_110029886	37	34	26	21	20	8	13.4	10.51	11.53	49.81	46.08	19.82	11.8133	38.57	1.70706	1.47446e-06	1.57255e-05	LOC110029886
ncbi_110033908	236	306	166	9	23	18	66.92	74.09	57.63	16.72	41.5	34.92	66.2133	31.0467	-1.09268	1.47512e-06	1.57255e-05	LOC110033908
ncbi_110038090	92	112	118	4	3	2	47.07	48.93	73.91	13.41	9.77	7	56.6367	10.06	-2.49311	1.48892e-06	1.58637e-05	LOC110038090
ncbi_110022324	25	23	12	7	18	12	4.77	3.75	2.89	8.76	22.56	16.17	3.80333	15.83	2.05732	1.495e-06	1.59195e-05	LOC110022324
ncbi_110039136	30	43	29	18	16	14	12.2	14.76	14.24	46.2	40.95	39.35	13.7333	42.1667	1.61842	1.5263e-06	1.62376e-05	LOC110039136
ncbi_110024587	33	38	31	15	17	16	12.57	12.36	14.46	37.43	41.2	41.7	13.13	40.11	1.6111	1.52658e-06	1.62376e-05	LOC110024587
ncbi_110037230	190	200	133	16	7	9	19.98	17.94	17.12	11.02	4.68	6.47	18.3467	7.39	-1.31187	1.53136e-06	1.62705e-05	LOC110037230
ncbi_110036651	86	117	89	3	1	1	12.9	14.98	16.34	2.95	0.95	1.03	14.74	1.64333	-3.16504	1.5314e-06	1.62705e-05	LOC110036651
ncbi_110035779	3	8	2	3	16	3	1.13	3.12	1.07	7.72	45.1	10.43	1.77333	21.0833	3.57157	1.57699e-06	1.67362e-05	LOC110035779
ncbi_110038318	205	218	170	14	15	12	38.37	34.85	38.96	17.17	17.87	15.37	37.3933	16.8033	-1.15403	1.59727e-06	1.69325e-05	LOC110038318
ncbi_110018508	15	24	14	14	9	10	1.29	1.76	1.47	7.88	4.92	5.88	1.50667	6.22667	2.0471	1.59962e-06	1.69479e-05	LOC110018508
ncbi_110020947	84	107	67	28	36	25	16.14	17.55	15.76	35.23	44	32.86	16.4833	37.3633	1.18062	1.6045e-06	1.69886e-05	LOC110020947
ncbi_110033208	130	155	121	6	5	9	70.08	71.35	79.86	21.19	17.15	33.2	73.7633	23.8467	-1.62912	1.60525e-06	1.69886e-05	LOC110033208
ncbi_110036074	0	0	0	1	6	3	0	0	0	3.01	12.36	6.2	0.001	7.19	12.8118	1.61662e-06	1.70994e-05	LOC110036074
ncbi_110038775	8	6	13	5	11	10	1.77	1.14	3.53	7.26	15.51	15.17	2.14667	12.6467	2.55859	1.63295e-06	1.72625e-05	LOC110038775
ncbi_110021291	93	121	75	33	31	32	19.56	21.73	19.31	45.46	41.48	46.04	20.2	44.3267	1.13382	1.6623e-06	1.75629e-05	LOC110021291
ncbi_110026181	215	224	203	13	15	17	70.46	62.84	81.52	26.87	30.96	38.43	71.6067	32.0867	-1.15812	1.67052e-06	1.76302e-05	LOC110026181
ncbi_110021031	93	111	84	1	0	4	59.85	61.44	66.54	4.24	0	17.71	62.61	7.31667	-3.09713	1.69479e-06	1.78764e-05	LOC110021031
ncbi_110021248	176	187	150	9	12	11	37.03	33.6	38.64	12.4	16.06	15.84	36.4233	14.7667	-1.30252	1.69951e-06	1.79162e-05	LOC110021248
ncbi_110033863	26	39	14	12	16	14	6.43	8.24	4.24	19.44	25.18	23.7	6.30333	22.7733	1.85316	1.70235e-06	1.79361e-05	LOC110033863
ncbi_110029720	207	226	169	10	15	17	39.68	37	39.66	12.56	18.3	22.3	38.78	17.72	-1.12993	1.7086e-06	1.7992e-05	LOC110029720
ncbi_110034672	33	29	20	21	15	8	17.69	13.27	13.13	73.74	51.16	29.34	14.6967	51.4133	1.80665	1.73497e-06	1.82494e-05	LOC110034672
ncbi_110024249	48	49	20	19	17	18	16.67	14.53	8.5	43.22	37.57	42.77	13.2333	41.1867	1.638	1.74336e-06	1.83275e-05	LOC110024249
ncbi_110034144	131	158	77	4	7	3	20.41	21.02	14.69	4.08	6.94	3.2	18.7067	4.74	-1.98059	1.76085e-06	1.85012e-05	LOC110034144
ncbi_110029632	121	178	98	4	6	8	9.64	12.11	9.56	2.09	3.04	4.36	10.4367	3.16333	-1.72214	1.77292e-06	1.86176e-05	LOC110029632
ncbi_110020972	168	198	146	9	15	8	17.73	17.88	18.85	6.46	10.09	5.51	18.1533	7.35333	-1.30376	1.78423e-06	1.8726e-05	LOC110020972
ncbi_110019774	155	144	111	10	7	3	25.4	20.15	22.27	10.74	7.3	3.36	22.6067	7.13333	-1.6641	1.80891e-06	1.89746e-05	LOC110019774
ncbi_110020190	204	204	138	9	12	14	43.43	37.08	35.96	12.55	16.25	20.39	38.8233	16.3967	-1.24352	1.81591e-06	1.90374e-05	LOC110020190
ncbi_110031347	49	59	31	20	18	20	28.17	28.96	21.82	75.31	65.83	78.66	26.3167	73.2667	1.47718	1.83511e-06	1.92069e-05	LOC110031347
ncbi_110038322	9	26	26	13	17	11	2.57	6.33	9.07	24.27	30.83	21.45	5.99	25.5167	2.09081	1.8508e-06	1.93604e-05	LOC110038322
ncbi_110037135	41	40	18	26	12	13	12.28	10.25	6.37	51.21	22.72	25.93	9.63333	33.2867	1.78884	1.86565e-06	1.9505e-05	LOC110037135
ncbi_110027949	11	6	3	9	2	13	2.94	1.37	0.98	15.78	3.41	23.81	1.76333	14.3333	3.023	1.87954e-06	1.96178e-05	LOC110027949
ncbi_110033002	62	63	49	28	22	18	27.59	24.07	26.57	80.99	61.28	55.71	26.0767	65.9933	1.33956	1.94014e-06	2.02391e-05	LOC110033002
ncbi_110022935	171	222	118	7	15	8	38.37	42.54	32.42	10.29	21.42	12.28	37.7767	14.6633	-1.36528	1.97961e-06	2.06395e-05	LOC110022935
ncbi_110028003	50	40	40	23	24	12	14.22	9.71	13.93	42.85	43.43	23.35	12.62	36.5433	1.5339	2.00879e-06	2.09208e-05	LOC110028003
ncbi_110035314	113	123	69	39	27	36	29.6	27.66	22.06	66.86	45.53	65.14	26.44	59.1767	1.16231	2.01801e-06	2.10052e-05	LOC110035314
ncbi_110020117	21	26	9	14	7	14	7.63	8.12	4.13	33.3	16.17	34.79	6.62667	28.0867	2.08353	2.08322e-06	2.16128e-05	LOC110020117
ncbi_110019489	22	26	13	10	13	12	11.55	11.39	8.49	33.6	42.43	42.12	10.4767	39.3833	1.91041	2.11283e-06	2.18841e-05	LOC110019489
ncbi_110018390	17	18	22	14	15	7	3.61	3.26	5.71	19.46	20.25	10.16	4.19333	16.6233	1.98704	2.12911e-06	2.20407e-05	LOC110018390
ncbi_110029317	134	185	87	7	3	8	17.38	20.49	13.82	5.95	2.48	7.1	17.23	5.17667	-1.73483	2.13917e-06	2.21328e-05	LOC110029317
ncbi_110018545	149	137	115	47	41	38	45.88	34.93	42.3	94.8	77.73	77.47	41.0367	83.3333	1.02198	2.16288e-06	2.23659e-05	LOC110018545
ncbi_110038985	126	171	130	14	4	3	29.13	33.76	36.79	21.2	5.88	4.75	33.2267	10.61	-1.64692	2.18468e-06	2.25544e-05	LOC110038985
ncbi_110019094	110	111	90	1	3	6	49.31	42.61	49.41	2.94	9.35	18.46	47.11	10.25	-2.20041	2.19393e-06	2.26375e-05	LOC110019094
ncbi_110023957	104	126	100	45	48	21	14.62	15.13	17.21	41.44	42.93	20.2	15.6533	34.8567	1.15496	2.22845e-06	2.29688e-05	LOC110023957
ncbi_110033107	36	50	32	23	19	11	10.65	12.66	12.07	44.84	37.24	23.19	11.7933	35.09	1.57309	2.23344e-06	2.30077e-05	LOC110033107
ncbi_110031128	41	49	27	13	18	21	21.2	21.64	17.1	44.04	59.23	74.31	19.98	59.1933	1.56688	2.24676e-06	2.31324e-05	LOC110031128
ncbi_110035728	15	15	12	12	6	11	11.41	9.74	11.17	59.77	29.03	57.22	10.7733	48.6733	2.17567	2.25402e-06	2.31945e-05	LOC110035728
ncbi_110033264	101	111	75	3	3	1	21.41	20.09	19.46	4.16	4.05	1.45	20.32	3.22	-2.65777	2.26644e-06	2.3297e-05	LOC110033264
ncbi_110032236	146	176	138	4	9	13	21.57	22.21	24.96	3.87	8.46	13.14	22.9133	8.49	-1.43235	2.28084e-06	2.34324e-05	LOC110032236
ncbi_110026975	92	101	64	26	35	27	17.01	16.64	15.63	33.76	44.85	37.21	16.4267	38.6067	1.23281	2.31287e-06	2.37357e-05	LOC110026975
ncbi_110024901	52	69	43	18	29	18	11.11	12.59	11.25	25.2	39.43	26.32	11.65	30.3167	1.37978	2.32687e-06	2.38665e-05	LOC110024901
ncbi_110025616	140	170	98	53	37	36	25.25	26.18	21.64	62.62	42.46	44.43	24.3567	49.8367	1.03289	2.33476e-06	2.39344e-05	LOC110025616
ncbi_110026325	28	47	27	15	20	13	17.99	25.79	21.24	63.14	81.77	57.15	21.6733	67.3533	1.63583	2.38068e-06	2.4392e-05	LOC110026325
ncbi_110024086	61	78	49	17	27	27	11.69	12.77	11.5	21.35	32.93	35.42	11.9867	29.9	1.31871	2.45633e-06	2.51399e-05	LOC110024086
ncbi_110035866	113	103	69	4	1	0	17.01	13.3	12.8	3.96	0.96	0	14.37	1.64	-3.13129	2.46272e-06	2.51918e-05	LOC110035866
ncbi_110033980	142	159	99	9	6	5	21.39	20.48	18.83	8.99	5.99	5.36	20.2333	6.78	-1.57738	2.47976e-06	2.53524e-05	LOC110033980
ncbi_110017830	155	123	97	5	4	7	27.54	18.73	21.16	5.27	4.7	8.52	22.4767	6.16333	-1.86665	2.53691e-06	2.59082e-05	LOC110017830
ncbi_110037031	185	186	188	9	17	9	64.96	55.77	80.82	20.7	37.98	21.62	67.1833	26.7667	-1.32767	2.53822e-06	2.59082e-05	LOC110037031
ncbi_110021866	100	107	77	3	1	3	24.9	22.75	23.47	4.89	1.58	5.11	23.7067	3.86	-2.61862	2.54758e-06	2.59897e-05	LOC110021866
MSTRG.2664	9	14	19	8	13	10	2.01	2.67	5.2	11.71	18.48	15.29	3.29333	15.16	2.20265	2.56331e-06	2.61361e-05	At3g07010
ncbi_110028220	106	119	81	3	5	2	23.05	22.1	21.57	4.27	6.92	2.98	22.24	4.72333	-2.23528	2.56524e-06	2.61417e-05	LOC110028220
ncbi_110038690	18	26	14	8	13	13	11.56	13.81	10.6	32.26	51.63	54.74	11.99	46.21	1.94637	2.56978e-06	2.6174e-05	LOC110038690
ncbi_110018020	27	44	33	13	20	16	13.76	19.15	20.59	43.39	64.85	55.79	17.8333	54.6767	1.61635	2.58807e-06	2.63319e-05	LOC110018020
ncbi_110032843	16	14	8	6	8	14	5.09	3.8	3.12	12.5	16.19	30.47	4.00333	19.72	2.30039	2.5945e-06	2.63832e-05	LOC110032843
ncbi_110032871	60	48	38	20	18	23	4.36	2.98	3.38	9.51	8.32	11.43	3.57333	9.75333	1.44862	2.60197e-06	2.6444e-05	LOC110032871
ncbi_110018723	0	0	2	5	3	7	0	0	1.6	21.37	12.45	31.63	0.533333	21.8167	5.35425	2.60327e-06	2.6444e-05	LOC110018723
ncbi_110019005	112	155	123	33	43	50	25.57	30.21	34.37	49.35	62.45	78.1	30.05	63.3	1.07484	2.62444e-06	2.66448e-05	LOC110019005
ncbi_110019290	176	214	152	7	15	14	27.72	28.79	29.31	7.22	15.03	15.09	28.6067	12.4467	-1.20059	2.63207e-06	2.6708e-05	LOC110019290
ncbi_110037509	199	265	196	14	19	16	18.28	20.79	22.04	8.42	11.1	10.06	20.37	9.86	-1.04679	2.77707e-06	2.80891e-05	LOC110037509
ncbi_110017968	119	147	87	38	36	36	31.37	33.09	28.08	65.61	60.38	64.93	30.8467	63.64	1.04482	2.87333e-06	2.90164e-05	LOC110017968
ncbi_110018519	99	109	86	0	3	0	25.28	23.76	26.88	0	4.87	0	25.3067	1.62333	-3.96249	2.88397e-06	2.91083e-05	LOC110018519
MSTRG.21562	12	7	4	9	8	5	7.24	3.95	2.47	30.26	28.6	17.96	4.55333	25.6067	2.49152	2.91408e-06	2.93809e-05	CYP23
ncbi_110038736	0	0	0	5	2	2	0	0	0	11.82	4.59	4.94	0.001	7.11667	12.797	3.03509e-06	3.05685e-05	LOC110038736
ncbi_110031292	208	229	133	14	9	15	31.95	30.03	25.01	14.11	9.4	16.86	28.9967	13.4567	-1.10757	3.11126e-06	3.12526e-05	LOC110031292
ncbi_110034902	5	8	7	3	7	11	4.66	6.12	7.77	16.82	39.48	61.95	6.18333	39.4167	2.67235	3.15959e-06	3.17213e-05	LOC110034902
ncbi_110037255	28	24	21	11	22	8	5.7	4.17	5.23	14.66	28.48	11.14	5.03333	18.0933	1.84587	3.18109e-06	3.19034e-05	LOC110037255
ncbi_110036672	138	181	148	9	13	5	19.63	21.97	25.8	8.7	11.63	4.57	22.4667	8.3	-1.4366	3.28026e-06	3.28632e-05	LOC110036672
ncbi_110023790	8	15	7	10	8	6	2.76	4.16	2.95	22.59	17.55	14.15	3.29	18.0967	2.45956	3.30162e-06	3.30273e-05	LOC110023790
ncbi_110026383	115	155	57	4	2	3	15.42	17.07	9	3.38	2.02	3.27	13.83	2.89	-2.25866	3.39859e-06	3.39257e-05	LOC110026383
ncbi_110038700	0	0	0	4	4	1	0	0	0	7.53	7.31	1.97	0.001	5.60333	12.4521	3.40307e-06	3.39502e-05	LOC110038700
ncbi_110023644	57	85	57	29	27	18	15.61	19.87	19.11	52.01	47.04	33.72	18.1967	44.2567	1.28222	3.43599e-06	3.42425e-05	LOC110023644
ncbi_110036888	35	41	36	15	19	16	41.68	40.82	51.56	113.74	139.04	125.74	44.6867	126.173	1.49749	3.59494e-06	3.57514e-05	LOC110036888
ncbi_110023855	12	16	10	6	8	13	2.4	3.07	2.64	8.83	10.88	18.14	2.70333	12.6167	2.22252	3.7085e-06	3.68422e-05	LOC110023855
ncbi_110033564	214	246	171	22	12	13	33.95	33.28	33.09	23.19	12.16	13.8	33.44	16.3833	-1.02935	3.77779e-06	3.75109e-05	LOC110033564
ncbi_110022632	117	152	77	3	5	6	32.52	36.16	26.06	5.46	8.84	11.4	31.58	8.56667	-1.88221	3.79816e-06	3.76934e-05	LOC110022632
ncbi_110021641	116	128	83	7	4	2	15.73	14.83	13.78	6.22	3.45	1.86	14.78	3.84333	-1.94322	3.84351e-06	3.80638e-05	LOC110021641
ncbi_110018164	5	11	7	10	9	3	1.04	1.95	1.78	13.57	11.9	4.27	1.59	9.91333	2.64034	3.84764e-06	3.80849e-05	LOC110018164
ncbi_110036475	22	72	7	50	50	63	14.05	38.75	5.63	205.24	201.41	272.07	19.4767	226.24	3.53804	3.86901e-06	3.82763e-05	LOC110036475
ncbi_110020761	6	10	7	8	5	8	2.25	3.21	3.22	19.69	11.95	20.56	2.89333	17.4	2.58828	3.87556e-06	3.83211e-05	LOC110020761
ncbi_110038385	12	14	4	12	9	4	4.99	4.97	2.04	32.67	23.83	11.39	4	22.63	2.50016	3.91175e-06	3.86589e-05	LOC110038385
ncbi_110034661	31	34	20	11	19	12	18.93	17.73	14.95	44	73.83	50.14	17.2033	55.99	1.70248	3.91826e-06	3.87031e-05	LOC110034661
ncbi_110024321	3	8	1	8	5	4	1.76	4.01	0.72	30.77	18.68	16.07	2.16333	21.84	3.33564	3.92249e-06	3.87247e-05	LOC110024321
ncbi_110035347	109	137	110	2	8	6	22.69	24.35	27.94	2.49	10.14	8.63	24.9933	7.08667	-1.81836	3.94531e-06	3.89297e-05	LOC110035347
ncbi_110033707	169	253	180	8	16	17	20.93	26.77	27.27	6.53	12.6	14.4	24.99	11.1767	-1.16086	3.9686e-06	3.91391e-05	LOC110033707
ncbi_110032207	135	138	133	41	40	48	85.31	74.47	102.89	169.72	160.83	207.54	87.5567	179.363	1.0346	3.98836e-06	3.93136e-05	LOC110032207
ncbi_110020453	5	6	10	6	8	7	3.08	3.15	7.54	24.2	31.34	29.49	4.59	28.3433	2.62644	3.99205e-06	3.93294e-05	LOC110020453
ncbi_110019700	142	134	115	8	6	6	52.42	42.24	51.97	19.34	14.09	15.15	48.8767	16.1933	-1.59375	4.02479e-06	3.96314e-05	LOC110019700
ncbi_110030087	6	2	7	11	6	3	2.74	0.66	3.42	30.07	16.03	8.91	2.27333	18.3367	3.01185	4.0301e-06	3.96631e-05	LOC110030087
ncbi_110039070	58	56	47	0	0	0	57.41	46.85	57.27	0	0	2.23	53.8433	0.743333	-6.17861	4.04213e-06	3.97608e-05	LOC110039070
ncbi_110020350	156	156	133	29	59	57	54.33	46.4	56.71	66.16	130.77	135.81	52.48	110.913	1.07959	4.13417e-06	4.06031e-05	LOC110020350
ncbi_110035552	110	118	94	4	5	4	38.93	36.47	40.54	9.67	11.74	10.1	38.6467	10.5033	-1.8795	4.1562e-06	4.07983e-05	LOC110035552
ncbi_110025349	175	176	128	10	12	8	19.97	17.15	17.88	7.47	8.71	6.25	18.3333	7.47667	-1.294	4.20995e-06	4.12981e-05	LOC110025349
ncbi_110026223	25	16	22	10	15	12	3.74	2.1	4.09	9.88	14.39	12.38	3.31	12.2167	1.88395	4.21147e-06	4.12981e-05	LOC110026223
ncbi_110017913	43	56	19	31	11	17	8.89	9.89	4.81	41.99	14.47	24.05	7.86333	26.8367	1.77099	4.29764e-06	4.20561e-05	LOC110017913
ncbi_110035941	2	1	0	4	5	4	1.35	0.58	0	17.7	21.49	18.49	0.643333	19.2267	4.9014	4.30903e-06	4.21459e-05	LOC110035941
ncbi_110037736	0	0	0	1	2	6	0	0	0	11.6	18.53	53.78	0.001	27.97	14.7716	4.37377e-06	4.2735e-05	LOC110037736
ncbi_110023085	29	44	29	20	12	15	10.39	13.47	12.72	46.95	27.36	36.78	12.1933	37.03	1.6026	4.41155e-06	4.30819e-05	LOC110023085
ncbi_110022222	76	96	53	14	50	29	12.94	13.96	11.05	15.62	54.18	33.8	12.65	34.5333	1.44885	4.48405e-06	4.37449e-05	LOC110022222
ncbi_110028133	171	241	159	14	13	13	37.73	45.4	42.95	20.23	18.25	19.62	42.0267	19.3667	-1.11773	4.58595e-06	4.46013e-05	LOC110028133
MSTRG.8083	0	0	0	6	1	2	0	0	0	42.38	6.86	14.75	0.001	21.33	14.3806	4.61274e-06	4.48389e-05	CPC
ncbi_110029161	47	46	54	22	17	24	6.99	5.84	9.84	21.44	16.1	24.44	7.55667	20.66	1.45102	4.63113e-06	4.49715e-05	LOC110029161
ncbi_110035791	150	179	165	7	15	8	39.19	39.93	52.77	11.98	24.93	14.3	43.9633	17.07	-1.36484	4.66485e-06	4.52758e-05	LOC110035791
ncbi_110029860	124	148	88	6	6	5	86.21	87.86	74.9	27.32	26.54	23.78	82.99	25.88	-1.6811	4.76585e-06	4.61616e-05	LOC110029860
ncbi_110026735	128	109	99	40	33	37	79.31	57.67	75.1	162.35	130.1	156.86	70.6933	149.77	1.0831	4.78103e-06	4.62849e-05	LOC110026735
ncbi_110030246	6	20	7	7	8	11	2.16	6.93	3.08	19.68	18.31	29.26	4.05667	22.4167	2.46621	4.79748e-06	4.64205e-05	LOC110030246
ncbi_110028193	25	19	20	14	9	13	8.66	5.46	8.39	31.45	20.13	30.02	7.50333	27.2	1.858	4.80659e-06	4.64612e-05	LOC110028193
ncbi_110021682	200	228	152	11	17	14	24.96	24.29	23.22	8.99	13.5	11.95	24.1567	11.48	-1.0733	4.81609e-06	4.65294e-05	LOC110021682
ncbi_110030614	29	40	27	16	19	10	5.32	6.26	6.06	19.22	22.17	12.55	5.88	17.98	1.6125	4.82752e-06	4.6616e-05	LOC110030614
ncbi_110029455	103	116	58	2	4	0	20.55	19.76	14.17	2.61	5.08	0	18.16	2.56333	-2.82467	4.8602e-06	4.68743e-05	LOC110029455
ncbi_110033923	149	176	143	12	9	8	58.14	58.39	68.22	30.21	22.3	21.32	61.5833	24.61	-1.3233	4.86168e-06	4.68743e-05	LOC110033923
ncbi_110025250	82	101	50	23	26	33	40.66	42.79	30.45	74.87	81.84	112.19	37.9667	89.6333	1.2393	4.87345e-06	4.69639e-05	LOC110025250
ncbi_110028865	1	3	4	8	4	3	0.55	1.41	2.7	28.9	14.04	11.32	1.55333	18.0867	3.54149	4.97475e-06	4.78765e-05	LOC110028865
ncbi_110021750	51	75	42	25	28	13	8.68	10.9	8.75	27.88	30.33	15.14	9.44333	24.45	1.37247	4.983e-06	4.79222e-05	LOC110021750
ncbi_110034621	51	72	37	0	0	0	45.19	54.22	39.92	0	0	0	46.4433	0.001	-15.5032	4.98999e-06	4.79651e-05	LOC110034621
ncbi_110030830	20	26	12	10	10	13	6.01	6.67	4.42	19.69	19.12	26.73	5.7	21.8467	1.93838	4.99365e-06	4.7976e-05	LOC110030830
ncbi_110021365	222	240	167	12	13	22	48.67	44.93	44.82	17.23	18.13	33	46.14	22.7867	-1.01783	5.01308e-06	4.81382e-05	LOC110021365
ncbi_110020040	175	240	126	7	14	14	27.27	31.94	24.04	7.15	13.88	14.93	27.75	11.9867	-1.21106	5.03314e-06	4.83064e-05	LOC110020040
ncbi_110031376	24	34	23	14	15	11	14.8	17.9	17.36	56.55	58.85	46.41	16.6867	53.9367	1.69257	5.11016e-06	4.8996e-05	LOC110031376
ncbi_110026440	143	126	96	7	8	2	14.12	10.6	11.54	4.53	5.03	1.35	12.0867	3.63667	-1.73273	5.12478e-06	4.91114e-05	LOC110026440
ncbi_110038569	10	11	6	7	8	7	1.58	1.49	1.1	7.7	8.27	7.48	1.39	7.81667	2.49147	5.16587e-06	4.94802e-05	LOC110038569
ncbi_110026894	86	115	111	34	42	32	20.08	23.48	31.93	50.47	61.61	50.18	25.1633	54.0867	1.10395	5.20431e-06	4.9807e-05	LOC110026894
ncbi_110033934	123	119	109	7	3	6	56.5	46.67	61.29	21.06	8.77	18.86	54.82	16.23	-1.75604	5.20524e-06	4.9807e-05	LOC110033934
MSTRG.18597	12	9	8	8	7	8	6.47	4.25	5.8	28.24	26.09	32.48	5.50667	28.9367	2.39365	5.2116e-06	4.98426e-05	--
ncbi_110030196	118	129	98	6	4	6	13.72	12.81	13.95	4.57	2.96	4.77	13.4933	4.1	-1.71855	5.27517e-06	5.03998e-05	LOC110030196
ncbi_110026415	45	30	26	19	9	23	12.42	7.07	8.78	34.35	15.8	43.43	9.42333	31.1933	1.72693	5.29089e-06	5.05246e-05	LOC110026415
ncbi_110026937	1	0	1	3	8	3	0.88	0	1.08	17.36	44.97	18.14	0.653333	26.8233	5.35953	5.44526e-06	5.19203e-05	LOC110026937
ncbi_110034074	188	235	126	13	13	11	91.88	98.07	75.39	41.62	40.42	36.78	88.4467	39.6067	-1.15906	5.51037e-06	5.25147e-05	LOC110034074
ncbi_110024315	71	81	54	28	18	28	17.17	16.73	15.99	44.36	27.7	46.34	16.63	39.4667	1.24685	5.58953e-06	5.32423e-05	LOC110024315
ncbi_110032588	159	154	141	3	6	16	45.61	37.83	49.61	6.1	10.81	31.05	44.35	15.9867	-1.47206	5.6207e-06	5.35123e-05	LOC110032588
ncbi_110023972	113	164	93	43	28	46	32.43	40.19	32.67	80.83	51.13	90.32	35.0967	74.0933	1.07801	5.62667e-06	5.3535e-05	LOC110023972
ncbi_110025854	70	64	73	24	26	29	64.54	50.38	82.39	144.94	152.51	182.93	65.77	160.127	1.28371	5.62872e-06	5.3535e-05	LOC110025854
ncbi_110018919	24	26	28	19	16	7	6.37	5.9	9.1	33.06	27.04	12.72	7.12333	24.2733	1.76875	5.63352e-06	5.35537e-05	LOC110018919
ncbi_110021723	138	160	139	63	28	60	68.82	67.95	85.16	205.9	89.62	204.83	73.9767	166.783	1.17283	5.83002e-06	5.53108e-05	LOC110021723
ncbi_110030253	64	89	70	29	19	33	33.56	39.84	44.93	99.6	63.38	118.38	39.4433	93.7867	1.2496	5.96632e-06	5.65473e-05	LOC110030253
MSTRG.22211	4	1	2	3	5	6	2.17	0.46	1.33	10.64	17.22	22.23	1.32	16.6967	3.66095	5.97208e-06	5.65737e-05	AVT1C
ncbi_110034772	90	122	105	1	0	1	45.56	52.74	65.07	3.32	0	3.46	54.4567	2.26	-4.59071	6.11176e-06	5.77239e-05	LOC110034772
ncbi_110017828	20	29	17	12	12	11	5.22	6.37	5.24	20.18	19.6	19.32	5.61	19.7	1.81212	6.12894e-06	5.78543e-05	LOC110017828
ncbi_110025868	101	137	88	34	29	40	9.83	11.36	10.48	21.6	17.89	26.54	10.5567	22.01	1.06	6.2312e-06	5.87642e-05	LOC110025868
ncbi_110027053	84	94	98	0	0	1	56.95	54.42	81.34	0	0	4.64	64.2367	1.54667	-5.37616	6.47501e-06	6.08516e-05	LOC110027053
ncbi_110038779	93	109	73	0	1	0	12.33	12.33	11.77	0	1.17	0	12.1433	0.39	-4.96055	6.57494e-06	6.17296e-05	LOC110038779
ncbi_110032937	9	14	9	9	5	10	3.6	4.79	4.41	23.61	12.74	27.4	4.26667	21.25	2.31628	6.60192e-06	6.1919e-05	LOC110032937
ncbi_110028281	11	8	4	4	9	8	2.41	1.5	1.07	5.74	12.54	11.99	1.66	10.09	2.60367	6.60491e-06	6.1919e-05	LOC110028281
ncbi_110021807	1	0	0	5	5	2	0.59	0	0	19.32	18.77	8.07	0.196667	15.3867	6.28978	6.66928e-06	6.24916e-05	LOC110021807
ncbi_110035459	173	184	169	10	17	8	33.52	30.45	40.03	12.76	20.82	11.26	34.6667	14.9467	-1.21373	6.78556e-06	6.34645e-05	LOC110035459
ncbi_110020567	157	189	194	44	71	61	60.41	62.1	91.38	110.9	173.81	160.59	71.2967	148.433	1.05791	6.7865e-06	6.34645e-05	LOC110020567
ncbi_110035815	7	10	1	7	5	7	0.72	0.85	0.13	4.69	3.25	4.9	0.566667	4.28	2.91704	6.8119e-06	6.36393e-05	LOC110035815
ncbi_110029471	21	30	11	16	8	11	5.62	6.85	3.6	28.03	13.61	20.13	5.35667	20.59	1.94254	6.86056e-06	6.40308e-05	LOC110029471
ncbi_110036695	179	187	162	13	16	7	75.49	67.35	83.64	35.91	42.93	20.2	75.4933	33.0133	-1.1933	7.06091e-06	6.58359e-05	LOC110036695
ncbi_110036101	134	198	107	5	11	9	12.9	16.27	12.61	3.15	6.74	5.93	13.9267	5.27333	-1.40106	7.06901e-06	6.5879e-05	LOC110036101
ncbi_110023771	94	113	105	1	5	6	63.9	65.98	87.15	4.63	22.16	29.02	72.3433	18.6033	-1.9593	7.13814e-06	6.64253e-05	LOC110023771
ncbi_110029653	11	8	10	9	6	8	2.89	1.79	3.21	15.48	10.02	14.37	2.63	13.29	2.33721	7.31678e-06	6.8021e-05	LOC110029653
ncbi_110038955	288	236	202	17	23	16	44.09	30.89	37.95	17.52	22.27	16.3	37.6433	18.6967	-1.00961	7.37043e-06	6.84191e-05	LOC110038955
ncbi_110018536	91	130	59	32	33	28	19.52	23.82	15.5	44.97	45.05	41.1	19.6133	43.7067	1.15602	7.39672e-06	6.8615e-05	LOC110018536
ncbi_110032450	128	178	100	11	4	7	12.74	15.12	12.18	7.17	2.53	4.77	13.3467	4.82333	-1.46838	7.562e-06	7.00602e-05	LOC110032450
ncbi_110023325	155	231	140	16	9	10	20.24	25.7	22.3	13.69	7.48	8.93	22.7467	10.0333	-1.18085	7.61817e-06	7.05118e-05	LOC110023325
ncbi_110026039	31	26	15	20	10	9	4.93	3.53	2.92	20.84	10.12	9.79	3.79333	13.5833	1.8403	7.62436e-06	7.05346e-05	LOC110026039
ncbi_110022260	39	36	36	24	17	10	11.11	8.76	12.55	44.78	30.81	19.49	10.8067	31.6933	1.55226	7.6609e-06	7.08381e-05	LOC110022260
MSTRG.22180	1	2	9	7	13	2	0.85	1.45	9.35	38.89	70.16	11.61	3.88333	40.22	3.37255	7.7673e-06	7.1752e-05	--
ncbi_110031633	3	1	1	7	3	3	1.06	0.3	0.43	16.22	6.75	7.26	0.596667	10.0767	4.07795	7.81569e-06	7.21639e-05	LOC110031633
ncbi_110030102	59	54	39	22	15	23	12.91	10.09	10.44	31.52	20.88	34.42	11.1467	28.94	1.37645	7.91626e-06	7.30213e-05	LOC110030102
ncbi_110023906	84	108	62	3	1	1	7.96	8.73	7.19	1.86	0.6	0.65	7.96	1.03667	-2.94082	7.94782e-06	7.32768e-05	LOC110023906
ncbi_110037402	191	221	148	12	14	15	26.39	26.07	25.03	10.86	12.3	14.18	25.83	12.4467	-1.05329	7.96544e-06	7.34036e-05	LOC110037402
ncbi_110019071	1	5	3	7	6	2	0.39	1.67	1.44	17.99	14.98	5.37	1.16667	12.78	3.45342	7.97637e-06	7.34686e-05	LOC110019071
ncbi_110019840	140	140	147	7	8	9	53.22	45.45	68.42	17.43	19.35	23.41	55.6967	20.0633	-1.47303	7.98518e-06	7.34944e-05	LOC110019840
ncbi_110018832	16	12	12	6	11	10	2.92	1.87	2.69	7.18	12.79	12.51	2.49333	10.8267	2.11844	8.0311e-06	7.38651e-05	LOC110018832
ncbi_110022194	63	81	69	26	32	19	31.75	34.76	42.29	85.75	104.23	65.66	36.2667	85.2133	1.23244	8.03977e-06	7.3909e-05	LOC110022194
ncbi_110032896	111	148	117	48	44	27	23.59	26.86	30.44	66.82	59.49	39.26	26.9633	55.19	1.03341	8.0922e-06	7.4355e-05	LOC110032896
ncbi_110021377	84	83	54	19	27	32	21.02	17.74	16.55	31.15	43	54.8	18.4367	42.9833	1.2212	8.13107e-06	7.46759e-05	LOC110021377
ncbi_110029870	131	160	116	62	38	29	27.39	29.63	31.5	92.72	53.68	45.83	29.5067	64.0767	1.11876	8.20459e-06	7.52418e-05	LOC110029870
ncbi_110028205	172	161	130	9	7	13	37.07	29.63	34.3	12.71	9.6	19.17	33.6667	13.8267	-1.28387	8.21644e-06	7.52776e-05	LOC110028205
ncbi_110030612	125	151	81	6	8	3	22.86	23.58	18.14	7.19	9.31	3.75	21.5267	6.75	-1.67317	8.22314e-06	7.52963e-05	LOC110030612
ncbi_110037267	138	172	135	12	4	11	52.88	56.27	63.32	30.12	9.75	28.84	57.49	22.9033	-1.32775	8.51829e-06	7.79302e-05	LOC110037267
ncbi_110032912	4	14	5	9	7	5	1.96	5.85	3	28.85	21.79	16.74	3.60333	22.46	2.63995	8.57938e-06	7.84513e-05	LOC110032912
ncbi_110029695	9	0	2	5	8	5	1.98	0	0.54	7.22	11.22	7.54	0.84	8.66	3.36591	8.63811e-06	7.89502e-05	LOC110029695
ncbi_110036393	130	170	73	5	7	5	15.47	17.4	10.71	3.92	5.34	4.1	14.5267	4.45333	-1.70575	8.8176e-06	8.05519e-05	LOC110036393
ncbi_110018482	149	183	71	9	6	3	37.69	39.42	21.95	14.77	9.57	5.36	33.02	9.9	-1.73784	8.83686e-06	8.0689e-05	LOC110018482
ncbi_110019003	65	77	68	22	28	25	18.12	18.33	23.21	40.18	49.67	47.69	19.8867	45.8467	1.20502	8.84955e-06	8.0766e-05	LOC110019003
ncbi_110034758	3	6	4	7	5	4	1.51	2.58	2.46	23.06	16	13.76	2.18333	17.6067	3.01152	8.86857e-06	8.09006e-05	LOC110034758
ncbi_110031668	71	61	66	22	23	30	9.74	7.15	11.09	19.77	20.08	28.16	9.32667	22.67	1.28135	8.87486e-06	8.09191e-05	LOC110031668
ncbi_110032433	12	19	8	4	12	11	4.44	6.11	3.69	9.86	28.74	28.33	4.74667	22.31	2.2327	8.92835e-06	8.13677e-05	LOC110032433
ncbi_110035128	572	562	602	28	22	45	326.84	274.2	421.11	104.8	79.98	175.93	340.717	120.237	-1.5027	8.98393e-06	8.17956e-05	LOC110035128
ncbi_110033485	113	116	101	39	29	37	53.51	46.91	58.55	120.98	87.38	119.88	52.99	109.413	1.046	8.98966e-06	8.18085e-05	LOC110033485
ncbi_110026498	63	92	67	25	32	21	20.51	25.83	26.82	54.14	66.19	46.56	24.3867	55.63	1.18977	9.0493e-06	8.22723e-05	LOC110026498
ncbi_110028497	140	199	95	6	7	11	13.74	16.67	11.41	3.86	4.37	7.38	13.94	5.20333	-1.42172	9.0981e-06	8.25836e-05	LOC110028497
ncbi_110028187	29	18	27	13	14	13	12.55	6.65	14.3	36.85	38.55	38.49	11.1667	37.9633	1.76541	9.10096e-06	8.25836e-05	LOC110028187
ncbi_110022947	125	208	75	4	8	6	50.49	71.53	36.77	10.56	20.75	17.26	52.93	16.19	-1.70898	9.25886e-06	8.38582e-05	LOC110022947
ncbi_110028382	5	3	2	4	3	8	2.95	1.51	1.44	15.43	11.24	32.24	1.96667	19.6367	3.31973	9.28626e-06	8.40639e-05	LOC110028382
ncbi_110019558	92	146	98	3	7	5	30.55	40.97	39.25	6.3	14.29	10.97	36.9233	10.52	-1.8114	9.54524e-06	8.62785e-05	LOC110019558
MSTRG.22186	11	20	16	10	9	10	9.31	14.66	16.87	54.11	50.72	56.75	13.6133	53.86	1.98419	9.54562e-06	8.62785e-05	RPL14B
ncbi_110023269	28	28	18	13	14	10	8.3	7.09	6.54	25.25	26.42	20.29	7.31	23.9867	1.71429	9.54909e-06	8.62785e-05	LOC110023269
ncbi_110028320	68	69	33	23	19	23	11.65	10.09	6.92	25.81	20.71	26.39	9.55333	24.3033	1.34708	9.57366e-06	8.64181e-05	LOC110028320
ncbi_110026732	30	66	29	23	18	14	10.55	19.83	12.62	54.2	41.68	33.83	14.3333	43.2367	1.59288	9.59504e-06	8.65699e-05	LOC110026732
ncbi_110019674	219	298	143	23	13	11	31.75	36.93	25.32	21.93	12.04	10.96	31.3333	14.9767	-1.06498	9.62032e-06	8.67567e-05	LOC110019674
ncbi_110035386	72	76	49	15	35	23	20.9	18.84	17.41	28.52	64.64	45.68	19.05	46.28	1.2806	9.64434e-06	8.6932e-05	LOC110035386
ncbi_110026198	154	178	113	8	12	8	41.66	41.12	37.42	14.18	20.65	14.81	40.0667	16.5467	-1.27586	9.65183e-06	8.69582e-05	LOC110026198
ncbi_110024466	21	27	13	9	12	12	2.92	3.21	2.21	8.2	10.62	11.42	2.78	10.08	1.85834	9.67694e-06	8.7143e-05	LOC110024466
ncbi_110032537	48	100	66	26	28	26	19.04	33.88	32.06	67.57	70.68	70.58	28.3267	69.61	1.29713	9.71675e-06	8.746e-05	LOC110032537
ncbi_110029560	125	143	82	7	4	6	12.28	12.03	9.95	4.3	2.53	4.27	11.42	3.7	-1.62597	9.77754e-06	8.78821e-05	LOC110029560
ncbi_110024723	114	106	52	3	0	0	16.22	12.85	8.95	2.68	0	0	12.6733	0.893333	-3.82645	9.78602e-06	8.79166e-05	LOC110024723
ncbi_110034472	105	110	105	5	4	5	53.72	48.06	65.77	16.76	13.02	17.5	55.85	15.76	-1.82529	9.80805e-06	8.80728e-05	LOC110034472
ncbi_110036313	173	205	122	39	71	39	79.73	80.14	67.98	165	268.69	157.71	75.95	197.133	1.37605	9.84213e-06	8.8337e-05	LOC110036313
ncbi_110035462	118	139	93	1	11	5	34.22	34.42	33.02	1.9	20.3	9.92	33.8867	10.7067	-1.66221	9.91429e-06	8.89005e-05	LOC110035462
ncbi_110029000	42	42	29	25	11	14	17.13	14.62	14.48	66.78	28.54	39.06	15.41	44.7933	1.53942	1.01244e-05	9.06135e-05	LOC110029000
ncbi_110036682	81	95	75	0	1	5	12.91	12.86	14.66	0	1.01	5.45	13.4767	2.15333	-2.64582	1.01549e-05	9.08435e-05	LOC110036682
ncbi_110035691	0	0	0	2	1	5	0	0	0	6.56	4.82	18.11	0.001	9.83	13.263	1.02741e-05	9.17963e-05	LOC110035691
ncbi_110034408	90	86	78	0	1	0	79.31	64.99	84.53	0	3.81	0	76.2767	1.27	-5.90834	1.0276e-05	9.17963e-05	LOC110034408
ncbi_110034746	106	88	84	5	4	0	55.18	39.29	53.28	15.4	14.72	0	49.25	10.04	-2.29436	1.03454e-05	9.23297e-05	LOC110034746
ncbi_110034048	7	6	10	9	8	4	2.8	1.94	4.16	25.45	17.47	11.82	2.96667	18.2467	2.62072	1.04636e-05	9.33406e-05	LOC110034048
ncbi_110036385	5	7	0	6	6	4	3.22	3.94	0	25.76	24.59	18.93	2.38667	23.0933	3.27441	1.05386e-05	9.39386e-05	LOC110036385
ncbi_110035832	71	80	43	26	18	26	30.92	30.1	23.14	75.98	51.17	74.32	28.0533	67.1567	1.25936	1.05405e-05	9.39386e-05	LOC110035832
ncbi_110027740	58	83	62	29	26	18	10.13	12.38	13.26	33.18	28.9	21.51	11.9233	27.8633	1.22458	1.05876e-05	9.43136e-05	LOC110027740
ncbi_110027306	49	46	30	22	14	16	17.91	14.35	13.38	52.49	32.44	39.87	15.2133	41.6	1.45125	1.06129e-05	9.44951e-05	LOC110027306
ncbi_110024571	76	70	61	24	30	20	9.85	7.75	9.69	20.39	24.73	17.76	9.09667	20.96	1.20423	1.06788e-05	9.50366e-05	LOC110024571
ncbi_110024646	16	16	16	11	10	8	6	4.98	7.41	28.03	24.76	19.91	6.13	24.2333	1.98303	1.07984e-05	9.6011e-05	LOC110024646
ncbi_110022830	2	0	1	5	4	3	1.12	0	0.68	18.28	14.2	11.45	0.6	14.6433	4.60914	1.08459e-05	9.63886e-05	LOC110022830
ncbi_110022116	4	4	1	6	4	4	2.96	2.53	0.91	29.13	18.86	20.28	2.13333	22.7567	3.41511	1.10566e-05	9.81686e-05	LOC110022116
MSTRG.16493	3	3	6	2	10	5	1.4	1.46	4.17	5.79	32.05	16.98	2.34333	18.2733	2.96311	1.1098e-05	9.84902e-05	KIN5C
ncbi_110021154	5	6	5	6	7	4	1.77	1.9	2.04	13.11	15.3	9.13	1.90333	12.5133	2.71687	1.11531e-05	9.8933e-05	LOC110021154
ncbi_110030703	117	152	73	4	9	2	13.68	15.61	10.94	3.06	6.7	1.6	13.41	3.78667	-1.82431	1.11673e-05	9.90127e-05	LOC110030703
ncbi_110024429	193	224	177	11	14	20	43.8	43.4	49.17	16.35	20.21	31.05	45.4567	22.5367	-1.01222	1.13111e-05	0.000100194	LOC110024429
ncbi_110024050	119	112	86	34	30	36	48.59	38.9	42.98	91.11	78.09	100.77	43.49	89.99	1.04908	1.13708e-05	0.000100676	LOC110024050
ncbi_110028635	216	203	199	14	19	13	56.12	45.04	63.3	23.83	31.41	23.11	54.82	26.1167	-1.06973	1.1566e-05	0.000102261	LOC110028635
ncbi_110020125	1	2	1	2	5	5	0.23	0.4	0.28	3.04	7.37	7.93	0.303333	6.11333	4.33298	1.16825e-05	0.000103242	LOC110020125
ncbi_110029285	96	75	48	23	38	21	50.09	33.09	30.83	79.71	125.83	74.2	38.0033	93.2467	1.29493	1.17954e-05	0.000104144	LOC110029285
ncbi_110022607	19	13	21	12	14	7	8.74	5.1	11.82	36.15	40.96	22.03	8.55333	33.0467	1.94995	1.18346e-05	0.000104441	LOC110022607
ncbi_110026099	87	102	57	28	23	31	18.1	18.12	14.51	38.15	30.44	44.12	16.91	37.57	1.1517	1.19752e-05	0.000105633	LOC110026099
ncbi_110029417	116	167	89	6	10	3	13.39	16.47	13.1	3.8	6.15	2.07	14.32	4.00667	-1.83756	1.1981e-05	0.000105634	LOC110029417
ncbi_110038667	142	122	95	3	9	6	15.24	11.18	12.48	2.11	6.15	4.41	12.9667	4.22333	-1.61835	1.20203e-05	0.000105932	LOC110038667
ncbi_110020248	61	79	41	22	32	14	22.43	24.81	18.46	52.99	74.87	35.22	21.9	54.36	1.31161	1.21151e-05	0.000106718	LOC110020248
ncbi_110034784	137	208	45	88	75	111	70.33	91.54	28.41	296.04	245.4	390.39	63.4267	310.61	2.29194	1.21768e-05	0.000107211	LOC110034784
ncbi_110038159	84	98	77	1	3	4	74.39	74.11	83.48	5.8	16.9	24.24	77.3267	15.6467	-2.30511	1.23708e-05	0.000108869	LOC110038159
ncbi_110021260	57	50	29	18	20	17	6.56	4.91	4.09	13.57	14.64	13.38	5.18667	13.8633	1.41839	1.24915e-05	0.00010988	LOC110021260
ncbi_110036119	156	222	144	18	10	8	34.5	41.92	38.98	26.07	14.07	12.1	38.4667	17.4133	-1.14342	1.25024e-05	0.000109925	LOC110036119
ncbi_110021220	54	98	43	31	23	19	23.56	36.51	22.96	88.58	63.83	56.71	27.6767	69.7067	1.33263	1.25654e-05	0.000110377	LOC110021220
ncbi_110018099	71	103	91	28	32	31	48.48	60.05	76.07	125.23	139.02	144.83	61.5333	136.36	1.14798	1.26102e-05	0.000110719	LOC110018099
ncbi_110035609	116	136	70	4	5	5	22.8	22.81	16.81	5.22	6.34	6.82	20.8067	6.12667	-1.76387	1.26509e-05	0.000111025	LOC110035609
ncbi_110020192	82	110	70	0	5	3	21.64	24.79	22.62	0	8.4	5.42	23.0167	4.60667	-2.32088	1.26936e-05	0.000111348	LOC110020192
ncbi_110020973	190	194	135	11	14	12	14.48	12.62	12.59	5.49	6.79	6.26	13.23	6.18	-1.09813	1.29035e-05	0.000113033	LOC110020973
ncbi_110036379	8	11	13	11	6	7	4.77	5.6	9.49	42.97	22.77	28.56	6.62	31.4333	2.24739	1.29101e-05	0.000113038	LOC110036379
ncbi_110029747	67	92	74	30	27	23	9.1	10.67	12.3	26.68	23.33	21.37	10.69	23.7933	1.1543	1.30173e-05	0.000113924	LOC110029747
ncbi_110019695	84	90	67	30	17	37	37.98	34.88	37.02	90.47	50.07	114.43	36.6267	84.99	1.2144	1.30312e-05	0.000113993	LOC110019695
ncbi_110029926	140	199	110	11	9	8	16.14	19.59	15.53	8.31	6.6	6.31	17.0867	7.07333	-1.27241	1.30571e-05	0.000114167	LOC110029926
ncbi_110037417	107	98	94	5	1	6	55.49	43.4	59.68	16.99	3.3	21.29	52.8567	13.86	-1.93116	1.32331e-05	0.000115546	LOC110037417
MSTRG.13529	4	13	4	4	10	6	2.85	7.9	3.49	18.66	45.31	29.23	4.74667	31.0667	2.71038	1.33788e-05	0.000116603	At3g19800
ncbi_110023573	118	136	86	32	35	36	37.61	36.82	33.38	66.45	77.41	81.05	35.9367	74.97	1.06086	1.3395e-05	0.000116691	LOC110023573
ncbi_110036221	82	113	57	4	2	0	19.83	23.25	16.88	6.34	3.08	0	19.9867	3.14	-2.6702	1.34549e-05	0.000117105	LOC110036221
ncbi_110027203	3	0	0	3	4	5	1.8	0.19	0	9.53	11.61	16.52	0.663333	12.5533	4.24219	1.35113e-05	0.000117488	LOC110027203
ncbi_110031935	5	5	3	2	6	8	1.99	1.7	1.46	5.23	15.23	21.83	1.71667	14.0967	3.03767	1.35252e-05	0.000117556	LOC110031935
ncbi_110019628	60	65	57	32	15	22	22.52	20.83	26.19	78.67	35.82	56.49	23.18	56.9933	1.29791	1.37873e-05	0.000119724	LOC110019628
ncbi_110026473	14	11	14	8	10	8	4.84	3.17	5.72	17.61	22.02	18.93	4.57667	19.52	2.09258	1.38411e-05	0.000120106	LOC110026473
ncbi_110034679	71	57	21	0	0	0	42.59	29.26	15.16	0	0	0	29.0033	0.001	-14.8239	1.38441e-05	0.000120106	LOC110034679
ncbi_110034002	16	18	16	9	15	6	1.43	1.37	1.75	5.26	8.52	3.67	1.51667	5.81667	1.93929	1.39244e-05	0.000120693	LOC110034002
ncbi_110029432	13	20	15	13	6	10	2.57	3.38	3.64	16.87	7.56	13.55	3.19667	12.66	1.98564	1.42481e-05	0.000123329	LOC110029432
ncbi_110034492	11	6	6	7	5	8	8.2	3.82	5.48	34.18	23.72	40.81	5.83333	32.9033	2.49584	1.43453e-05	0.000124115	LOC110034492
ncbi_110034681	28	23	11	5	16	15	11.87	8.31	5.58	14.13	44.18	45.3	8.58667	34.5367	2.00796	1.44176e-05	0.00012457	LOC110034681
ncbi_110023645	188	232	143	14	19	9	20.15	21.23	18.76	9.83	12.95	6.6	20.0467	9.79333	-1.03349	1.44345e-05	0.000124659	LOC110023645
ncbi_110030184	79	107	105	26	33	45	30.43	35.19	49.51	65.6	80.87	118.59	38.3767	88.3533	1.20306	1.44655e-05	0.000124756	LOC110030184
ncbi_110027921	25	33	27	11	16	13	11.78	13.28	15.58	33.95	47.97	41.91	13.5467	41.2767	1.60739	1.45639e-05	0.000125433	LOC110027921
ncbi_110026038	191	249	138	13	15	15	25.92	28.79	22.6	11.58	12.97	13.95	25.77	12.8333	-1.0058	1.4603e-05	0.000125713	LOC110026038
ncbi_110019156	76	102	65	2	3	1	18.9	21.66	19.79	3.26	4.75	1.7	20.1167	3.23667	-2.63581	1.46136e-05	0.000125747	LOC110019156
ncbi_110030542	173	222	122	12	11	13	62.8	69.02	54.57	28.9	25.74	32.71	62.13	29.1167	-1.09344	1.46227e-05	0.000125768	LOC110030542
ncbi_110022952	13	19	14	13	7	8	5.89	7.35	7.77	38.6	20.19	24.81	7.00333	27.8667	1.99243	1.53397e-05	0.000131697	LOC110022952
ncbi_110027705	190	211	131	7	18	13	21.32	20.17	17.91	5.48	12.99	10.63	19.8	9.7	-1.02944	1.53693e-05	0.000131891	LOC110027705
ncbi_12079684	5	14	2	5	6	9	1.25	2.99	0.61	8.2	9.56	15.42	1.61667	11.06	2.77426	1.5605e-05	0.000133732	atpA
ncbi_110027143	137	184	111	13	8	6	13.94	15.95	13.81	8.66	5.17	4.17	14.5667	6	-1.27964	1.57542e-05	0.00013495	LOC110027143
ncbi_110028060	106	139	113	5	6	8	26.44	29.61	34.51	8.17	9.52	13.66	30.1867	10.45	-1.53041	1.58132e-05	0.000135383	LOC110028060
ncbi_110033527	50	44	36	0	0	0	36.14	27.16	31.73	0	0	0	31.6767	0.001	-14.9511	1.58191e-05	0.000135383	LOC110033527
ncbi_110017986	125	117	74	3	5	6	35.58	28.5	25.77	5.09	8.43	11.81	29.95	8.44333	-1.82667	1.58896e-05	0.000135925	LOC110017986
ncbi_110019487	12	10	4	9	5	7	6.68	4.75	2.72	32.8	17.7	26.65	4.71667	25.7167	2.44686	1.59624e-05	0.000136486	LOC110019487
MSTRG.23647	11	20	12	6	12	9	5.75	8.72	7.46	21.34	38.26	32.2	7.31	30.6	2.06559	1.62697e-05	0.000138989	--
ncbi_110034547	11	21	14	12	8	8	5.55	9.04	8.64	39.63	24.16	27.6	7.74333	30.4633	1.97605	1.62901e-05	0.0001391	LOC110034547
ncbi_110020140	80	95	81	28	25	32	38.55	39.09	47.79	88.39	76.66	105.52	41.81	90.19	1.10912	1.63716e-05	0.000139671	LOC110020140
ncbi_110026567	15	11	15	8	12	7	9.43	5.91	11.55	32.95	48.01	30.12	8.96333	37.0267	2.04646	1.63882e-05	0.000139749	LOC110026567
ncbi_110020419	18	25	14	13	9	9	7.56	8.96	7.2	35.76	24.04	25.86	7.90667	28.5533	1.85252	1.67035e-05	0.00014231	LOC110020419
ncbi_110026903	30	39	36	17	15	14	11.57	12.84	16.99	42.93	36.8	36.93	13.8	38.8867	1.49461	1.67833e-05	0.000142925	LOC110026903
ncbi_110025440	57	43	20	17	19	17	27.46	17.56	11.62	62.05	65.1	64.81	18.88	63.9867	1.76091	1.68742e-05	0.000143591	LOC110025440
ncbi_110039492	184	229	143	16	14	12	76.5	81.3	72.79	43.58	37.04	34.14	76.8633	38.2533	-1.00671	1.68766e-05	0.000143591	LOC110039492
ncbi_110037084	83	124	80	34	23	36	16.46	20.99	19.42	44.16	29.02	48.84	18.9567	40.6733	1.10138	1.69262e-05	0.000143946	LOC110037084
ncbi_110019252	173	156	137	15	11	4	105.99	81.61	102.75	60.2	42.88	16.77	96.7833	39.95	-1.27656	1.69335e-05	0.000143946	LOC110019252
ncbi_110039130	98	80	59	0	2	2	23.49	16.41	17.35	0	3.06	3.72	19.0833	2.26	-3.07792	1.72112e-05	0.000146176	LOC110039130
ncbi_110025210	75	90	53	32	26	17	22.12	22.67	19.14	61.83	48.79	34.31	21.31	48.31	1.18079	1.72511e-05	0.000146449	LOC110025210
ncbi_110035065	25	20	16	18	8	8	14.89	10.17	11.66	70.21	30.31	32.59	12.24	44.37	1.85798	1.74333e-05	0.000147864	LOC110035065
ncbi_110026042	4	7	4	5	6	5	1.99	2.97	2.43	16.06	18.97	16.89	2.46333	17.3067	2.81264	1.76895e-05	0.000149836	LOC110026042
ncbi_110032298	82	125	86	3	6	3	26.21	34.15	33.66	6.28	12.2	6.78	31.34	8.42	-1.89611	1.77602e-05	0.000150233	LOC110032298
ncbi_110019553	40	28	24	11	15	17	8.28	4.95	6.08	14.92	19.77	24.09	6.43667	19.5933	1.60598	1.78274e-05	0.000150667	LOC110019553
ncbi_110022240	31	33	29	11	16	15	14.2	12.91	16.27	33.02	46.65	47.03	14.46	42.2333	1.54631	1.78462e-05	0.000150759	LOC110022240
ncbi_110035172	2	0	6	4	7	4	0.79	0	3.48	13.58	22.16	11.17	1.42333	15.6367	3.45759	1.80642e-05	0.000152464	LOC110035172
ncbi_110020795	11	6	6	3	12	6	4.9	2.28	3.27	8.75	34	18.28	3.48333	20.3433	2.54602	1.80886e-05	0.000152603	LOC110020795
ncbi_110031088	85	84	61	28	26	23	25.69	21.68	22.57	55.43	49.99	47.56	23.3133	50.9933	1.12915	1.81264e-05	0.000152854	LOC110031088
ncbi_110020344	80	137	53	1	5	1	13.65	19.96	11.07	1.12	5.43	1.17	14.8933	2.57333	-2.53296	1.82143e-05	0.000153527	LOC110020344
ncbi_110038080	70	81	60	26	25	21	17.16	16.96	18.01	41.75	38.99	35.22	17.3767	38.6533	1.15344	1.83942e-05	0.000154974	LOC110038080
ncbi_110023495	5	5	12	5	7	9	4.4	3.75	12.92	28.8	39.17	54.16	7.02333	40.71	2.53516	1.85433e-05	0.00015616	LOC110023495
ncbi_110027619	35	48	44	0	0	0	35.62	41.98	54.79	2.7	0	0	44.13	0.9	-5.61569	1.86468e-05	0.000156962	LOC110027619
ncbi_110028522	220	239	128	17	14	12	44.83	41.59	31.93	22.69	18.15	16.73	39.45	19.19	-1.03967	1.87067e-05	0.000157397	LOC110028522
ncbi_110035458	4	3	1	4	5	4	1.48	0.88	0.3	10.15	12.8	9.36	0.886667	10.77	3.60248	1.888e-05	0.000158573	LOC110035458
ncbi_110026573	0	0	0	3	29	4	0	0	0	5.31	45.66	7.44	0.001	19.47	14.249	1.90323e-05	0.000159711	LOC110026573
ncbi_110034687	7	10	5	2	11	7	5.94	7.24	5.19	11.11	59.36	40.62	6.12333	37.03	2.59631	1.90894e-05	0.000160001	LOC110034687
ncbi_110032198	186	255	132	14	20	7	23.97	27.89	20.77	11.77	16.4	6.17	24.21	11.4467	-1.08068	1.92149e-05	0.000160959	LOC110032198
ncbi_110024635	86	122	67	34	26	28	23.17	28.06	22.09	59.99	44.56	51.6	24.44	52.05	1.09065	1.92897e-05	0.000161514	LOC110024635
ncbi_110026115	170	219	147	17	12	11	60.36	66.4	63.9	39.54	27.11	26.72	63.5533	31.1233	-1.02997	1.95966e-05	0.000163866	LOC110026115
ncbi_110018523	75	102	56	0	3	1	14.53	16.88	13.28	0	3.7	1.33	14.8967	1.67667	-3.15132	1.98186e-05	0.00016565	LOC110018523
ncbi_110033882	102	136	86	4	8	4	31.86	36.27	32.88	8.18	15.9	8.55	33.67	10.8767	-1.63023	2.01378e-05	0.0001678	LOC110033882
ncbi_110031239	41	35	48	15	18	22	17.45	12.72	25	41.81	48.73	64.05	18.39	51.53	1.48649	2.01884e-05	0.000168074	LOC110031239
ncbi_110025135	84	127	62	0	1	1	17.7	22.86	16	0	1.34	1.44	18.8533	0.926667	-4.34663	2.01997e-05	0.000168094	LOC110025135
MSTRG.14173	19	26	32	12	10	19	18.41	21.51	37.95	76.15	61.64	125.94	25.9567	87.91	1.75992	2.03444e-05	0.000169225	--
ncbi_110036643	87	108	78	29	34	24	24.05	25.49	26.39	52.5	59.79	45.39	25.31	52.56	1.05426	2.04987e-05	0.000170358	LOC110036643
ncbi_110036135	1	3	3	2	7	4	0.49	1.24	1.78	6.36	21.63	13.29	1.17	13.76	3.5559	2.05978e-05	0.000171107	LOC110036135
ncbi_110029179	42	38	28	25	8	16	7.64	6.51	6.24	34.77	9.77	26.92	6.79667	23.82	1.80927	2.11272e-05	0.000175198	LOC110029179
ncbi_110025966	4	13	4	8	6	5	3.48	9.65	4.26	45.56	33.19	29.74	5.79667	36.1633	2.64123	2.12761e-05	0.000176279	LOC110025966
ncbi_110021290	52	66	41	19	28	13	9.92	11.03	10.05	30.18	40.55	20.18	10.3333	30.3033	1.55217	2.12873e-05	0.000176294	LOC110021290
ncbi_110034130	186	204	123	10	8	18	16.7	15.64	13.52	5.88	4.57	11.06	15.2867	7.17	-1.09223	2.15672e-05	0.000178535	LOC110034130
ncbi_110022029	102	140	99	6	8	4	33.3	39.03	39.57	12.83	16.62	8.94	37.3	12.7967	-1.54341	2.16374e-05	0.000178988	LOC110022029
MSTRG.5700	82	90	46	34	21	21	14.9	13.97	10.24	40.48	24.28	26.12	13.0367	30.2933	1.21643	2.17247e-05	0.000179603	BACOVA_02659
ncbi_110028403	144	151	108	12	8	5	55.24	49.46	50.72	30.15	19.53	13.12	51.8067	20.9333	-1.30734	2.20065e-05	0.000181695	LOC110028403
ncbi_110027045	31	60	32	14	17	20	9.33	15.42	11.79	27.6	32.56	41.19	12.18	33.7833	1.4718	2.2075e-05	0.000182102	LOC110027045
ncbi_110031308	195	224	104	10	9	15	33.11	32.58	21.72	12.06	10.41	19.17	29.1367	13.88	-1.06983	2.21017e-05	0.000182164	LOC110031308
ncbi_110026137	129	123	120	9	7	5	33.4	27.2	38.04	15.27	11.53	8.86	32.88	11.8867	-1.46787	2.23727e-05	0.000184157	LOC110026137
ncbi_110026562	2	8	3	4	9	3	0.79	3.24	1.84	12.79	28.13	8.86	1.95667	16.5933	3.08413	2.24706e-05	0.000184883	LOC110026562
ncbi_110018479	12	10	11	8	9	6	8.55	6.08	9.59	37.32	40.78	29.23	8.07333	35.7767	2.14778	2.27848e-05	0.000187306	LOC110018479
ncbi_110034646	98	128	111	7	8	2	51.38	57.3	71.25	24.04	26.69	7.17	59.9767	19.3	-1.6358	2.28707e-05	0.000187897	LOC110034646
ncbi_110028834	0	0	0	2	3	2	0	0	0	3.9	5.25	4.07	0.001	4.40667	12.1055	2.29278e-05	0.000188155	LOC110028834
ncbi_110032565	0	0	0	2	3	2	0	0	0	2.64	3.84	2.75	0.001	3.07667	11.5872	2.29278e-05	0.000188155	LOC110032565
ncbi_110035519	21	24	7	9	12	9	2.91	2.97	1.24	8.06	10.43	8.55	2.37333	9.01333	1.92515	2.29937e-05	0.000188614	LOC110035519
ncbi_110027245	89	91	78	0	1	1	39.59	34.57	42.48	0	2.83	3.04	38.88	1.95667	-4.31256	2.3073e-05	0.000189183	LOC110027245
ncbi_110034546	101	118	125	4	5	8	51.75	51.62	78.4	13.42	16.3	28.04	60.59	19.2533	-1.65397	2.33034e-05	0.000190824	LOC110034546
ncbi_110031828	13	12	8	11	5	7	8.47	6.67	6.38	46.93	20.72	31.2	7.17333	32.95	2.19956	2.34442e-05	0.000191883	LOC110031828
MSTRG.9029	21	32	19	17	12	7	13.22	17.4	15.54	65.42	46.34	31.24	15.3867	47.6667	1.6313	2.3453e-05	0.000191883	ADK2
MSTRG.22902	23	30	29	15	13	11	21.52	23.96	33.21	91.92	77.38	70.41	26.23	79.9033	1.60704	2.35186e-05	0.000192337	--
ncbi_110030441	121	138	76	7	6	4	25.42	24.75	19.54	9.63	8.02	5.75	23.2367	7.8	-1.57486	2.40215e-05	0.000196196	LOC110030441
MSTRG.9748	7	4	4	7	4	5	4.39	2.14	3.07	28.79	15.98	21.48	3.2	22.0833	2.78681	2.44673e-05	0.000199551	--
ncbi_110029029	193	239	107	9	13	14	32.83	34.71	22.28	10.03	14.07	16.29	29.94	13.4633	-1.15304	2.45103e-05	0.000199759	LOC110029029
ncbi_110035904	115	129	91	5	8	5	50.69	48.55	49.1	14.44	22.43	15.08	49.4467	17.3167	-1.51371	2.47299e-05	0.000201375	LOC110035904
ncbi_110025788	67	109	76	2	4	2	19.93	27.69	27.68	3.9	7.57	4.07	25.1	5.18	-2.27666	2.49805e-05	0.000203154	LOC110025788
ncbi_110028777	187	217	139	13	20	8	24.32	24.1	22.13	11.09	16.57	7.13	23.5167	11.5967	-1.01997	2.52729e-05	0.000205444	LOC110028777
ncbi_110025181	114	137	62	32	39	28	77.42	79.45	51.55	142.36	168.52	130.11	69.4733	146.997	1.08125	2.53159e-05	0.000205705	LOC110025181
ncbi_110032412	0	7	0	6	3	5	0	1.72	0	11.32	5.5	9.85	0.573333	8.89	3.95474	2.562e-05	0.000207998	LOC110032412
ncbi_110034606	8	2	4	8	2	7	6.23	1.33	3.81	40.82	9.91	37.31	3.79	29.3467	2.95293	2.57285e-05	0.00020879	LOC110034606
ncbi_110017906	35	36	24	24	17	5	16.47	14.47	13.83	73.99	50.91	16.1	14.9233	47	1.65509	2.58643e-05	0.000209762	LOC110017906
ncbi_110035825	3	11	2	2	7	9	1.08	3.37	0.88	4.7	15.98	22.09	1.77667	14.2567	3.00439	2.58731e-05	0.000209762	LOC110035825
ncbi_110023537	84	83	61	0	3	0	22.77	19.21	20.24	0	5.17	0	20.74	1.72333	-3.58914	2.58816e-05	0.000209762	LOC110023537
ncbi_110026594	22	21	16	11	9	11	7.16	5.83	6.32	22.59	17.79	25.22	6.43667	21.8667	1.76435	2.60887e-05	0.000211351	LOC110026594
ncbi_110021610	42	58	52	18	17	24	22.27	26.25	33.75	62.51	57.34	87.05	27.4233	68.9667	1.3305	2.62686e-05	0.000212718	LOC110021610
ncbi_110027302	45	60	59	19	25	19	15.35	17.48	24.64	42.45	54.26	44.34	19.1567	47.0167	1.29533	2.63937e-05	0.000213599	LOC110027302
ncbi_110020720	21	18	18	8	10	13	8.59	6.29	9.01	21.44	26.03	36.39	7.96333	27.9533	1.81158	2.64e-05	0.000213599	LOC110020720
ncbi_110024976	38	26	21	14	12	14	16.04	9.37	10.85	38.72	32.24	40.44	12.0867	37.1333	1.6193	2.64607e-05	0.000213999	LOC110024976
ncbi_110019287	26	42	33	14	15	15	5.34	7.36	8.29	18.82	19.58	21.06	6.99667	19.82	1.50222	2.65464e-05	0.0002146	LOC110019287
ncbi_110022137	2	6	2	2	6	6	0.53	1.36	0.65	3.47	10.11	10.87	0.846667	8.15	3.26693	2.67567e-05	0.000216208	LOC110022137
ncbi_110018947	25	35	15	10	13	13	6.54	7.82	4.81	17.15	21.65	23.29	6.39	20.6967	1.69551	2.68283e-05	0.000216694	LOC110018947
ncbi_110027738	160	195	86	41	42	48	32.4	33.72	21.32	54.38	54.11	66.5	29.1467	58.33	1.00091	2.69912e-05	0.000217825	LOC110027738
ncbi_110030502	5	8	2	7	6	3	1.39	1.9	0.68	12.77	10.63	5.71	1.32333	9.70333	2.8743	2.71924e-05	0.000219169	LOC110030502
ncbi_110028405	64	91	57	19	29	24	27.05	32.84	29.5	52.61	77.99	69.41	29.7967	66.67	1.16189	2.74753e-05	0.000221261	LOC110028405
ncbi_110018206	146	147	122	9	10	8	30.25	26	30.94	12.26	13.18	11.38	29.0633	12.2733	-1.24367	2.77742e-05	0.000223489	LOC110018206
ncbi_110024890	6	10	12	2	9	13	1.85	2.64	4.54	4.05	17.68	27.47	3.01	16.4	2.44586	2.78393e-05	0.000223906	LOC110024890
ncbi_110025031	17	25	17	8	12	11	4.95	6.22	6.06	15.27	22.25	21.93	5.74333	19.8167	1.78675	2.80535e-05	0.000225438	LOC110025031
ncbi_110025660	48	71	48	16	24	21	9.03	11.31	11.01	19.43	28.31	26.7	10.45	24.8133	1.24761	2.81355e-05	0.000226002	LOC110025660
ncbi_110021890	47	69	29	18	16	22	8.7	10.91	6.57	21.84	18.85	27.88	8.72667	22.8567	1.38911	2.81871e-05	0.000226224	LOC110021890
ncbi_110024274	40	49	29	9	18	22	15.3	16	13.58	22.55	43.8	57.57	14.96	41.3067	1.46526	2.84356e-05	0.000228026	LOC110024274
MSTRG.21013	16	11	12	8	10	7	11.49	6.73	10.56	37.26	45.04	35.23	9.59333	39.1767	2.02989	2.86773e-05	0.000229769	--
ncbi_110033867	25	35	18	24	14	4	4.4	5.22	3.88	27.7	15.7	4.82	4.5	16.0733	1.83667	2.88545e-05	0.000230995	LOC110033867
ncbi_110018778	25	39	18	10	14	14	10.33	13.76	9.1	27.06	36.8	39.57	11.0633	34.4767	1.63983	2.88944e-05	0.000231217	LOC110018778
ncbi_110032619	57	80	52	24	18	24	8.33	9.99	9.31	23.14	16.86	24.17	9.21	21.39	1.21566	2.92386e-05	0.000233872	LOC110032619
ncbi_110025636	145	198	154	17	11	7	19.91	23.21	25.88	15.29	9.61	6.58	23	10.4933	-1.13216	2.92659e-05	0.000233991	LOC110025636
ncbi_110038201	27	41	35	18	7	24	8.64	11.2	13.71	37.72	14.25	52.54	11.1833	34.8367	1.63926	2.95172e-05	0.000235703	LOC110038201
ncbi_110022705	6	5	5	6	4	6	1.94	1.28	1.84	11.78	7.63	12.31	1.68667	10.5733	2.64818	3.01735e-05	0.000240538	LOC110022705
ncbi_110034863	86	90	111	4	1	6	62.58	55.86	99.58	18.93	6.36	31.11	72.6733	18.8	-1.95069	3.02191e-05	0.000240801	LOC110034863
ncbi_110031129	48	46	29	10	25	16	9.72	7.96	7.19	13.27	32.22	22.18	8.29	22.5567	1.44411	3.10273e-05	0.000246516	LOC110031129
ncbi_110026323	83	117	60	5	0	4	18.21	21.92	16.11	7.18	0	6	18.7467	4.39333	-2.09325	3.12996e-05	0.000248471	LOC110026323
MSTRG.4634	3	4	6	6	4	5	1.79	2.04	4.38	23.44	15.18	20.4	2.73667	19.6733	2.84575	3.16618e-05	0.000251241	--
ncbi_110019799	41	40	29	10	19	17	8.08	6.73	7	12.91	23.83	22.93	7.27	19.89	1.45202	3.19747e-05	0.0002533	LOC110019799
ncbi_110028702	26	31	14	9	10	16	5.11	5.2	3.37	11.59	12.51	21.52	4.56	15.2067	1.7376	3.20164e-05	0.000253525	LOC110028702
ncbi_110031897	3	3	5	5	5	4	0.29	0.25	0.59	3.15	3.06	2.64	0.376667	2.95	2.96935	3.22391e-05	0.000255075	LOC110031897
ncbi_110023892	38	64	37	14	18	22	10.92	15.71	13.02	26.36	32.92	43.26	13.2167	34.18	1.37079	3.23346e-05	0.000255724	LOC110023892
ncbi_110025255	125	128	77	3	9	5	5.4	4.72	4.07	0.85	2.47	1.48	4.73	1.6	-1.56377	3.28984e-05	0.000260074	LOC110025255
ncbi_110021217	74	75	70	1	1	3	44.37	38.3	51.31	3.93	3.97	12.81	44.66	6.90333	-2.69362	3.34838e-05	0.000264372	LOC110021217
ncbi_110025172	5	2	8	7	2	9	1.64	0.56	3.2	15.02	4.17	20.17	1.8	13.12	2.8657	3.3748e-05	0.000266236	LOC110025172
ncbi_110026841	15	25	16	16	6	9	3.46	4.92	4.51	24.14	8.79	14.18	4.29667	15.7033	1.86978	3.38088e-05	0.000266605	LOC110026841
ncbi_110038601	15	19	18	11	11	7	4.6	4.98	6.76	22.11	21.5	17.13	5.44667	20.2467	1.89424	3.39566e-05	0.000267659	LOC110038601
ncbi_110025960	235	313	145	16	24	14	22.91	26.79	17	9.82	14.31	8.97	22.2333	11.0333	-1.01086	3.40562e-05	0.000268302	LOC110025960
ncbi_110030926	161	151	94	10	7	8	30.88	24.73	22.07	12.56	8.54	10.5	25.8933	10.5333	-1.29762	3.40738e-05	0.000268302	LOC110030926
ncbi_110026875	171	195	133	11	18	8	41.95	40.84	39.94	17.67	28.09	13.43	40.91	19.73	-1.05206	3.40881e-05	0.000268302	LOC110026875
ncbi_110032543	92	91	76	38	25	22	18.22	15.39	18.43	49.3	31.51	29.82	17.3467	36.8767	1.08805	3.40949e-05	0.000268302	LOC110032543
ncbi_110021804	39	31	30	21	20	6	14.06	9.54	13.24	49.58	45.86	14.8	12.28	36.7467	1.5813	3.41164e-05	0.00026836	LOC110021804
ncbi_110038982	53	85	43	16	23	26	19.89	27.24	19.76	39.33	54.92	66.76	22.2967	53.67	1.26729	3.42469e-05	0.000269276	LOC110038982
ncbi_110021184	152	183	119	9	11	12	22.81	23.45	21.87	8.85	10.5	12.32	22.71	10.5567	-1.10517	3.44029e-05	0.00027039	LOC110021184
ncbi_110018734	5	9	5	7	5	5	0.76	1.17	0.93	6.99	4.85	5.21	0.953333	5.68333	2.57568	3.48658e-05	0.000273575	LOC110018734
MSTRG.12365	35	28	20	10	11	18	26.04	17.79	18.22	48.74	52.07	91.63	20.6833	64.1467	1.63291	3.49444e-05	0.000274073	--
ncbi_110029615	85	109	90	29	35	26	21.01	23.01	27.24	46.96	55.05	43.98	23.7533	48.6633	1.03471	3.4971e-05	0.000274073	LOC110029615
ncbi_110035614	140	163	146	8	16	6	78.9	78.24	100.91	30.91	56.68	24.8	86.0167	37.4633	-1.19914	3.49726e-05	0.000274073	LOC110035614
ncbi_110030325	99	117	56	1	7	2	10.57	10.73	7.23	0.69	4.68	1.44	9.51	2.27	-2.06675	3.50069e-05	0.000274228	LOC110030325
ncbi_110032368	15	9	10	4	8	12	2.16	1.11	1.77	3.78	7.34	11.84	1.68	7.65333	2.18763	3.52476e-05	0.000275851	LOC110032368
MSTRG.19359	3	5	3	7	2	5	1.14	1.62	1.39	17.4	4.83	12.98	1.38333	11.7367	3.0848	3.55216e-05	0.000277801	APS1
ncbi_110038087	13	30	21	15	11	8	6.4	12.3	12.12	46.5	32.54	26.12	10.2733	35.0533	1.77065	3.56029e-05	0.000278322	LOC110038087
ncbi_110018063	112	143	112	6	8	8	23.15	25.23	28.33	8.12	10.52	11.31	25.57	9.98333	-1.35686	3.56333e-05	0.000278445	LOC110018063
ncbi_110033045	3	14	0	10	4	6	1.03	4.09	0	22.4	8.7	14.04	1.70667	15.0467	3.14019	3.62704e-05	0.000283073	LOC110033045
ncbi_110031989	44	53	30	22	16	12	16.68	17.15	13.92	54.62	38.59	31.12	15.9167	41.4433	1.3806	3.68759e-05	0.000287326	LOC110031989
ncbi_110020448	0	2	0	4	2	5	0	0.53	0	7.91	3.94	10.58	0.176667	7.47667	5.40329	3.71253e-05	0.00028915	LOC110020448
ncbi_110025216	1	3	0	4	5	2	0.37	0.96	0	9.82	11.93	5.13	0.443333	8.96	4.33703	3.72071e-05	0.000289669	LOC110025216
ncbi_110038945	96	87	74	3	5	2	39.99	31.19	38.06	9.52	12.49	6.46	36.4133	9.49	-1.93999	3.7298e-05	0.000290257	LOC110038945
ncbi_110029214	24	25	13	8	9	15	10.93	9.72	7.25	23.87	26.08	46.75	9.3	32.2333	1.79325	3.76616e-05	0.000292966	LOC110029214
ncbi_110018510	60	100	58	1	1	2	14.14	20.12	16.73	1.54	1.5	3.22	16.9967	2.08667	-3.02598	3.86719e-05	0.000300456	LOC110018510
ncbi_110036060	59	73	63	20	27	21	14.79	15.62	19.33	32.83	43.05	36.01	16.58	37.2967	1.1696	3.88561e-05	0.000301741	LOC110036060
ncbi_110023824	135	139	117	10	8	7	59.36	52.19	62.98	28.8	22.38	21.06	58.1767	24.08	-1.27261	3.88691e-05	0.000301741	LOC110023824
ncbi_110029292	16	26	11	7	6	18	4.16	5.78	3.5	11.93	9.93	32.04	4.48	17.9667	2.00375	4.00134e-05	0.000310116	LOC110029292
ncbi_110024079	14	16	9	9	6	9	9.31	9.08	7.33	39.2	25.38	40.95	8.57333	35.1767	2.03669	4.00375e-05	0.000310148	LOC110024079
ncbi_110020028	36	45	37	19	11	18	21.85	23.32	27.49	75.52	42.47	74.73	24.22	64.24	1.40727	4.00502e-05	0.000310148	LOC110020028
ncbi_110018922	16	7	10	7	12	5	4.59	1.71	3.51	13.15	21.89	9.81	3.27	14.95	2.19278	4.02759e-05	0.000311768	LOC110018922
ncbi_110036950	158	185	103	13	12	5	70.37	70.36	56.16	37.93	34	15.24	65.63	29.0567	-1.17549	4.06374e-05	0.000314439	LOC110036950
ncbi_110025981	5	14	6	7	16	1	0.25	0.6	0.37	2.3	5.11	0.36	0.406667	2.59	2.67103	4.0747e-05	0.000315158	LOC110025981
ncbi_110031785	23	28	19	9	16	9	4.29	4.46	4.34	10.99	18.98	11.48	4.36333	13.8167	1.66291	4.08527e-05	0.000315846	LOC110031785
ncbi_110018391	57	70	37	17	24	18	20.35	21.34	16.17	39.76	54.52	43.97	19.2867	46.0833	1.25664	4.12612e-05	0.000318875	LOC110018391
ncbi_110035166	57	75	54	20	16	30	36.08	40.54	41.85	82.93	64.44	129.93	39.49	92.4333	1.22693	4.13589e-05	0.0003195	LOC110035166
ncbi_110029988	90	81	66	0	0	2	10.19	7.83	9.15	0	0	1.55	9.05667	0.516667	-4.13167	4.16141e-05	0.00032134	LOC110029988
ncbi_110022474	125	144	131	6	6	13	27.58	27.13	35.55	9.29	8.44	19.88	30.0867	12.5367	-1.26297	4.22958e-05	0.000326338	LOC110022474
ncbi_110022663	98	110	64	0	3	8	12.54	12.01	10.02	0	2.44	7	11.5233	3.14667	-1.87266	4.28162e-05	0.000330085	LOC110022663
ncbi_110018989	15	18	12	6	9	11	5.87	6.02	5.75	15.39	22.42	29.46	5.88	22.4233	1.93111	4.28591e-05	0.000330281	LOC110018989
ncbi_110036107	3	0	1	2	5	4	3.88	0	1.58	16.95	41.16	35.41	1.82	31.1733	4.0983	4.32039e-05	0.000332668	LOC110036107
ncbi_110036071	90	82	64	0	2	0	62.8	48.86	54.67	0	8.88	0	55.4433	2.96	-4.22734	4.32642e-05	0.000332997	LOC110036071
ncbi_110039495	10	8	11	8	7	6	4.22	2.88	5.68	22.1	18.78	17.31	4.26	19.3967	2.18688	4.38878e-05	0.000337523	LOC110039495
MSTRG.13628	4	4	3	4	8	2	0.91	0.78	0.84	5.99	11.64	3.13	0.843333	6.92	3.0366	4.4333e-05	0.000339982	CYP81E8
ncbi_110026494	0	1	0	2	7	1	0	0.18	0	2.75	9.36	1.44	0.06	4.51667	6.23415	4.45401e-05	0.000341432	LOC110026494
ncbi_110018799	20	40	36	14	16	14	9.65	16.48	21.27	44.25	49.12	46.22	15.8	46.53	1.55824	4.45612e-05	0.000341456	LOC110018799
ncbi_110024412	89	97	76	32	38	16	14.13	13.77	15.67	36.15	41.7	17.83	14.5233	31.8933	1.13488	4.47162e-05	0.000342505	LOC110024412
ncbi_110034032	69	91	53	30	21	20	8.1	9.12	7.62	23.06	15.68	16.06	8.28	18.2667	1.14151	4.51346e-05	0.000345431	LOC110034032
ncbi_110032590	12	13	11	7	6	10	5.89	5.45	6.61	22.5	18.73	33.57	5.98333	24.9333	2.05905	4.58167e-05	0.00035051	LOC110032590
ncbi_110023917	24	40	9	14	11	12	6.25	8.89	2.87	23.88	18.22	21.38	6.00333	21.16	1.8175	4.58364e-05	0.000350519	LOC110023917
MSTRG.1842	12	13	11	10	7	6	7.78	7.19	8.73	42.45	28.86	26.6	7.9	32.6367	2.04657	4.59244e-05	0.000350978	--
ncbi_110023070	26	42	23	10	13	17	7.51	10.06	7.92	18.59	23.47	33.01	8.49667	25.0233	1.55831	4.59835e-05	0.000351169	LOC110023070
ncbi_110035050	4	16	8	7	7	7	1.19	4.05	2.9	13.6	13.21	14.2	2.71333	13.67	2.33288	4.63357e-05	0.000353625	LOC110035050
ncbi_110036201	115	164	79	7	8	5	18.92	23.07	15.95	7.58	8.68	5.57	19.3133	7.27667	-1.40825	4.68433e-05	0.000357211	LOC110036201
ncbi_110018639	16	11	15	6	11	9	6.06	3.56	6.95	14.88	26.5	23.32	5.52333	21.5667	1.96519	4.74189e-05	0.000361165	LOC110018639
ncbi_110029840	86	109	63	29	24	28	62.88	68.06	56.39	138.9	111.65	140.08	62.4433	130.21	1.06022	4.75088e-05	0.000361704	LOC110029840
ncbi_110029811	124	103	89	33	35	30	18.51	13.13	16.26	32.27	33.24	30.64	15.9667	32.05	1.00526	4.77524e-05	0.000363412	LOC110029811
ncbi_110024024	57	81	51	22	26	17	19.26	23.56	21.28	49.07	55.39	38.67	21.3667	47.71	1.15893	4.78289e-05	0.000363804	LOC110024024
ncbi_110025691	35	39	26	12	12	18	18.53	17.6	16.67	42.09	39.92	66.09	17.6	49.3667	1.48796	4.82275e-05	0.000366293	LOC110025691
ncbi_110031781	9	8	10	8	6	6	1.32	1	1.8	7.7	5.61	6.03	1.37333	6.44667	2.23087	4.87675e-05	0.000370246	LOC110031781
ncbi_110024834	29	39	20	10	18	11	9.67	11.1	8.16	21.84	38.18	25.09	9.64333	28.37	1.55676	4.91291e-05	0.000372395	LOC110024834
ncbi_110018631	72	113	54	18	34	28	28.07	37.45	25.59	45.92	85.16	73.73	30.37	68.27	1.1686	4.9587e-05	0.000375416	LOC110018631
ncbi_110038247	26	27	25	12	11	13	8.11	7.19	9.54	24.51	21.82	27.74	8.28	24.69	1.57622	4.96778e-05	0.000375953	LOC110038247
ncbi_110023885	13	14	7	7	7	8	9.15	8.42	6.03	32.29	31.36	38.55	7.86667	34.0667	2.11454	4.97398e-05	0.000376273	LOC110023885
ncbi_110022330	53	54	29	16	15	21	19.3	16.79	12.93	38.17	34.76	52.33	16.34	41.7533	1.35348	5.01874e-05	0.00037919	LOC110022330
ncbi_110031737	82	79	63	3	3	1	31.11	25.59	29.26	7.46	7.24	2.6	28.6533	5.76667	-2.31289	5.02132e-05	0.00037919	LOC110031737
ncbi_110021085	167	161	145	18	3	11	47.17	38.96	50.05	33.31	5.39	21.26	45.3933	19.9867	-1.18344	5.02254e-05	0.00037919	LOC110021085
ncbi_110023680	77	128	67	1	6	4	6.62	9.39	7.05	0.56	3.28	2.35	7.68667	2.06333	-1.89738	5.02988e-05	0.000379593	LOC110023680
ncbi_110031274	145	186	108	8	16	6	16.25	17.85	14.78	5.86	11.38	4.59	16.2933	7.27667	-1.16293	5.03315e-05	0.000379689	LOC110031274
ncbi_110029778	66	96	52	29	17	26	24.89	30.92	24.01	71.65	40.79	67.09	26.6067	59.8433	1.1694	5.06655e-05	0.000382056	LOC110029778
ncbi_110033559	19	20	32	10	19	10	8.49	7.63	17.51	29.28	54.03	30.58	11.21	37.9633	1.75982	5.07971e-05	0.000382897	LOC110033559
ncbi_110033630	135	179	87	4	7	13	12.59	14.26	9.93	2.44	4.15	8.3	12.26	4.96333	-1.30458	5.12296e-05	0.000385696	LOC110033630
ncbi_110037631	73	86	65	2	5	0	31.7	31.89	34.55	5.69	13.81	0	32.7133	6.5	-2.33137	5.23602e-05	0.00039374	LOC110037631
ncbi_110029981	11	6	3	8	7	3	3.24	1.33	1.02	14.45	12.21	5.81	1.86333	10.8233	2.53819	5.26774e-05	0.000395968	LOC110029981
ncbi_110034851	165	165	108	5	13	12	83.31	71.13	66.75	16.54	41.76	41.45	73.73	33.25	-1.1489	5.28815e-05	0.000397345	LOC110034851
ncbi_110037517	0	1	0	4	3	2	0	1	0	30.77	22.42	16.07	0.333333	23.0867	6.11395	5.29907e-05	0.000398007	LOC110037517
ncbi_110024888	43	41	24	0	0	0	13.46	10.96	9.12	0	0	0	11.18	0.001	-13.4486	5.3388e-05	0.000400522	LOC110024888
ncbi_110023511	28	35	16	13	10	13	3.37	3.6	2.36	10.24	7.65	10.7	3.11	9.53	1.61556	5.34691e-05	0.000400727	LOC110023511
ncbi_110027216	87	117	72	27	33	25	18.21	20.81	18.41	37.01	43.94	35.79	19.1433	38.9133	1.02342	5.40933e-05	0.000404686	LOC110027216
ncbi_110036205	91	117	108	38	39	24	48.44	53.18	70.38	132.51	132.09	87.42	57.3333	117.34	1.03325	5.41784e-05	0.000405163	LOC110036205
ncbi_110035450	27	44	36	0	0	0	4.21	6	7.04	0	0	0	5.75	0.001	-12.4893	5.4337e-05	0.000406189	LOC110035450
ncbi_110028137	86	73	66	1	2	4	19.16	13.89	18	1.46	2.84	6.1	17.0167	3.46667	-2.29533	5.43741e-05	0.000406306	LOC110028137
ncbi_110038795	79	93	73	20	37	23	15.16	15.58	16.47	25.71	45.11	30.88	15.7367	33.9	1.10716	5.48303e-05	0.000409554	LOC110038795
ncbi_110017961	179	167	137	12	13	11	67.78	54	63.51	29.76	31.32	28.5	61.7633	29.86	-1.04854	5.50375e-05	0.00041094	LOC110017961
ncbi_110026577	125	124	69	9	3	4	21.11	17.28	15.5	9.08	3.16	4.54	17.9633	5.59333	-1.68327	5.51484e-05	0.000411605	LOC110026577
ncbi_110027393	12	17	13	10	5	10	6.07	7.35	8.06	33.16	16.1	34.64	7.16	27.9667	1.96568	5.52594e-05	0.00041211	LOC110027393
ncbi_110035498	136	161	106	5	10	12	46.91	47.34	44.85	12.33	21.94	29.11	46.3667	21.1267	-1.13402	5.65724e-05	0.000421239	LOC110035498
ncbi_110035137	71	73	74	5	0	1	19.27	16.92	24.59	8.89	0	1.86	20.26	3.58333	-2.49926	5.732e-05	0.000426471	LOC110035137
MSTRG.18802	9	4	3	6	3	7	3.51	1.33	1.43	15.34	7.45	18.69	2.09	13.8267	2.72588	5.89084e-05	0.000437774	--
ncbi_110027248	97	113	65	38	26	22	29.91	29.75	24.53	76.74	51	46.41	28.0633	58.05	1.04861	5.96586e-05	0.000442309	LOC110027248
ncbi_110035860	1	3	2	3	4	4	0.4	1.02	0.97	7.81	10.12	10.88	0.796667	9.60333	3.59149	5.97087e-05	0.000442334	LOC110035860
ncbi_110026679	10	11	6	11	5	4	3.91	3.67	2.87	28.18	12.44	10.7	3.48333	17.1067	2.29602	6.01377e-05	0.000445338	LOC110026679
ncbi_110028683	81	70	58	1	0	4	11.53	8.51	10.11	0.93	0	3.9	10.05	1.61	-2.64206	6.03282e-05	0.000446574	LOC110028683
ncbi_110022815	2	5	1	5	4	3	1.04	2.23	0.64	17.08	13.27	10.7	1.30333	13.6833	3.39214	6.03951e-05	0.000446758	LOC110022815
ncbi_110026396	85	77	60	1	2	4	15.46	11.96	13.36	1.19	2.32	4.98	13.5933	2.83	-2.26403	6.10848e-05	0.000451647	LOC110026396
ncbi_110024413	49	77	35	26	16	17	2.8	3.76	2.47	9.55	5.73	6.28	3.01	7.18667	1.25556	6.14967e-05	0.000453984	LOC110024413
ncbi_110018501	72	84	71	32	22	21	25.26	25.16	30.49	73.54	49.11	50.41	26.97	57.6867	1.09688	6.23591e-05	0.000459407	LOC110018501
ncbi_110019333	17	20	22	13	11	7	5.51	5.53	8.73	27.59	22.68	15.52	6.59	21.93	1.73456	6.23767e-05	0.000459407	LOC110019333
ncbi_110021918	154	205	106	11	11	11	16.65	18.92	14.02	7.79	7.57	8.14	16.53	7.83333	-1.07739	6.25865e-05	0.000460773	LOC110021918
ncbi_110029761	98	99	60	22	36	24	40.39	34.84	30.28	59.4	94.41	67.69	35.17	73.8333	1.06993	6.29875e-05	0.000463546	LOC110029761
ncbi_110036508	0	1	0	1	3	5	0	0.12	0	0.94	2.27	4.06	0.04	2.42333	5.92085	6.36816e-05	0.000468123	LOC110036508
ncbi_110030962	77	94	58	2	2	4	68.83	71.75	63.47	11.71	11.37	24.46	68.0167	15.8467	-2.10171	6.40243e-05	0.000470116	LOC110030962
ncbi_110031812	54	83	35	19	17	26	9.23	12.12	7.33	21.28	18.5	30.42	9.56	23.4	1.29143	6.4029e-05	0.000470116	LOC110031812
ncbi_110024208	5	4	7	3	3	11	0.44	0.3	0.75	1.71	1.66	6.32	0.496667	3.23	2.70118	6.42749e-05	0.000471556	LOC110024208
ncbi_110020273	3	6	6	4	5	6	1.15	1.96	2.81	10.04	12.19	15.73	1.97333	12.6533	2.68081	6.47679e-05	0.00047499	LOC110020273
ncbi_110036562	65	111	39	29	18	30	45.23	66.22	33.75	135.29	78.91	145.19	48.4	119.797	1.30751	6.49479e-05	0.000476125	LOC110036562
ncbi_110036863	66	86	47	18	29	20	14.84	16.51	12.92	26.52	41.07	30.78	14.7567	32.79	1.15189	6.50656e-05	0.000476804	LOC110036863
ncbi_110018905	11	8	9	8	5	7	4.58	2.85	4.59	21.84	13.26	19.96	4.00667	18.3533	2.19557	6.57464e-05	0.000481578	LOC110018905
ncbi_110026075	8	7	5	8	3	6	3.02	2.25	2.31	19.76	6.68	15.48	2.52667	13.9733	2.46737	6.57678e-05	0.000481578	LOC110026075
MSTRG.4148	5	0	0	2	6	4	6.01	0	0	19.6	49.75	34.94	2.00333	34.7633	4.11709	6.62364e-05	0.000484448	PIP2-7
ncbi_110028216	13	21	12	6	8	12	3.76	5.19	4.25	11.36	14.72	23.74	4.4	16.6067	1.91619	6.64356e-05	0.000485718	LOC110028216
ncbi_110036708	0	1	0	1	5	3	0	1.09	0	4.35	30.62	16.15	0.363333	17.04	5.55149	6.65263e-05	0.000486006	LOC110036708
ncbi_110032821	56	82	56	22	18	26	12.12	15.16	14.84	31.2	24.84	38.51	14.04	31.5167	1.16657	6.68767e-05	0.000488378	LOC110032821
ncbi_110037236	6	11	2	7	3	7	1.71	2.67	0.7	13.04	5.43	13.62	1.69333	10.6967	2.65922	6.77473e-05	0.000494164	LOC110037236
MSTRG.16699	8	6	4	6	6	4	5.46	3.5	3.34	26.84	26.07	18.69	4.1	23.8667	2.5413	6.83316e-05	0.000498044	rpmJ
ncbi_110034611	49	57	36	15	18	19	31.21	30.73	27.88	63.61	71.68	80.43	29.94	71.9067	1.26405	6.83787e-05	0.000498195	LOC110034611
ncbi_110039168	33	58	41	19	17	15	7.23	10.86	11	27.29	23.71	22.5	9.69667	24.5	1.33722	6.89368e-05	0.000502068	LOC110039168
ncbi_110032728	168	185	109	12	6	15	32.14	30.22	25.53	15.04	7.3	19.64	29.2967	13.9933	-1.066	6.92585e-05	0.000504218	LOC110032728
MSTRG.5965	26	32	11	8	16	10	13.32	14.49	4.43	9.95	98.85	23.97	10.7467	44.2567	2.04201	6.95e-05	0.000505588	--
ncbi_110034041	18	32	26	12	9	15	4.51	6.85	7.98	19.7	14.35	25.72	6.44667	19.9233	1.62783	6.95928e-05	0.000506069	LOC110034041
ncbi_110036924	26	38	33	13	19	10	4.51	5.63	7.01	14.77	20.97	11.87	5.71667	15.87	1.47306	7.08604e-05	0.000514892	LOC110036924
MSTRG.20687	68	86	63	1	0	1	50.13	54.85	57.02	4.86	0	5.08	54	3.31333	-4.0266	7.11627e-05	0.000516891	RFS6
ncbi_110037443	77	81	48	0	3	2	21.08	18.99	16.18	0	5.35	3.74	18.75	3.03	-2.6295	7.1878e-05	0.000521686	LOC110037443
ncbi_12079679	11	22	6	9	8	7	1.28	2.19	0.86	6.87	5.93	5.58	1.44333	6.12667	2.0857	7.19249e-05	0.000521704	rpoB
ncbi_110023394	2	1	1	4	3	3	0.69	0.3	0.42	5.8	4.23	4.54	0.47	4.85667	3.36923	7.19355e-05	0.000521704	LOC110023394
ncbi_110027668	44	45	39	23	25	6	29.67	25.91	32.2	101.6	107.26	27.68	29.26	78.8467	1.43012	7.24257e-05	0.000525058	LOC110027668
ncbi_110033931	3	4	7	6	6	3	1.38	1.57	3.95	18.1	17.58	9.45	2.3	15.0433	2.70942	7.25986e-05	0.000526111	LOC110033931
ncbi_110038411	9	11	13	8	9	5	1.89	1.97	3.33	10.97	12	7.17	2.39667	10.0467	2.06762	7.26783e-05	0.000526487	LOC110038411
ncbi_110025607	17	27	13	8	10	11	8.56	11.61	8.01	26.39	32.04	37.9	9.39333	32.11	1.77331	7.36847e-05	0.000533574	LOC110025607
MSTRG.21590	5	4	9	8	4	5	2.19	1.48	4.98	24.33	12.52	15.6	2.88333	17.4833	2.60017	7.39305e-05	0.00053498	UPF1
ncbi_110026641	23	32	26	17	8	12	8.58	10.19	11.88	41.55	18.99	30.63	10.2167	30.39	1.57267	7.39353e-05	0.00053498	LOC110026641
ncbi_110038838	54	51	36	26	11	17	24.83	20.03	20.27	78.32	32.18	53.49	21.71	54.6633	1.33221	7.4419e-05	0.000538275	LOC110038838
ncbi_110020425	5	3	1	2	8	3	0.73	0.37	0.18	1.91	7.43	3	0.426667	4.11333	3.26913	7.46103e-05	0.00053936	LOC110020425
ncbi_110023888	0	0	2	3	4	3	0	0	1.93	15.47	20.03	16.15	0.643333	17.2167	4.7421	7.46259e-05	0.00053936	LOC110023888
ncbi_110028131	23	41	19	16	5	19	13.89	21.14	14.05	63.3	19.21	78.51	16.36	53.6733	1.71403	7.46719e-05	0.000539486	LOC110028131
ncbi_110035309	40	44	20	0	0	0	31.14	29.23	18.99	0	0	0	26.4533	0.001	-14.6912	7.48612e-05	0.000540442	LOC110035309
ncbi_110021319	98	93	57	4	3	3	83.54	67.96	59.72	22.42	16.34	17.57	70.4067	18.7767	-1.90677	7.51807e-05	0.000542543	LOC110021319
ncbi_110029267	87	93	55	29	25	21	23.72	21	18	49.61	42.37	36.18	20.9067	42.72	1.03095	7.52407e-05	0.000542769	LOC110029267
ncbi_110021299	163	192	127	9	17	11	31.53	31.83	30.12	11.43	20.66	13.98	31.16	15.3567	-1.02083	7.55574e-05	0.000544847	LOC110021299
ncbi_110033632	192	186	120	11	19	7	32.89	27.21	25.17	12.34	20.71	8.21	28.4233	13.7533	-1.04729	7.60417e-05	0.000547922	LOC110033632
ncbi_110031233	70	59	36	15	22	23	22.4	16.18	14.03	31.82	44.92	49.15	17.5367	41.9633	1.25875	7.61911e-05	0.000548582	LOC110031233
ncbi_110034154	117	135	90	9	7	5	20.42	20.12	19.23	10.29	7.77	5.97	19.9233	8.01	-1.31458	7.6223e-05	0.000548603	LOC110034154
ncbi_110022359	75	103	44	20	31	23	14.85	17.41	10.66	25.94	39.05	31.15	14.3067	32.0467	1.16349	7.62815e-05	0.000548816	LOC110022359
ncbi_110023215	116	138	90	8	10	3	22.65	23.01	21.51	10.23	12.42	4.01	22.39	8.88667	-1.33314	7.64122e-05	0.000549475	LOC110023215
ncbi_110032462	95	119	84	26	27	37	32.76	33.17	34.47	62	58.6	94.45	33.4667	71.6833	1.09891	7.6431e-05	0.000549475	LOC110032462
ncbi_110033656	45	52	31	10	25	15	9.42	8.65	8.9	13.59	33.59	24.06	8.99	23.7467	1.40133	7.74312e-05	0.000556244	LOC110033656
ncbi_110024634	128	168	111	6	9	13	32.53	36.45	34.53	9.99	14.55	22.6	34.5033	15.7133	-1.13475	7.79212e-05	0.000559552	LOC110024634
ncbi_110031138	72	80	61	21	20	29	18.63	17.68	19.32	35.6	32.93	51.35	18.5433	39.96	1.10766	7.80223e-05	0.000560065	LOC110031138
ncbi_110034025	148	157	136	13	8	11	25.81	23.38	29.03	14.85	8.88	13.12	26.0733	12.2833	-1.08587	7.8126e-05	0.000560597	LOC110034025
ncbi_110019841	156	225	117	14	11	12	15.45	19.01	14.18	9.16	6.92	8.2	16.2133	8.09333	-1.00237	7.86335e-05	0.000564026	LOC110019841
ncbi_110026254	21	36	36	20	11	12	4.15	6.02	8.55	25.73	13.86	16.12	6.24	18.57	1.57336	7.86711e-05	0.000564082	LOC110026254
ncbi_110025149	146	185	127	8	10	16	53.63	58.03	57.12	19.25	23.37	40.22	56.26	27.6133	-1.02674	7.89639e-05	0.000565835	LOC110025149
ncbi_110026529	134	178	127	9	12	11	29.45	33.4	34.16	12.95	16.78	16.54	32.3367	15.4233	-1.06806	7.97719e-05	0.000571327	LOC110026529
MSTRG.14277	14	17	5	7	11	5	4.93	5.12	2.16	16.16	24.67	12.06	4.07	17.63	2.11493	7.98466e-05	0.000571539	--
ncbi_110027909	157	198	114	14	12	9	25.65	27.56	22.86	15.35	12.45	10.04	25.3567	12.6133	-1.00742	7.98618e-05	0.000571539	LOC110027909
ncbi_110022647	21	27	19	12	13	7	4.23	4.64	4.68	15.82	16.64	9.64	4.51667	14.0333	1.63553	8.01319e-05	0.000573256	LOC110022647
ncbi_110018400	24	28	27	14	13	9	6.62	6.6	9.12	25.31	22.83	16.99	7.44667	21.71	1.54369	8.02506e-05	0.000573889	LOC110018400
ncbi_110029549	136	225	124	53	37	47	29.55	43.1	33.7	83.82	58.1	75.62	35.45	72.5133	1.03246	8.0439e-05	0.000575019	LOC110029549
ncbi_110022970	88	109	72	26	30	26	34.99	37.01	35.05	67.71	75.89	70.73	35.6833	71.4433	1.00155	8.04773e-05	0.000575076	LOC110022970
ncbi_110028147	82	100	64	3	0	7	16.93	17.63	16.05	4.06	0	9.89	16.87	4.65	-1.85916	8.06054e-05	0.000575775	LOC110028147
ncbi_110027036	142	168	160	13	14	7	32.07	32.79	44.05	18.3	19.14	10.95	36.3033	16.13	-1.17036	8.06748e-05	0.000576053	LOC110027036
ncbi_110026881	24	37	27	5	17	19	1.55	2.04	2.14	2.12	6.99	8.4	1.91	5.83667	1.61157	8.08958e-05	0.000577414	LOC110026881
MSTRG.3202	11	17	13	9	6	9	8.03	10.34	11.22	43.02	26.93	44.94	9.86333	38.2967	1.95707	8.09436e-05	0.000577538	--
ncbi_110018384	20	24	9	7	11	10	4.24	4.34	2.34	9.72	14.83	14.5	3.64	13.0167	1.83835	8.11019e-05	0.000578409	LOC110018384
ncbi_110037855	91	97	72	7	3	2	84.72	77.11	82.06	42.69	17.77	12.74	81.2967	24.4	-1.73632	8.15541e-05	0.000581019	LOC110037855
ncbi_110024356	149	165	131	11	9	13	18.34	17.34	19.74	8.87	7.05	10.95	18.4733	8.95667	-1.04441	8.26531e-05	0.000587524	LOC110024356
MSTRG.9542	59	87	63	3	3	0	25.69	32.14	33.68	8.53	8.29	0	30.5033	5.60667	-2.44375	8.37727e-05	0.000594036	At1g64760
ncbi_110024905	120	133	89	8	4	9	11.1	10.51	10.07	4.86	2.36	5.71	10.56	4.31	-1.29285	8.37883e-05	0.000594036	LOC110024905
ncbi_110036556	12	19	8	13	5	6	3.01	4.07	2.46	21.37	7.98	10.3	3.18	13.2167	2.05526	8.48309e-05	0.000600978	LOC110036556
ncbi_110031041	142	176	99	10	12	7	12.6	13.34	10.81	5.91	6.76	4.32	12.25	5.66333	-1.11306	8.5021e-05	0.000601875	LOC110031041
ncbi_110026493	18	39	24	14	17	7	2.57	4.82	4.2	13.1	15.46	6.84	3.86333	11.8	1.61087	8.60795e-05	0.00060846	LOC110026493
ncbi_110024806	86	97	67	18	38	24	52.77	50.83	50.33	72.35	148.36	100.77	51.31	107.16	1.06245	8.62908e-05	0.000609641	LOC110024806
ncbi_110031462	9	10	5	8	4	6	5.52	5.24	3.76	32.16	15.62	25.19	4.84	24.3233	2.32926	8.63109e-05	0.000609641	LOC110031462
ncbi_110033053	35	31	28	10	23	9	7.27	5.63	7.06	13.94	31.13	12.52	6.65333	19.1967	1.52871	8.7089e-05	0.000614222	LOC110033053
ncbi_110019274	91	115	67	25	27	31	34.48	37.29	31.21	62.32	65.11	79.92	34.3267	69.1167	1.0097	8.71269e-05	0.000614261	LOC110019274
ncbi_110038480	37	58	36	8	24	20	20.62	27.6	24.56	29.2	85.09	76.25	24.26	63.5133	1.38848	8.74601e-05	0.000616381	LOC110038480
ncbi_110018951	22	30	25	14	9	12	4.37	5.08	6.07	18.2	11.37	16.3	5.17333	15.29	1.56342	8.89631e-05	0.000626042	LOC110018951
ncbi_110035579	7	2	7	4	10	3	4.12	1	5.04	15.41	37.42	12.07	3.38667	21.6333	2.67532	8.95689e-05	0.000630072	LOC110035579
ncbi_110023266	58	69	34	20	13	25	9.63	9.79	6.92	21.76	13.74	28.42	8.78	21.3067	1.27901	9.0769e-05	0.000637804	LOC110023266
ncbi_110026769	48	72	69	21	17	33	10.97	14.14	19.29	31.36	24.36	51.46	14.8	35.7267	1.2714	9.14832e-05	0.000642109	LOC110026769
ncbi_110030759	27	35	20	14	14	8	3.22	4.32	3.26	13.45	11.64	8.24	3.6	11.11	1.62579	9.19597e-05	0.000645215	LOC110030759
ncbi_110035041	0	0	0	3	1	2	0	0	0.18	7.8	2.35	6.63	0.06	5.59333	6.5426	9.29637e-05	0.000652018	LOC110035041
ncbi_110021899	63	75	63	26	21	20	40.97	41.64	50.15	110.74	86.88	88.98	44.2533	95.5333	1.11022	9.32071e-05	0.000653484	LOC110021899
ncbi_110038907	171	199	112	13	17	6	23.79	23.57	19.02	11.84	15.05	5.71	22.1267	10.8667	-1.02588	9.49654e-05	0.000665565	LOC110038907
ncbi_110036952	25	35	33	8	17	16	27.82	33.26	44.96	58.31	120.36	121.82	35.3467	100.163	1.50271	9.57334e-05	0.000670699	LOC110036952
ncbi_110039033	65	76	36	1	0	0	14.66	14.64	9.94	1.48	0	0	13.08	0.493333	-4.72866	9.63884e-05	0.000675039	LOC110039033
ncbi_110031112	19	20	16	12	13	4	7.17	6.44	7.39	29.65	31.2	10.32	7	23.7233	1.76088	9.73012e-05	0.000680929	LOC110031112
ncbi_110026118	61	103	64	26	22	26	12.4	17.79	16.23	33.44	28.45	35.54	15.4733	32.4767	1.06962	9.76619e-05	0.000682697	LOC110026118
ncbi_110022652	20	26	15	9	7	14	4.37	4.84	4	12.87	9.73	20.88	4.40333	14.4933	1.71872	9.87491e-05	0.000689789	LOC110022652
ncbi_110037812	24	39	29	12	14	13	7.11	9.87	10.52	23.29	26.4	26.36	9.16667	25.35	1.46752	9.91212e-05	0.000691603	LOC110037812
ncbi_110022902	54	48	35	13	19	19	14.94	11.34	11.85	23.55	33.44	35.96	12.71	30.9833	1.28553	9.91547e-05	0.000691603	LOC110022902
ncbi_110022041	92	122	72	5	4	6	8.8	9.68	9.31	3.53	2.74	4.43	9.26333	3.56667	-1.37696	9.94034e-05	0.000693083	LOC110022041
MSTRG.15200	48	70	27	25	13	17	17.04	21.22	11.74	58.14	29.37	41.3	16.6667	42.9367	1.36524	0.000100421	0.000699405	--
ncbi_110029845	2	3	7	4	4	6	1.05	1.35	4.51	13.79	13.4	21.61	2.30333	16.2667	2.82012	0.000102037	0.000710118	LOC110029845
ncbi_110032191	11	10	6	9	5	5	4.8	3.72	3.2	25.72	13.88	14.92	3.90667	18.1733	2.21781	0.000102071	0.000710118	LOC110032191
ncbi_110024731	37	38	32	17	16	10	9.41	8.25	9.96	28.32	25.89	17.38	9.20667	23.8633	1.37404	0.00010242	0.000712024	LOC110024731
ncbi_110022989	45	35	26	14	14	15	7.08	4.58	4.93	14.42	14.01	16.14	5.53	14.8567	1.42576	0.000103115	0.00071659	LOC110022989
ncbi_110020121	83	91	90	4	8	0	29.66	27.6	39.13	9.96	18.06	0	32.13	9.34	-1.78243	0.000103206	0.000716964	LOC110020121
ncbi_110023306	55	39	42	19	21	13	18.41	11.27	17.22	43.18	47.94	33.12	15.6333	41.4133	1.40547	0.000103851	0.000720387	LOC110023306
ncbi_110024026	153	135	115	9	9	10	30.67	23.11	28.22	11.82	11.48	13.72	27.3333	12.34	-1.14732	0.000104576	0.000725146	LOC110024026
ncbi_110025400	4	22	9	4	9	12	2.72	12.78	7.5	17.83	38.96	55.86	7.66667	37.55	2.29214	0.000105219	0.000729342	LOC110025400
ncbi_110025734	24	38	17	13	12	10	8.83	11.93	7.65	31.31	28.07	25.16	9.47	28.18	1.57324	0.000105394	0.000730287	LOC110025734
ncbi_110022439	26	35	12	9	20	7	6.44	7.4	4.27	14.59	31.5	11.86	6.03667	19.3167	1.67802	0.000106481	0.000737284	LOC110022439
ncbi_110035256	116	91	78	9	2	3	44.11	29.41	36.3	21.25	4.42	7.87	36.6067	11.18	-1.71119	0.00010664	0.000738113	LOC110035256
ncbi_110039196	27	19	20	11	9	12	13.08	7.86	11.86	34.9	27.74	39.77	10.9333	34.1367	1.64259	0.000106679	0.000738113	LOC110039196
ncbi_110018866	64	58	46	0	0	1	28.18	21.8	24.79	0	0	3.01	24.9233	1.00333	-4.63462	0.000107433	0.000742762	LOC110018866
ncbi_110034942	35	52	38	12	21	15	21.9	27.78	29.11	49.18	83.6	64.22	26.2633	65.6667	1.32211	0.000107496	0.000742762	LOC110034942
ncbi_110024567	12	10	18	10	7	8	7.2	5.12	13.22	39.31	26.73	32.85	8.51333	32.9633	1.95307	0.000107778	0.000743819	LOC110024567
ncbi_110028074	10	6	4	3	9	5	3.29	1.69	1.61	6.47	18.86	11.27	2.19667	12.2	2.47349	0.000107908	0.000744443	LOC110028074
ncbi_110032636	113	92	66	28	31	26	15.94	10.83	11.55	26.22	28.2	25.43	12.7733	26.6167	1.05919	0.000109093	0.000751795	LOC110032636
ncbi_110022079	4	9	3	9	6	1	2.16	4.17	2.16	30.63	19.24	5.1	2.83	18.3233	2.69481	0.000109184	0.00075215	LOC110022079
ncbi_110023347	113	167	86	9	9	5	12.66	15.98	11.8	6.61	6.42	3.83	13.48	5.62	-1.26218	0.000110275	0.000759393	LOC110023347
MSTRG.12425	11	12	21	7	10	10	5.67	5.28	13.24	23.62	32.77	35.24	8.06333	30.5433	1.92141	0.00011043	0.000760183	NDL2
ncbi_110018664	21	33	12	15	9	8	3.17	4.25	2.26	14.83	8.52	8.22	3.22667	10.5233	1.70548	0.000111852	0.000768302	LOC110018664
ncbi_110021178	0	1	2	3	6	1	0	0.13	0.38	3.03	5.89	1.06	0.17	3.32667	4.29047	0.000112021	0.000769179	LOC110021178
ncbi_110022864	118	141	110	8	9	8	26.56	27.1	30.31	11.79	12.89	12.32	27.99	12.3333	-1.18235	0.000113402	0.000777011	LOC110022864
ncbi_110026104	94	139	100	4	10	6	38.55	48.5	50.09	10.74	27.13	16.83	45.7133	18.2333	-1.32604	0.000113462	0.000777105	LOC110026104
ncbi_110037914	156	151	85	12	4	9	19.76	16.33	13.18	9.96	3.22	7.8	16.4233	6.99333	-1.23169	0.000114206	0.00078164	LOC110037914
ncbi_110034352	69	84	75	5	3	1	48.65	50.16	64.8	22.98	13.39	4.8	54.5367	13.7233	-1.9906	0.000114296	0.000781723	LOC110034352
ncbi_110035042	70	70	90	5	0	3	26.4	22.56	41.24	11.3	0	7.35	30.0667	6.21667	-2.27395	0.000114301	0.000781723	LOC110035042
ncbi_110023263	125	186	106	9	7	13	23.98	30.46	24.89	11.43	8.64	17.25	26.4433	12.44	-1.08792	0.000114426	0.000782295	LOC110023263
ncbi_110029152	47	38	37	9	20	20	7.53	5.2	7.26	9.44	20.38	21.92	6.66333	17.2467	1.372	0.000115422	0.000788252	LOC110029152
ncbi_110018870	98	174	76	6	10	3	18.64	28.26	17.69	7.47	12.1	3.9	21.53	7.82333	-1.46049	0.000116207	0.000793042	LOC110018870
ncbi_110029191	56	58	54	22	12	27	33.71	29.82	39.8	86.76	45.96	111.22	34.4433	81.3133	1.23927	0.000117996	0.000804381	LOC110029191
ncbi_110027624	5	4	3	4	3	6	2.84	1.75	2.06	14.66	10.62	23	2.21667	16.0933	2.86	0.000118113	0.000804891	LOC110027624
ncbi_110031193	120	129	84	12	2	6	47.22	43.34	40.46	30.93	5.01	16.15	43.6733	17.3633	-1.33071	0.000120019	0.000816997	LOC110031193
ncbi_110033148	7	7	9	9	6	3	1.33	1.13	2.09	11.19	7.25	3.9	1.51667	7.44667	2.29569	0.000120241	0.000818214	LOC110033148
ncbi_110029014	49	78	52	20	19	22	16.44	22.35	21.36	43.93	40.55	50.51	20.05	44.9967	1.16622	0.000120696	0.000820723	LOC110029014
ncbi_110025709	1	0	0	2	2	4	0.62	0	0	8.12	7.88	16.96	0.206667	10.9867	5.7323	0.000121057	0.000822886	LOC110025709
ncbi_110030629	168	192	87	13	7	10	22.97	22.41	14.56	11.65	6.09	9.34	19.98	9.02667	-1.14629	0.000121126	0.00082306	LOC110030629
ncbi_110022371	56	88	47	1	2	1	9.75	13.08	10.01	1.14	2.21	1.19	10.9467	1.51333	-2.85469	0.000122324	0.000830606	LOC110022371
ncbi_110030981	31	30	30	0	0	0	19.4	16.03	22.98	0	0	0	19.47	0.001	-14.249	0.000123144	0.000835874	LOC110030981
ncbi_110025358	53	89	47	22	17	25	17.64	25.29	19.15	47.96	35.99	56.92	20.6933	46.9567	1.18216	0.000123863	0.000840148	LOC110025358
ncbi_110030996	115	130	111	4	7	12	24.97	23.94	29.07	5.69	9.67	16.57	25.9933	10.6433	-1.28819	0.000124268	0.000842296	LOC110030996
ncbi_110027247	27	32	20	8	17	10	6.95	7.03	6.74	13.49	27.84	17.61	6.90667	19.6467	1.50822	0.000125469	0.000849526	LOC110027247
ncbi_110029509	42	56	38	20	19	11	8.6	9.8	9.53	26.84	24.77	15.42	9.31	22.3433	1.26299	0.000126503	0.000855917	LOC110029509
ncbi_110018504	5	6	4	5	5	4	1.01	1.04	0.99	6.64	6.44	5.54	1.01333	6.20667	2.61471	0.000126614	0.000856362	LOC110018504
ncbi_110022538	91	82	82	2	6	4	12.35	9.46	13.64	1.77	5.41	3.7	11.8167	3.62667	-1.70411	0.000127026	0.000858828	LOC110022538
ncbi_110022945	69	99	55	19	27	25	19.54	23.97	19.07	35.29	48.64	48.47	20.86	44.1333	1.08113	0.000127069	0.000858828	LOC110022945
ncbi_110028921	91	78	55	21	31	21	36.27	26.48	26.63	53.75	78.26	56.33	29.7933	62.78	1.07532	0.000127721	0.000862662	LOC110028921
ncbi_110032264	98	107	130	5	8	6	57.11	53.24	92.74	19.09	29.66	23.92	67.6967	24.2233	-1.48269	0.000127728	0.000862662	LOC110032264
ncbi_110038097	6	6	15	4	7	11	4.1	3.5	12.56	17.92	30.46	51.48	6.72	33.2867	2.30841	0.000128097	0.00086406	LOC110038097
ncbi_110025347	142	174	135	8	9	17	45.85	47.98	53.37	16.92	18.49	37.56	49.0667	24.3233	-1.0124	0.000128104	0.00086406	LOC110025347
ncbi_110031971	72	94	69	28	20	26	17.76	19.63	20.34	45.25	31.4	43.89	19.2433	40.18	1.06212	0.000128117	0.00086406	LOC110031971
ncbi_110024714	89	107	49	2	3	5	13.68	14.04	9.22	2.01	2.93	5.26	12.3133	3.4	-1.85661	0.000129264	0.000871178	LOC110024714
MSTRG.21021	66	88	55	0	2	5	38.64	43.99	39.42	0	7.45	20.03	40.6833	9.16	-2.15102	0.000130102	0.00087527	--
ncbi_110035233	92	109	58	27	27	25	36.89	37.32	28.47	70.91	68.87	68.58	34.2267	69.4533	1.02092	0.000130502	0.000877647	LOC110035233
ncbi_110039333	123	149	85	10	4	9	18.44	19.07	15.6	9.82	3.82	9.23	17.7033	7.62333	-1.21553	0.000130934	0.000880134	LOC110039333
ncbi_110023199	115	134	99	8	7	8	34.73	34.55	36.6	15.82	13.45	16.53	35.2933	15.2667	-1.20901	0.000130964	0.000880134	LOC110023199
ncbi_110025136	56	67	40	0	1	0	28.39	29	24.82	0	3.23	0	27.4033	1.07667	-4.66971	0.000131604	0.000883179	LOC110025136
ncbi_110024794	165	195	94	15	10	7	10.33	10.43	7.21	6.15	3.98	3	9.32333	4.37667	-1.09101	0.000132541	0.000888166	LOC110024794
ncbi_110025608	57	46	46	16	16	23	17.55	12.09	17.33	32.26	31.34	48.44	15.6567	37.3467	1.2542	0.000132552	0.000888166	LOC110025608
ncbi_110028659	14	25	14	8	9	10	5.1	6.83	6.24	19.09	20.86	24.92	6.05667	21.6233	1.83599	0.000132581	0.000888166	LOC110028659
ncbi_110030090	34	41	36	18	16	10	10.83	10.6	13.95	39.27	29.89	22.32	11.7933	30.4933	1.37052	0.000132795	0.000889285	LOC110030090
ncbi_110036145	142	200	205	11	11	18	38.36	46.13	67.79	19.46	18.91	33.27	50.76	23.88	-1.08789	0.000133589	0.00089397	LOC110036145
ncbi_110034760	73	104	105	5	5	4	46.07	55.6	81.08	20.59	21.56	15.75	60.9167	19.3	-1.65824	0.00013395	0.000896069	LOC110034760
ncbi_110030195	111	84	72	4	5	4	11.76	8.07	9.25	3.24	4.06	2.87	9.69333	3.39	-1.51571	0.000134002	0.000896101	LOC110030195
ncbi_110032062	4	1	1	5	5	1	1.45	0.31	0.44	11.84	11.5	2.47	0.733333	8.60333	3.55235	0.000134118	0.000896565	LOC110032062
ncbi_110038120	2	11	6	9	5	3	1.35	6.36	4.97	39.9	21.53	13.89	4.22667	25.1067	2.57048	0.000134341	0.000897735	LOC110038120
ncbi_110022987	77	91	77	21	27	29	19.17	19.35	23.47	34.25	42.77	49.4	20.6633	42.14	1.02812	0.000135652	0.00090586	LOC110022987
ncbi_110023775	76	102	43	27	26	19	10.67	12.38	7.7	25.85	23.43	18.64	10.25	22.64	1.14325	0.000136648	0.00091155	LOC110023775
ncbi_110032878	144	155	128	12	13	7	22.83	20.99	24.85	12.46	13.12	7.59	22.89	11.0567	-1.0498	0.000137931	0.000919458	LOC110032878
ncbi_110018097	7	10	5	3	5	9	0.74	0.9	0.64	2.06	3.34	6.47	0.76	3.95667	2.38021	0.000140044	0.000932887	LOC110018097
ncbi_110036966	3	3	2	3	4	4	1.83	1.56	1.49	11.98	14.2	16.69	1.62667	14.29	3.13502	0.000140378	0.000934783	LOC110036966
ncbi_110037788	42	60	29	10	16	24	8.73	10.65	7.38	13.61	21.15	34.12	8.92	22.96	1.36401	0.000141526	0.000941751	LOC110037788
ncbi_110036662	68	112	48	1	5	2	6.8	8.24	5.07	0.69	2.74	1.18	6.70333	1.53667	-2.12507	0.000143176	0.000951749	LOC110036662
ncbi_110024776	2	2	2	0	11	2	0.18	0.15	0.22	0	6.28	1.23	0.183333	2.50333	3.77131	0.00014375	0.000954894	LOC110024776
ncbi_110035371	7	0	4	6	9	1	3.41	0	2.5	20.3	30.1	3.18	1.97	17.86	3.18046	0.00014514	0.000963787	LOC110035371
ncbi_110022234	62	66	55	13	22	28	32.94	29.96	35.79	44.99	74.41	101.84	32.8967	73.7467	1.16464	0.000145235	0.000964083	LOC110022234
MSTRG.15874	2	4	2	4	4	3	1.12	1.92	1.37	14.71	14.29	11.52	1.47	13.5067	3.19978	0.000145397	0.000964817	--
ncbi_110029025	1	1	0	3	2	4	0.31	0.26	0	6.05	3.92	8.43	0.19	6.13333	5.0126	0.000146908	0.000974163	LOC110029025
ncbi_110038503	22	19	22	14	10	7	15.75	11.62	19.29	65.67	45.56	34.3	15.5533	48.51	1.64106	0.000147836	0.000978951	LOC110038503
ncbi_110026282	137	196	116	10	12	12	13.33	16.28	14	6.37	7.43	7.99	14.5367	7.26333	-1.00099	0.000147939	0.00097929	LOC110026282
ncbi_110018068	73	83	40	0	4	1	34.4	33.4	23.08	0	11.99	3.22	30.2933	5.07	-2.57894	0.000150309	0.00099359	LOC110018068
ncbi_110031994	13	19	9	3	12	9	1.34	1.67	1.13	2.02	7.86	6.34	1.38	5.40667	1.97007	0.000150499	0.000994299	LOC110031994
ncbi_110032689	1	0	0	1	2	5	0.29	0	0	1.91	3.7	9.96	0.0966667	5.19	5.74657	0.000150521	0.000994299	LOC110032689
ncbi_110035378	83	106	69	6	3	4	15.63	17.04	15.91	7.4	3.59	5.15	16.1933	5.38	-1.58972	0.000151288	0.000999016	LOC110035378
ncbi_110027741	52	66	33	16	31	10	39.46	42.76	30.66	79.53	149.67	51.92	37.6267	93.7067	1.3164	0.000152855	0.00100879	LOC110027741
ncbi_110039343	2	11	1	3	7	5	0.75	3.51	0.46	7.34	16.63	12.78	1.57333	12.25	2.96089	0.000155245	0.00102301	LOC110039343
ncbi_110022318	107	113	77	10	5	2	40.3	36.5	35.38	28.53	12.73	5.14	37.3933	15.4667	-1.27362	0.000155698	0.00102529	LOC110022318
ncbi_110021272	60	86	41	2	1	1	14.99	18.34	12.54	3.27	1.59	1.71	15.29	2.19	-2.80359	0.000155833	0.00102581	LOC110021272
ncbi_110034787	39	31	20	0	0	0	17.08	11.75	10.73	0	0	0	13.1867	0.001	-13.6868	0.000155968	0.00102634	LOC110034787
ncbi_110039551	111	118	76	9	4	5	16.65	15.12	13.96	8.85	3.82	5.13	15.2433	5.93333	-1.36126	0.000156424	0.00102899	LOC110039551
ncbi_110030182	55	59	38	18	15	20	20.44	18.72	17.29	43.82	35.47	50.86	18.8167	43.3833	1.20513	0.000159299	0.00104645	LOC110030182
ncbi_110037591	3	9	9	6	4	7	1.25	3.2	4.59	16.38	10.6	19.96	3.01333	15.6467	2.37642	0.0001599	0.00105004	LOC110037591
ncbi_110034805	0	1	0	2	7	0	0	0.62	0	8.67	33.17	0	0.206667	13.9467	6.07647	0.000161439	0.00105978	LOC110034805
ncbi_110021172	84	100	51	3	3	4	10.87	11.05	8.08	2.54	2.47	3.54	10	2.85	-1.81097	0.000161702	0.00106114	LOC110021172
ncbi_110034916	52	65	47	22	17	17	18.92	20.2	20.94	52.44	39.36	42.32	20.02	44.7067	1.15905	0.000162066	0.00106316	LOC110034916
ncbi_110025213	38	25	23	17	12	9	7.23	3.85	5.11	21.06	15.39	11.18	5.39667	15.8767	1.55677	0.000163595	0.00107244	LOC110025213
ncbi_110031697	109	90	105	28	37	32	62.85	44.31	74.11	105.75	135.73	126.24	60.4233	122.573	1.02047	0.00016441	0.00107741	LOC110031697
ncbi_110026932	10	26	15	8	8	11	2.15	4.62	3.95	10.83	10.94	15.26	3.57333	12.3433	1.78839	0.000165046	0.00108083	LOC110026932
ncbi_110025819	5	6	10	6	7	4	1.43	1.46	3.49	11.21	12.71	7.81	2.12667	10.5767	2.31422	0.000165862	0.00108543	LOC110025819
ncbi_110026526	77	100	55	21	27	24	13.68	15.17	11.96	24.44	30.53	29.18	13.6033	28.05	1.04404	0.000166013	0.00108604	LOC110026526
ncbi_110026965	34	48	44	16	18	14	7.64	9.21	12.1	23.55	25.73	21.52	9.65	23.6	1.29019	0.00016673	0.00109036	LOC110026965
ncbi_110030191	62	108	58	2	3	4	15.33	22.72	17.57	2.52	5.39	6.28	18.54	4.73	-1.97073	0.000166876	0.00109093	LOC110030191
ncbi_110032745	17	32	19	12	14	6	9.74	15.67	13.33	45.05	51.05	23.6	12.9133	39.9	1.62753	0.000167133	0.00109186	LOC110032745
ncbi_110032645	3	7	2	3	7	3	0.49	0.98	0.4	3.22	7.31	3.37	0.623333	4.63333	2.89397	0.000167696	0.00109516	LOC110032645
[truncated: 1,414 more rows]
