# Supplementary material for: Transcriptome Analysis Reveals Endogenous Hormone Changes during Spike Development in Phalaenopsis
Source: Int J Mol Sci. 2022 Sep 9;23(18):10461. doi: 10.3390/ijms231810461 (PMC9499595; doi:10.3390/ijms231810461)
Supplement: Supplementary file 1 [file ijms-23-10461-s001.zip › Table S4.xlsx]

## Sheet: Sheet1
Table S4 DEGs in S2-vs-S3
id	S2-1_count	S2-2_count	S2-3_count	S3-1_count	S3-2_count	S3-3_count	S2-1_fpkm	S2-2_fpkm	S2-3_fpkm	S3-1_fpkm	S3-2_fpkm	S3-3_fpkm	S2_mean	S3_mean	log2(fc)	PValue	FDR	Symbol
ncbi_110020562	2353	2456	2196	75	87	63	8027.45	8136.09	7824.85	360.05	362.95	314.05	7996.13	345.683	-4.53178	0	0	LOC110020562
ncbi_110024164	1747	1806	1639	32	25	29	6507.75	6537.12	6377.99	164.47	113.58	156.1	6474.29	144.717	-5.48342	2.62048e-231	2.37114e-227	LOC110024164
ncbi_110020091	371	424	337	29	21	14	719.05	798.2	682.24	78.64	49.75	39.82	733.163	56.07	-3.70883	9.53436e-69	5.75145e-65	LOC110020091
ncbi_110038717	32	34	44	196	250	220	82.31	84.95	118.22	705.35	785.97	824	95.16	771.773	3.01975	3.56124e-63	1.61119e-59	LOC110038717
ncbi_110030958	58	41	55	203	262	236	201.13	138.1	199.22	984.86	1110.45	1191.65	179.483	1095.65	2.60987	3.48344e-57	1.2608e-53	LOC110030958
ncbi_110035435	21	36	22	165	205	171	130.61	217.48	142.92	1435.72	1558.33	1548.61	163.67	1514.22	3.20971	1.30857e-54	3.94685e-51	LOC110035435
ncbi_110030974	364	376	322	47	53	43	1312.88	1317.65	1211.56	238.04	235.25	225.48	1280.7	232.923	-2.459	3.99607e-54	1.0331e-50	LOC110030974
ncbi_110026894	34	42	32	150	202	156	50.47	61.61	50.18	310.97	368.3	338.62	54.0867	339.297	2.6492	3.00498e-45	6.79763e-42	LOC110026894
ncbi_110037756	227	225	180	14	9	9	1003.66	965.68	831.91	83.68	48	57.89	933.75	63.19	-3.88527	2.55341e-40	5.13434e-37	LOC110037756
ncbi_110032680	66	85	82	206	271	193	249.26	311.81	323.48	1088.48	1250.96	1061.38	294.85	1133.61	1.94287	9.06776e-40	1.64099e-36	LOC110032680
ncbi_110023157	262	292	265	24	48	46	666.38	721.38	704.03	85.4	149.22	170.36	697.263	134.993	-2.36882	6.0386e-39	9.9346e-36	LOC110023157
ncbi_110029437	210	251	204	369	451	393	836.05	978.3	848.33	2055.32	2194.57	2278.27	887.56	2176.05	1.2938	7.27203e-37	1.01232e-33	LOC110029437
ncbi_110022349	123	162	156	311	328	260	238.58	305.21	316.06	843.96	777.59	734.33	286.617	785.293	1.45411	7.05612e-33	9.12104e-30	LOC110022349
ncbi_110030975	155	170	124	3	4	4	551.47	588.74	460.9	13.04	17.04	20.51	533.703	16.8633	-4.98408	6.36768e-26	6.402e-23	LOC110030975
ncbi_110038615	97	102	98	200	212	182	211.07	215.58	222.74	608.87	563.83	576.67	216.463	583.123	1.42968	1.3291e-25	1.26593e-22	LOC110038615
ncbi_110022438	220	248	212	42	55	50	495.17	541.77	496.61	132.85	149.91	165.05	511.183	149.27	-1.77592	2.25889e-25	2.04395e-22	LOC110022438
ncbi_110019042	170	177	158	255	361	238	202.68	202.08	192.71	423.98	515.21	400.38	199.157	446.523	1.16483	1.13262e-22	9.3168e-20	LOC110019042
ncbi_110023725	138	147	122	12	15	24	217.96	225.51	201.27	26.52	28.96	55.2	214.913	36.8933	-2.54232	1.47226e-22	1.15841e-19	LOC110023725
ncbi_110019670	284	272	249	82	68	67	506.37	470.49	463.35	203.74	148.46	174.34	480.07	175.513	-1.45166	3.90698e-22	2.94603e-19	LOC110019670
ncbi_110031045	188	191	176	44	42	29	338.64	334.18	331.15	110.89	92.47	76.06	334.657	93.14	-1.84521	4.29412e-22	3.10843e-19	LOC110031045
ncbi_110021976	455	454	420	147	164	159	1400.97	1357.79	1350.8	633.25	617.19	712.88	1369.85	654.44	-1.06569	1.91283e-21	1.28209e-18	LOC110021976
ncbi_110039331	108	103	106	9	2	7	439.06	406.72	450.12	51.19	9.94	41.44	431.967	34.19	-3.65927	2.39725e-21	1.54939e-18	LOC110039331
ncbi_110021645	79	83	72	141	180	134	259.89	265.22	247.41	648.96	723.75	641.9	257.507	671.537	1.38286	3.41366e-19	2.05923e-16	LOC110021645
ncbi_110023324	100	101	87	4	2	5	425.93	417.85	387.06	23.84	10.41	31.01	410.28	21.7533	-4.2373	4.36597e-19	2.54874e-16	LOC110023324
ncbi_110039413	180	199	165	257	287	263	346.71	372.32	331.98	692.58	675.68	737.66	350.337	701.973	1.00267	4.78605e-19	2.70666e-16	LOC110039413
ncbi_110018397	98	113	138	192	217	206	271.1	303.13	398.76	740.36	732.09	828.42	324.33	766.957	1.24168	9.27241e-19	5.08494e-16	LOC110018397
ncbi_110023321	134	133	145	0	3	1	576.64	555.92	651.76	0	15.78	6.27	594.773	7.35	-6.33845	4.02172e-17	2.0217e-14	LOC110023321
ncbi_110030192	20	22	31	68	96	69	62.43	66.7	101.07	296.95	366.24	313.61	76.7333	325.6	2.08518	4.99006e-17	2.44068e-14	LOC110030192
ncbi_110018893	128	119	126	17	24	27	218.37	197.55	224.93	40.43	50.16	67.23	213.617	52.6067	-2.02171	5.55473e-17	2.64537e-14	LOC110018893
ncbi_110028982	90	92	84	146	169	142	178.87	177.6	174.38	405.96	410.52	410.94	176.95	409.14	1.20925	2.80758e-16	1.30279e-13	LOC110028982
ncbi_110027292	94	112	80	144	180	169	127.94	148.06	113.73	274.2	299.43	334.93	129.91	302.853	1.22111	3.01068e-16	1.36211e-13	LOC110027292
ncbi_110029137	194	205	207	0	0	0	392.89	403.12	439.3	0	0	0	411.77	0.001	-18.6515	4.29445e-16	1.89553e-13	LOC110029137
ncbi_110031374	84	81	82	3	11	10	237.58	222.52	242.25	11.87	38.03	41.18	234.117	30.36	-2.94698	6.62391e-16	2.85412e-13	LOC110031374
ncbi_110029882	145	104	111	191	198	185	397.51	276.93	317.85	732.57	663.44	738.5	330.763	711.503	1.10507	1.98322e-15	8.3466e-13	LOC110029882
ncbi_110026682	97	94	89	152	182	131	55.55	52.29	53.24	121.78	127.39	109.23	53.6933	119.467	1.15379	4.07388e-15	1.63833e-12	LOC110026682
ncbi_110036875	15	21	20	66	64	56	57.47	79.55	80.71	353.81	300.72	310.82	72.5767	321.783	2.14851	5.63753e-15	2.21788e-12	LOC110036875
ncbi_110029064	45	49	53	92	112	98	156.05	165.04	191.97	446.34	474.7	494.84	171.02	471.96	1.4645	1.62482e-14	6.0009e-12	LOC110029064
ncbi_110026226	53	57	54	93	114	113	56.75	59.28	60.4	139.32	149.19	176.18	58.81	154.897	1.39717	4.33541e-14	1.56916e-11	LOC110026226
ncbi_110032767	36	54	54	110	111	82	121.63	177.21	190.57	519.96	458.38	403.42	163.137	460.587	1.49739	6.21765e-14	2.20629e-11	LOC110032767
ncbi_110039598	90	85	100	167	158	128	116.47	106.84	135.17	302.36	249.91	241.2	119.493	264.49	1.14628	8.25186e-14	2.8718e-11	LOC110039598
ncbi_110023588	52	43	35	91	84	104	124.06	99.64	87.22	303.73	244.93	361.28	103.64	303.313	1.54923	2.37128e-13	8.09679e-11	LOC110023588
ncbi_110030928	46	67	61	108	104	114	167.65	237.18	232.22	550.7	463.28	605	212.35	539.66	1.34561	7.16988e-13	2.35915e-10	LOC110030928
ncbi_110038244	256	271	243	86	97	100	577.14	593.43	572.23	271.26	267.28	328.28	580.933	288.94	-1.0076	7.96283e-13	2.57327e-10	LOC110038244
ncbi_110022556	84	69	54	8	10	6	60.98	48.49	40.81	8.13	8.87	6.34	50.0933	7.78	-2.68678	1.27837e-12	4.05872e-10	LOC110022556
ncbi_110019740	5	3	3	32	38	33	9.29	5.41	5.82	83.16	86.27	89.26	6.84	86.23	3.65612	1.6372e-12	5.10835e-10	LOC110019740
ncbi_110029216	35	24	33	55	101	72	137.16	91.35	135.08	301.55	483.76	410.85	121.197	398.72	1.71803	1.79806e-12	5.51517e-10	LOC110029216
ncbi_110021052	43	49	51	109	79	102	138.72	153.54	171.86	491.97	312.21	479.15	154.707	427.777	1.46732	2.18041e-12	6.57647e-10	LOC110021052
ncbi_110026013	38	36	23	82	76	63	65.25	60.04	41.25	197	159.51	157.53	55.5133	171.347	1.62601	4.28186e-12	1.24982e-09	LOC110026013
ncbi_110021597	76	88	88	154	138	113	178.42	200.66	215.79	505.81	395.97	386.28	198.29	429.353	1.11455	5.33373e-12	1.53213e-09	LOC110021597
ncbi_110025365	24	25	27	49	87	60	87.34	88.37	102.64	249.49	386.99	317.96	92.7833	318.147	1.77775	5.91781e-12	1.67335e-09	LOC110025365
ncbi_110030977	70	93	101	10	23	15	246.67	316.59	373.08	50.35	97.87	77.53	312.113	75.25	-2.05231	7.92769e-12	2.20719e-09	LOC110030977
ncbi_110018947	10	13	13	40	49	42	17.15	21.65	23.29	95.97	102.7	104.87	20.6967	101.18	2.28945	1.04486e-11	2.82221e-09	LOC110018947
ncbi_110023679	50	34	44	77	88	92	42.64	28.16	39.19	91.86	91.72	114.23	36.6633	99.27	1.43702	1.09076e-11	2.90285e-09	LOC110023679
ncbi_110019911	49	73	72	110	123	102	119.64	173.12	183.62	375.76	367.06	362.64	158.793	368.487	1.21446	1.15332e-11	2.98165e-09	LOC110019911
ncbi_110028411	5	3	3	26	40	27	10.41	6.07	6.52	75.73	101.78	81.85	7.66667	86.4533	3.49525	3.73288e-11	9.12891e-09	LOC110028411
ncbi_110026604	93	101	76	19	24	17	85.51	90.03	72.9	24.23	27.49	23.2	82.8133	24.9733	-1.72947	6.75914e-11	1.60948e-08	LOC110026604
ncbi_110020530	75	69	55	8	14	9	123.45	110.31	94.56	18.42	28.16	21.57	109.44	22.7167	-2.26832	7.97375e-11	1.84617e-08	LOC110020530
ncbi_110019582	74	69	69	15	13	9	102.16	92.53	99.5	28.97	21.94	18.09	98.0633	23	-2.09208	8.05918e-11	1.84617e-08	LOC110019582
ncbi_110031928	20	25	15	57	46	58	76.11	92.41	59.62	303.47	213.96	321.39	76.0467	279.607	1.87844	8.60327e-11	1.94617e-08	LOC110031928
ncbi_110026429	64	91	63	7	15	16	260.61	359.92	267.96	39.88	74.65	94.87	296.163	69.8	-2.08509	1.91323e-10	4.22242e-08	LOC110026429
ncbi_110022219	54	54	34	2	3	3	409.12	397.39	269.07	21.2	27.78	33.1	358.527	27.36	-3.71194	2.99662e-10	6.45593e-08	LOC110022219
ncbi_110026899	9	26	9	73	70	82	13.74	38.55	14.35	155.89	130.59	182.25	22.2133	156.243	2.8143	3.79318e-10	8.07589e-08	LOC110026899
ncbi_110039123	39	58	41	80	106	68	125.98	181.98	138.34	361.54	418.5	319.85	148.767	366.63	1.30127	4.46916e-10	9.40447e-08	LOC110039123
ncbi_110022388	39	56	44	6	4	0	67.02	93.47	78.97	14.42	8.4	0	79.82	7.60667	-3.39141	6.84083e-10	1.4068e-07	LOC110022388
ncbi_110028828	96	84	67	23	11	18	196.04	167.49	144.04	66.89	27.65	52.97	169.19	49.17	-1.78279	7.03058e-10	1.42958e-07	LOC110028828
ncbi_110019171	72	60	65	16	9	10	53.82	43.56	50.75	16.73	8.22	10.88	49.3767	11.9433	-2.04762	8.33528e-10	1.67365e-07	LOC110019171
ncbi_110023764	48	41	44	0	0	0	94.42	78.34	90.41	0	0	0	87.7233	0.001	-16.4207	8.51522e-10	1.675e-07	LOC110023764
ncbi_110020435	162	157	145	53	57	51	374.68	352.7	350.3	171.5	161.13	171.76	359.227	168.13	-1.09532	9.49542e-10	1.82807e-07	LOC110020435
ncbi_110032116	54	47	44	1	2	1	65.63	55.49	55.86	1.7	2.97	1.77	58.9933	2.14667	-4.78038	1.01994e-09	1.94292e-07	LOC110032116
ncbi_110033351	50	73	66	117	94	98	74.86	106.15	103.21	245.07	172.01	213.64	94.74	210.24	1.14999	1.36393e-09	2.57115e-07	LOC110033351
ncbi_110039110	10	4	3	29	32	27	31.81	12.36	9.97	129.06	124.41	125.06	18.0467	126.177	2.80564	1.75894e-09	3.2816e-07	LOC110039110
ncbi_110035000	66	59	56	11	5	14	150.42	131.03	131.93	33.96	14.56	44.88	137.793	31.1333	-2.14597	2.26645e-09	4.14303e-07	LOC110035000
ncbi_110022615	111	120	102	39	37	21	85	89.25	81.59	41.78	34.63	23.42	85.28	33.2767	-1.3577	2.29928e-09	4.161e-07	LOC110022615
ncbi_110020511	40	45	53	81	99	63	135.9	149.09	188.05	386.54	411.01	311.67	157.68	369.74	1.22951	3.87076e-09	6.80089e-07	LOC110020511
ncbi_110018029	24	22	17	46	51	50	52.5	46.74	38.84	140.77	136.35	159.26	46.0267	145.46	1.66008	4.12427e-09	7.17663e-07	LOC110018029
ncbi_110021707	70	68	61	15	16	10	58.67	55.36	53.4	17.59	16.39	12.2	55.81	15.3933	-1.85822	4.33157e-09	7.46557e-07	LOC110021707
ncbi_110022117	73	52	71	11	14	13	87.92	60.83	89.32	18.53	20.61	22.8	79.3567	20.6467	-1.94244	4.49889e-09	7.68079e-07	LOC110022117
ncbi_110026001	41	40	39	2	3	3	21.66	20.65	21.65	1.49	1.95	2.32	21.32	1.92	-3.47303	5.16082e-09	8.53451e-07	LOC110026001
ncbi_110024385	43	48	31	2	1	3	90.8	98.45	68.38	5.91	2.58	9.22	85.8767	5.90333	-3.86266	5.18758e-09	8.53451e-07	LOC110024385
ncbi_110036782	20	22	29	46	54	58	67.39	72	102.07	216.85	222.39	284.58	80.4867	241.273	1.58385	6.94132e-09	1.13169e-06	LOC110036782
ncbi_110033152	44	42	52	5	10	2	60.25	55.86	74.37	9.58	16.74	3.99	63.4933	10.1033	-2.65177	1.04738e-08	1.66266e-06	LOC110033152
ncbi_110031375	110	134	107	34	41	39	193.41	228.84	196.51	83.64	88.11	99.85	206.253	90.5333	-1.1879	1.84633e-08	2.85582e-06	LOC110031375
ncbi_110025629	140	149	123	45	56	45	345.54	357.2	317.1	155.39	168.93	161.72	339.947	162.013	-1.0692	1.86737e-08	2.86388e-06	LOC110025629
ncbi_110020588	43	43	36	64	78	68	140.35	136.32	122.74	292.26	311.17	323.19	133.137	308.873	1.21411	2.11762e-08	3.22038e-06	LOC110020588
ncbi_110027162	3	3	5	23	24	22	8.13	7.89	14.15	87.16	79.46	86.77	10.0567	84.4633	3.07017	2.63224e-08	3.93623e-06	LOC110027162
ncbi_110019059	52	50	48	85	83	72	105.02	98.08	101.26	242.12	204.88	211.73	101.453	219.577	1.11391	2.65359e-08	3.93623e-06	LOC110019059
ncbi_110027802	7	15	15	40	31	38	5.53	11.68	12.4	44.22	29.95	43.76	9.87	39.31	1.99377	2.88392e-08	4.24311e-06	LOC110027802
ncbi_110037757	44	47	33	2	1	0	191.74	199.59	149.56	15.07	5.94	0	180.297	7.00333	-4.68619	3.26225e-08	4.76104e-06	LOC110037757
ncbi_110037300	51	53	49	9	11	7	111.27	112.31	111.66	27.47	29.33	22.24	111.747	26.3467	-2.08454	3.49995e-08	5.06709e-06	LOC110037300
ncbi_110024501	49	67	50	95	88	76	78.78	104.64	83.97	213.7	172.94	177.93	89.13	188.19	1.07821	3.77577e-08	5.38033e-06	LOC110024501
ncbi_110031379	17	20	18	43	49	36	67.68	77.34	74.85	239.51	238.43	208.7	73.29	228.88	1.6429	4.53616e-08	6.41336e-06	LOC110031379
ncbi_110022960	10	5	7	27	22	35	15.69	7.62	11.48	59.29	42.2	79.99	11.5967	60.4933	2.38307	7.58425e-08	1.03979e-05	LOC110022960
ncbi_110022441	70	74	47	17	11	14	127.15	130.83	90.39	42.78	25.47	36.03	116.123	34.76	-1.74016	8.18452e-08	1.11365e-05	LOC110022441
ncbi_110031655	41	47	27	1	2	0	88.91	98.99	61.15	3.03	5.3	0	83.0167	2.77667	-4.90198	8.6268e-08	1.15644e-05	LOC110031655
ncbi_110027208	23	30	23	0	0	0	33.16	41.61	34.94	0	0	0	36.57	0.001	-15.1584	9.63543e-08	1.27279e-05	LOC110027208
ncbi_110038403	26	15	27	43	70	37	33.79	18.93	36.65	78.18	111.18	70.01	29.79	86.4567	1.53715	1.18279e-07	1.53993e-05	LOC110038403
ncbi_110028813	25	52	39	5	5	3	73.02	147.52	118.98	20.43	17.85	12.76	113.173	17.0133	-2.7338	1.56195e-07	2.01904e-05	LOC110028813
ncbi_110019547	72	67	52	18	12	15	110.91	100.25	83.67	38.79	22.59	33.65	98.2767	31.6767	-1.63343	1.59568e-07	2.04802e-05	LOC110019547
ncbi_110029018	0	4	3	9	31	24	0	6.58	5.31	21.33	64.18	59.2	3.96333	48.2367	3.60534	1.63943e-07	2.08851e-05	LOC110029018
ncbi_110023223	150	115	125	48	43	50	156.2	116.32	135.96	69.93	54.73	75.81	136.16	66.8233	-1.02688	3.02129e-07	3.6909e-05	LOC110023223
ncbi_110028971	128	118	118	44	52	37	273.76	245.13	263.61	131.66	135.93	115.23	260.833	127.607	-1.03142	3.03887e-07	3.6909e-05	LOC110028971
ncbi_110028189	34	33	25	3	2	0	72.97	68.79	56.04	9.01	5.25	0	65.9333	4.75333	-3.794	3.7288e-07	4.43948e-05	LOC110028189
ncbi_110035796	46	47	49	73	85	61	49.81	49.43	55.42	110.59	112.49	96.18	51.5533	106.42	1.04563	3.95749e-07	4.65057e-05	LOC110035796
ncbi_110039546	48	29	41	1	1	0	57.37	33.66	51.18	1.67	1.46	0	47.4033	1.04333	-5.50572	4.07774e-07	4.76096e-05	LOC110039546
ncbi_110038546	39	33	35	0	9	4	52.65	43.27	49.35	0	14.85	7.86	48.4233	7.57	-2.67734	5.91801e-07	6.82154e-05	LOC110038546
ncbi_110018585	60	49	42	80	68	82	166.68	132.22	121.87	310.93	230.89	331.7	140.257	291.173	1.05381	6.18321e-07	7.00952e-05	LOC110018585
ncbi_110035006	22	21	17	0	0	0	27.89	25.86	22.51	0	0	0	25.42	0.001	-14.6337	6.18582e-07	7.00952e-05	LOC110035006
ncbi_110019013	32	28	31	2	3	3	58.7	49.89	58.88	4.88	6.14	7.62	55.8233	6.21333	-3.16743	6.69925e-07	7.43827e-05	LOC110019013
ncbi_110036304	6	3	7	15	28	25	11.66	5.66	14.2	40.68	66.48	70.64	10.5067	59.2667	2.49592	6.80166e-07	7.50547e-05	LOC110036304
ncbi_110021635	16	21	20	0	0	0	15.15	19.19	19.78	0	0	0	18.04	0.001	-14.1389	9.16349e-07	0.000100504	LOC110021635
ncbi_110027198	15	21	21	0	0	0	19.98	27.55	29.22	0	0	0	25.5833	0.001	-14.6429	9.33914e-07	0.000101814	LOC110027198
ncbi_110038305	46	30	27	53	67	55	153.35	97.14	94.09	247.33	273.15	266.98	114.86	262.487	1.19237	1.00837e-06	0.000108622	LOC110038305
ncbi_110036591	36	35	35	60	65	49	40.65	38.39	41.28	94.8	89.72	80.57	40.1067	88.3633	1.13961	1.17113e-06	0.000124905	LOC110036591
ncbi_110019099	23	40	34	3	5	3	68.46	115.64	105.71	12.49	18.19	13	96.6033	14.56	-2.73006	1.17333e-06	0.000124905	LOC110019099
ncbi_110020829	26	30	31	5	1	1	24.39	27.34	30.38	6.39	1.35	1.37	27.37	3.03667	-3.17203	1.20749e-06	0.000127789	LOC110020829
ncbi_110018740	39	32	31	55	60	54	84.35	67.22	70.03	166.42	158.61	170.06	73.8667	165.03	1.15973	1.26126e-06	0.000132703	LOC110018740
ncbi_110023703	9	10	8	26	24	29	34.04	36.74	31.61	137.59	110.95	159.72	34.13	136.087	1.99541	1.40154e-06	0.000145769	LOC110023703
ncbi_110027830	3	1	4	19	16	17	5.01	1.62	6.98	44.4	32.66	41.34	4.53667	39.4667	3.12093	1.45955e-06	0.000149229	LOC110027830
ncbi_110021675	56	51	61	15	17	10	128.22	113.42	145.88	48.05	47.57	33.34	129.173	42.9867	-1.58735	1.49326e-06	0.000151818	LOC110021675
ncbi_110023028	8	8	7	28	22	23	16.1	15.64	14.72	78.86	54.13	67.42	15.4867	66.8033	2.10889	1.65704e-06	0.000167527	LOC110023028
ncbi_110022984	14	14	19	31	40	34	28.02	27.22	39.73	86.82	97.87	99.1	31.6567	94.5967	1.57928	1.67873e-06	0.000168778	LOC110022984
ncbi_110037231	1	3	3	17	19	14	1.7	4.94	5.32	40.34	39.39	34.58	3.98667	38.1033	3.25666	1.78361e-06	0.000177351	LOC110037231
ncbi_110020250	56	61	71	16	16	19	154.03	162.97	203.98	61.57	53.79	76.1	173.66	63.82	-1.44418	1.81228e-06	0.000178244	LOC110020250
ncbi_110027946	101	92	81	22	29	39	326.68	289.03	273.65	99.55	114.64	183.68	296.453	132.623	-1.16047	1.84963e-06	0.000180934	LOC110027946
ncbi_110020732	51	42	56	10	12	12	35.01	28.01	40.16	9.6	10.07	12	34.3933	10.5567	-1.70397	1.95745e-06	0.000189433	LOC110020732
ncbi_110039157	42	43	35	11	6	5	77.9	77.47	67.81	28.54	13.6	13.5	74.3933	18.5467	-2.00401	2.2964e-06	0.000220896	LOC110039157
ncbi_110035349	43	42	42	12	9	4	73.43	69.67	74.92	28.67	18.79	9.95	72.6733	19.1367	-1.92509	2.31681e-06	0.000220896	LOC110035349
ncbi_110021337	51	39	43	7	15	5	60.98	45.29	53.7	12.43	21.92	8.71	53.3233	14.3533	-1.89338	2.31919e-06	0.000220896	LOC110021337
ncbi_110018441	61	94	66	27	16	21	76.6	114.65	86.57	47.44	24.56	38.4	92.6067	36.8	-1.33141	2.71677e-06	0.00025741	LOC110018441
ncbi_110025338	27	30	38	3	2	7	60.22	64.99	88.53	9.36	5.45	22.73	71.2467	12.5133	-2.50936	2.93556e-06	0.000276692	LOC110025338
ncbi_110030613	40	51	51	7	8	16	51.5	63.78	68.58	12.61	12.59	29.99	61.2867	18.3967	-1.73613	3.55714e-06	0.000333542	LOC110030613
ncbi_110020669	22	27	32	52	58	35	22.13	27.55	33.62	73.17	72.75	51.26	27.7667	65.7267	1.24312	3.58108e-06	0.000334056	LOC110020669
ncbi_110029912	6	7	3	24	16	21	6.47	7.33	3.38	36.19	21.07	32.95	5.72667	30.07	2.39256	3.82089e-06	0.000354598	LOC110029912
ncbi_110039274	37	28	48	62	67	52	102.11	75.05	138.36	239.37	225.98	208.95	105.173	224.767	1.09566	4.01973e-06	0.0003674	LOC110039274
ncbi_110026366	2	6	2	17	24	12	3.35	8.6	3.08	35.1	43.29	25.79	5.01	34.7267	2.79316	4.14029e-06	0.000374634	LOC110026366
ncbi_110039060	59	48	32	68	69	70	110.99	87.71	62.88	178.98	158.66	191.75	87.1933	176.463	1.01708	4.28028e-06	0.000385374	LOC110039060
ncbi_110029221	51	42	53	13	11	11	157.42	125.92	170.88	56.14	41.5	49.44	151.407	49.0267	-1.62679	4.49574e-06	0.000402769	LOC110029221
ncbi_110030841	32	31	28	51	48	51	26.22	24.67	23.97	58.47	48.08	60.86	24.9533	55.8033	1.16112	5.37422e-06	0.000476752	LOC110030841
ncbi_110022509	66	99	46	23	22	15	272.17	396.54	198.78	132.98	111.12	90.98	289.163	111.693	-1.37234	7.00492e-06	0.000612406	LOC110022509
ncbi_110030837	31	27	21	3	1	4	224.66	190.05	158.96	30.42	8.86	42.21	191.223	27.1633	-2.81553	7.32181e-06	0.000633984	LOC110030837
MSTRG.15634	97	91	83	25	46	26	269.17	245.27	240.57	97.06	156.01	105.06	251.67	119.377	-1.07601	8.95671e-06	0.000768197	RPS2D
ncbi_110027083	67	80	66	27	26	16	84.65	98.17	87.1	47.72	40.15	29.43	89.9733	39.1	-1.20233	1.0626e-05	0.000898596	LOC110027083
ncbi_110034396	41	32	19	52	42	62	212.7	162.92	103	375.76	269.18	466.62	159.54	370.52	1.21563	1.0819e-05	0.00091066	LOC110034396
ncbi_110029951	97	84	66	24	37	24	139.7	117.51	99.29	48.36	65.13	50.33	118.833	54.6067	-1.12179	1.14391e-05	0.000953983	LOC110029951
ncbi_110018051	30	33	26	51	41	54	62.87	67.17	56.92	149.53	105.02	164.79	62.32	139.78	1.16539	1.16475e-05	0.000966904	LOC110018051
ncbi_110033451	76	81	96	23	41	24	74.41	76.47	98.07	31.32	48.64	34.78	82.9833	38.2467	-1.11749	1.20897e-05	0.000999031	LOC110033451
ncbi_110023971	0	1	0	24	7	9	0	1.1	0	33.22	8.46	12.97	0.366667	18.2167	5.63465	1.26172e-05	0.00103788	LOC110023971
ncbi_110036172	24	26	21	4	2	0	97.57	102.67	89.17	22.75	9.94	0	96.47	10.8967	-3.14619	1.30074e-05	0.00106513	LOC110036172
ncbi_110023458	27	44	52	56	79	54	83.96	132.9	168.91	243.64	300.26	244.52	128.59	262.807	1.03122	1.35602e-05	0.0011054	LOC110023458
ncbi_110026006	66	71	51	21	16	20	142.99	149.41	115.41	63.65	42.37	63.1	135.937	56.3733	-1.26985	1.39478e-05	0.00113174	LOC110026006
ncbi_110027316	47	33	29	9	5	7	149.69	102.09	96.48	40.1	19.46	32.46	116.087	30.6733	-1.92015	1.43522e-05	0.00114928	LOC110027316
ncbi_110029193	55	102	58	25	24	16	299.59	539.66	330	190.52	159.78	126.91	389.75	159.07	-1.29289	1.43525e-05	0.00114928	LOC110029193
MSTRG.14399	32	35	31	49	46	59	53.09	56.4	53.72	113.74	93.28	142.53	54.4033	116.517	1.09877	1.5448e-05	0.00123155	UGT85A24
ncbi_110023953	53	46	43	10	15	12	119.31	101.11	100.85	32.96	40.86	40.06	107.09	37.96	-1.49627	1.57215e-05	0.00124786	LOC110023953
ncbi_110021306	30	30	21	5	3	3	55.4	53.81	40.5	12.92	6.77	8.07	49.9033	9.25333	-2.43109	1.83563e-05	0.00145063	LOC110021306
ncbi_110034671	19	26	26	5	2	0	72.27	92.95	103.68	24.65	8.38	0	89.6333	11.01	-3.02522	2.24354e-05	0.00170594	LOC110034671
ncbi_110038073	27	54	39	10	8	8	56.87	108.82	84.1	28.14	20.24	24.99	83.2633	24.4567	-1.76745	2.27617e-05	0.00172351	LOC110038073
ncbi_110037254	3	5	0	18	15	11	4.06	6.57	0	34.07	24.8	21.67	3.54333	26.8467	2.92156	2.31807e-05	0.00174792	LOC110037254
ncbi_110033764	66	77	65	20	25	25	237.09	268.67	244.27	100.52	109.76	131.08	250.01	113.787	-1.13565	2.37581e-05	0.00178403	LOC110033764
ncbi_110037900	31	46	31	8	5	9	77.82	112.16	81.28	28.1	15.34	32.9	90.42	25.4467	-1.82917	2.48617e-05	0.00185153	LOC110037900
ncbi_110022791	9	10	18	0	0	0	21.76	23.49	45.46	0	0	0	30.2367	0.001	-14.884	2.51421e-05	0.00186303	LOC110022791
ncbi_110027346	24	28	13	1	1	1	57.2	64.82	32.36	3.33	2.91	3.47	51.46	3.23667	-3.99087	2.53091e-05	0.00186303	LOC110027346
ncbi_110035149	28	43	30	2	8	9	46.45	69.29	51.99	4.64	16.22	21.74	55.91	14.2	-1.97722	2.87648e-05	0.0020657	LOC110035149
ncbi_110022686	15	12	9	0	0	0	22.44	17.44	14.07	0	0	0	17.9833	0.001	-14.1344	2.93136e-05	0.00209285	LOC110022686
MSTRG.14736	26	39	19	62	32	51	121.36	178.38	92.57	411.99	187.93	349.9	130.77	316.607	1.27566	3.02297e-05	0.00212041	--
ncbi_110026111	35	28	17	45	55	34	14.37	11.16	7.29	25.84	27.59	20.32	10.94	24.5833	1.16807	3.2574e-05	0.00225859	LOC110026111
ncbi_110029639	1	4	3	9	20	14	1.98	7.7	6.21	24.95	48.43	40.39	5.29667	37.9233	2.83993	3.32133e-05	0.00228541	LOC110029639
ncbi_110024863	77	61	68	24	31	14	157.28	121.03	145.09	68.59	77.39	41.64	141.133	62.54	-1.17421	3.48046e-05	0.00237225	LOC110024863
ncbi_110019755	73	52	69	17	15	28	304.7	209.12	300.83	99.27	85.62	170.18	271.55	118.357	-1.19808	3.51482e-05	0.00238231	LOC110019755
ncbi_110021300	5	4	8	22	15	18	14.69	11.41	24.55	90.43	53.86	77	16.8833	73.7633	2.1273	3.77662e-05	0.00254073	LOC110021300
ncbi_110017847	60	55	45	9	27	9	104.54	93.08	81.89	21.94	57.5	22.83	93.17	34.09	-1.45052	3.82051e-05	0.00255764	LOC110017847
ncbi_110018535	16	29	28	36	44	44	8.21	14.46	15.01	25.85	27.6	32.88	12.56	28.7767	1.19606	3.83002e-05	0.00255764	LOC110018535
ncbi_110019196	15	16	13	32	30	26	28.56	29.59	25.86	85.25	69.82	72.09	28.0033	75.72	1.43508	4.15924e-05	0.00275713	LOC110019196
ncbi_110025305	14	23	29	0	4	2	18.11	28.9	39.18	0	6.32	3.77	28.73	3.36333	-3.09459	4.20537e-05	0.00277754	LOC110025305
ncbi_110036403	3	3	2	14	24	6	4.5	4.38	3.14	29.41	44.05	13.12	4.00667	28.86	2.8486	4.26767e-05	0.00280844	LOC110036403
ncbi_110029969	74	81	80	24	30	32	38.71	41.16	43.72	17.57	19.18	24.38	41.1967	20.3767	-1.01561	4.42604e-05	0.00288122	LOC110029969
ncbi_110020803	44	35	23	49	54	51	38.13	29.46	20.82	59.41	57.2	64.17	29.47	60.26	1.03195	4.4994e-05	0.00289739	LOC110020803
ncbi_110027483	39	40	47	13	8	11	80.06	75.12	100.77	37.33	18.01	32.88	85.3167	29.4067	-1.53668	4.50933e-05	0.00289739	LOC110027483
ncbi_110020028	19	11	18	34	34	26	75.52	42.47	74.73	189.08	165.18	150.49	64.24	168.25	1.38906	4.51493e-05	0.00289739	LOC110020028
ncbi_110030823	8	2	5	19	19	14	14.01	3.4	9.14	46.54	40.66	35.69	8.85	40.9633	2.21058	4.53093e-05	0.00289739	LOC110030823
ncbi_110027566	60	67	53	19	14	24	113.22	122.8	104.46	50.16	32.29	65.94	113.493	49.4633	-1.19818	5.07827e-05	0.00321334	LOC110027566
ncbi_110024609	29	21	34	5	3	6	80.65	56.46	98.77	19.45	10.2	24.3	78.6267	17.9833	-2.12836	5.15508e-05	0.00323929	LOC110024609
ncbi_110033111	22	19	21	2	3	1	7.82	6.56	7.98	1.17	1.32	0.53	7.45333	1.00667	-2.8883	5.47554e-05	0.00342875	LOC110033111
MSTRG.1725	21	34	40	49	55	43	72.43	112.37	145.16	235.57	232.78	215.78	109.987	228.043	1.05198	5.89467e-05	0.00365328	--
ncbi_110031564	56	68	48	14	23	18	103.33	121.87	92.51	36.14	51.87	48.36	105.903	45.4567	-1.22018	6.52494e-05	0.00400277	LOC110031564
ncbi_110018965	38	27	39	10	6	7	74.75	51.59	80.13	27.52	14.43	20.05	68.8233	20.6667	-1.73559	6.63584e-05	0.00405705	LOC110018965
ncbi_110030964	25	17	21	37	37	34	51.21	34.93	46.4	109.5	93.66	102.04	44.18	101.733	1.20333	7.06821e-05	0.00430685	LOC110030964
ncbi_110026975	26	35	27	7	5	5	33.76	44.85	37.21	12.92	8.06	9.61	38.6067	10.1967	-1.92075	7.4524e-05	0.0044806	LOC110026975
ncbi_110037738	34	24	17	2	8	0	55.96	38.37	29.23	4.61	16.09	0	41.1867	6.9	-2.57751	7.50533e-05	0.00449748	LOC110037738
ncbi_110023365	18	22	21	34	34	37	58.55	70.51	72.36	156.31	135.05	175.04	67.14	155.467	1.21136	7.58931e-05	0.0045328	LOC110023365
ncbi_110037543	15	12	10	30	29	19	25.94	20.15	18.06	72.57	61.29	47.84	21.3833	60.5667	1.50204	8.50233e-05	0.00501194	LOC110037543
ncbi_110032446	10	10	16	30	25	22	36.32	37.36	61.33	156.17	114.03	121.41	45.0033	130.537	1.53635	8.54988e-05	0.00502361	LOC110032446
ncbi_110020784	23	9	15	30	32	29	32.56	12.38	22.18	59.42	55.37	59.78	22.3733	58.19	1.37899	9.1356e-05	0.00531598	LOC110020784
ncbi_110035194	18	21	27	31	51	31	78.54	89	123.06	189.24	271.99	196.96	96.8667	219.397	1.17947	9.54723e-05	0.00552001	LOC110035194
ncbi_110037270	21	19	15	3	0	0	28.23	24.81	21.06	5.64	0	0	24.7	1.88	-3.71571	9.66392e-05	0.00556968	LOC110037270
ncbi_110022812	18	24	25	1	5	3	57.62	74.63	83.6	4.48	19.56	13.98	71.95	12.6733	-2.5052	9.81904e-05	0.00564112	LOC110022812
ncbi_110027441	38	17	21	47	56	27	84.53	36.73	48.79	146.27	152.25	87.45	56.6833	128.657	1.18253	9.99778e-05	0.00572563	LOC110027441
ncbi_110027852	22	18	28	38	44	31	54.79	43.54	72.83	132.39	133.92	112.41	57.0533	126.24	1.14579	0.000107774	0.00611351	LOC110027852
ncbi_110019348	65	66	59	10	29	25	93.02	91.75	88.2	20.02	50.73	52.1	90.99	40.95	-1.15184	0.00010818	0.00611351	LOC110019348
ncbi_110033294	44	36	33	12	9	8	80.36	63.86	62.95	30.66	20.09	21.27	69.0567	24.0067	-1.52435	0.000117709	0.00657464	LOC110033294
ncbi_110021156	23	27	31	39	47	39	21.44	24.45	30.19	50.86	53.55	52.94	25.36	52.45	1.04839	0.000122892	0.0067804	LOC110021156
ncbi_110030443	44	58	59	17	18	17	151.32	193.74	211.94	81.8	75.66	85.13	185.667	80.8633	-1.19916	0.000125396	0.00689757	LOC110030443
ncbi_110018087	14	12	23	27	29	36	32.14	26.76	55.16	86.73	81.38	120.35	38.02	96.1533	1.33858	0.000130779	0.00715019	LOC110018087
ncbi_110027107	12	7	5	22	19	19	21.09	11.75	9.83	53.18	42.05	46.57	14.2233	47.2667	1.73256	0.000131461	0.00716582	LOC110027107
ncbi_110031146	6	9	14	0	0	0	9.42	13.72	22.95	0	0	0	15.3633	0.001	-13.9072	0.000137932	0.00749594	LOC110031146
ncbi_110031541	57	66	61	27	21	16	123.92	139.37	138.53	82.13	55.8	50.65	133.94	62.86	-1.09137	0.000141667	0.00767588	LOC110031541
ncbi_110035233	27	27	25	6	6	3	70.91	68.87	68.58	22.05	19.26	11.47	69.4533	17.5933	-1.98102	0.000142556	0.00769261	LOC110035233
ncbi_110029033	20	10	15	0	1	0	31.65	15.37	24.79	0	1.93	0	23.9367	0.643333	-5.21751	0.000144775	0.00772788	LOC110029033
ncbi_110022028	25	13	20	3	1	2	32.44	16.77	28.81	5.79	1.69	4.02	26.0067	3.83333	-2.76221	0.000145827	0.00772788	LOC110022028
ncbi_110023898	4	17	9	0	0	0	9.17	37.84	21.54	0	0	0	22.85	0.001	-14.4799	0.000146014	0.00772788	LOC110023898
MSTRG.5359	27	39	28	6	10	5	153.42	215.25	166.19	47.7	69.45	41.37	178.287	52.84	-1.7545	0.000146043	0.00772788	--
ncbi_110036777	12	26	26	35	32	42	22.42	47.02	51.01	89.83	73.25	113.95	40.15	92.3433	1.20161	0.000159775	0.00835677	LOC110036777
ncbi_110029555	53	30	39	13	11	9	88.93	48.9	68.36	30.52	22.56	21.99	68.73	25.0233	-1.45767	0.000167994	0.00876135	LOC110029555
ncbi_110038009	59	64	63	22	24	21	75.57	79.62	84.29	39.42	37.57	39.17	79.8267	38.72	-1.04379	0.000179273	0.00932271	LOC110038009
ncbi_110026964	60	73	47	19	28	15	83.67	98.87	68.46	37.07	47.72	30.46	83.6667	38.4167	-1.12292	0.00018077	0.00934684	LOC110026964
ncbi_110034093	20	37	26	2	8	6	32.64	58.65	44.32	4.57	15.96	14.26	45.2033	11.5967	-1.96272	0.0001829	0.00940322	LOC110034093
ncbi_110028568	22	33	28	3	11	2	38.6	56.24	51.31	7.36	23.59	5.11	48.7167	12.02	-2.01898	0.000184113	0.00943383	LOC110028568
ncbi_110036562	29	18	30	6	6	2	135.29	78.91	145.19	39.66	34.71	13.29	119.797	29.22	-2.03556	0.000185059	0.00943383	LOC110036562
ncbi_110025903	61	94	66	16	40	24	184.86	276.7	208.92	67.84	148.16	105.91	223.493	107.303	-1.05854	0.000189105	0.00961302	LOC110025903
ncbi_110027560	15	24	22	50	26	30	22.14	34.41	33.92	103.25	46.9	64.47	30.1567	71.54	1.24627	0.000193046	0.00975854	LOC110027560
ncbi_110035854	45	36	46	13	11	13	160.47	122.56	168.62	65.1	45.69	67.85	150.55	59.5467	-1.33815	0.00019703	0.00993217	LOC110035854
ncbi_110027349	17	31	24	35	38	41	21.7	38.43	31.99	62.5	59.28	76.19	30.7067	65.99	1.1037	0.000202115	0.0101321	LOC110027349
ncbi_110018900	48	52	46	16	20	11	199.02	209.42	199.22	92.81	101.35	66.41	202.553	86.8567	-1.22159	0.000207924	0.0103374	LOC110018900
ncbi_110028827	16	7	5	0	0	0	77.38	32.88	25.26	0	0	0	45.1733	0.001	-15.4632	0.000213777	0.0105922	LOC110028827
ncbi_110026812	16	15	19	36	25	28	24.24	22.08	30.07	76.32	46.3	61.78	25.4633	61.4667	1.27138	0.000228566	0.0112096	LOC110026812
ncbi_110037765	6	11	5	16	25	15	22.19	39.52	19.32	82.79	113.01	80.78	27.01	92.1933	1.77117	0.000235343	0.0115108	LOC110037765
ncbi_110037034	14	23	13	0	0	2	44.59	71.15	43.25	0	0	9.28	52.9967	3.09333	-4.09867	0.000243741	0.0118478	LOC110037034
ncbi_110036406	17	14	17	33	30	23	18.97	15.18	19.82	51.53	40.93	37.38	17.99	43.28	1.26651	0.000245796	0.011866	LOC110036406
ncbi_110037122	22	25	33	2	8	6	50.23	55.44	78.7	6.39	22.33	19.95	61.4567	16.2233	-1.9215	0.000252955	0.0121748	LOC110037122
ncbi_12079673	13	18	18	24	42	23	22.86	30.74	33.06	59.04	90.26	58.88	28.8867	69.3933	1.26439	0.000259821	0.0124721	psbC
ncbi_110028628	32	25	28	6	6	7	79.77	60.53	72.9	20.92	18.28	25.41	71.0667	21.5367	-1.72238	0.000276713	0.0131781	LOC110028628
ncbi_110030319	56	50	48	13	16	22	92.29	80.04	82.63	29.98	32.23	52.8	84.9867	38.3367	-1.14851	0.000278094	0.0132091	LOC110030319
ncbi_110026011	50	49	38	10	19	14	32.64	31.07	25.91	9.13	15.16	13.31	29.8733	12.5333	-1.25309	0.000279794	0.0132551	LOC110026011
ncbi_110021484	29	16	22	34	45	29	26.44	14.2	20.88	42.98	49.84	38.33	20.5067	43.7167	1.09209	0.000292935	0.0138414	LOC110021484
ncbi_110021716	15	22	19	26	37	31	12.13	17.28	15.8	29.21	36.57	36.44	15.07	34.0733	1.17696	0.000305492	0.0143971	LOC110021716
ncbi_110025346	14	25	14	29	29	33	18.42	31.95	19.24	53.39	46.64	63.23	23.2033	54.42	1.2298	0.000315071	0.0147716	LOC110025346
ncbi_110036944	25	31	22	6	1	8	46.93	56.52	43.13	15.76	2.29	21.87	48.86	13.3067	-1.8765	0.000318496	0.0148552	LOC110036944
ncbi_110037744	11	17	10	27	29	18	23.86	35.7	22.41	84.7	77.15	57.47	27.3233	73.1067	1.41987	0.000325694	0.0151519	LOC110037744
ncbi_110025451	25	23	26	2	10	2	34.83	30.71	38.29	3.72	16.77	3.89	34.61	8.12667	-2.09045	0.000330438	0.015255	LOC110025451
ncbi_110033932	18	13	22	37	36	20	41.29	28.96	52.71	118.74	100.93	66.8	40.9867	95.49	1.22019	0.000340995	0.0155833	LOC110033932
ncbi_110032175	1	3	1	8	12	10	3.25	9.46	3.39	36.34	47.62	47.28	5.36667	43.7467	3.02707	0.000345083	0.0157304	LOC110032175
ncbi_110022085	47	39	49	21	14	6	72.09	58.1	78.51	45.07	26.25	13.4	69.5667	28.24	-1.30066	0.000354408	0.0161149	LOC110022085
ncbi_110029837	15	15	17	1	2	1	13.9	13.5	16.45	1.3	2.26	1.35	14.6167	1.63667	-3.15878	0.000370269	0.0166272	LOC110029837
ncbi_110024892	2	5	2	8	15	13	3.3	8.02	3.45	18.41	30.28	31.26	4.92333	26.65	2.43643	0.000382311	0.0170832	LOC110024892
ncbi_110028786	14	11	11	27	22	21	13.89	10.61	11.78	37.54	26.53	30.87	12.0933	31.6467	1.38784	0.00038484	0.0171538	LOC110028786
ncbi_110021694	28	15	18	28	43	29	53.89	28.04	36.19	75.4	101.16	81.28	39.3733	85.9467	1.12622	0.000424427	0.0188084	LOC110021694
ncbi_110022301	6	18	14	1	0	0	11.13	32.43	27.12	2.59	0	0	23.56	0.863333	-4.77028	0.000427396	0.0188289	LOC110022301
ncbi_110025885	3	3	2	14	13	7	4.13	4.01	2.87	26.94	21.85	14.02	3.67	20.9367	2.51218	0.000427623	0.0188289	LOC110025885
ncbi_110029229	3	9	13	0	0	0	5.53	16.12	25.04	0	0	0	15.5633	0.001	-13.9259	0.000440081	0.0191446	LOC110029229
ncbi_110033626	6	8	10	0	0	0	11.89	15.39	20.69	0	0	0	15.99	0.001	-13.9649	0.000449546	0.0194299	LOC110033626
ncbi_110031992	9	16	14	21	35	19	13.32	23.01	21.65	43.49	63.32	40.95	19.3267	49.2533	1.34963	0.000450173	0.0194299	LOC110031992
ncbi_110028874	8	5	7	14	18	18	7.37	4.47	6.73	18.04	20.26	24.14	6.19	20.8133	1.7495	0.00045131	0.0194299	LOC110028874
ncbi_110033647	17	10	23	0	2	3	25.74	14.71	36.38	0	3.7	6.62	25.61	3.44	-2.89623	0.000452007	0.0194299	LOC110033647
ncbi_110026915	7	10	7	0	0	0	13.11	18.19	13.69	0	0	0	14.9967	0.001	-13.8724	0.000458149	0.0196472	LOC110026915
ncbi_110021606	31	41	39	14	11	7	67.63	86.88	88.87	42.73	29.33	22.24	81.1267	31.4333	-1.36788	0.00048055	0.0204624	LOC110021606
ncbi_110024607	27	26	21	6	2	7	62.62	58.8	50.87	19.47	5.67	23.64	57.43	16.26	-1.82048	0.000488094	0.0207348	LOC110024607
ncbi_110031343	11	8	5	0	0	0	24.93	17.61	11.84	0	0	0	18.1267	0.001	-14.1458	0.000496698	0.0210018	LOC110031343
ncbi_110025993	15	12	9	1	0	0	22.74	17.67	14.25	2.12	0	0	18.22	0.706667	-4.68835	0.000505209	0.0211785	LOC110025993
ncbi_110037324	5	9	9	23	17	14	25.41	44.42	47.77	163.52	105.59	103.59	39.2	124.233	1.66413	0.000517448	0.0214777	LOC110037324
ncbi_110028093	60	48	50	17	18	21	131.71	102.34	114.64	52.21	48.29	67.12	116.23	55.8733	-1.05675	0.000542957	0.0223316	LOC110028093
ncbi_110024895	63	42	38	9	14	22	92.01	59.58	57.97	18.39	24.99	46.78	69.8533	30.0533	-1.2168	0.000549403	0.0225454	LOC110024895
ncbi_110026580	43	36	36	7	21	5	113.89	92.61	99.59	25.94	67.98	19.28	102.03	37.7333	-1.43508	0.000563869	0.0230346	LOC110026580
ncbi_110026391	54	65	45	22	23	14	33.4	39.05	29.07	19.04	17.39	12.61	33.84	16.3467	-1.04973	0.000568313	0.0231153	LOC110026391
ncbi_110034548	11	9	15	0	0	1	47.87	34.56	66.6	0	0	6.39	49.6767	2.13	-4.54364	0.000573153	0.0232044	LOC110034548
ncbi_110027218	7	8	8	0	0	0	14.33	15.91	17.11	0	0	0	15.7833	0.001	-13.9461	0.000577981	0.0232956	LOC110027218
ncbi_110031145	27	17	14	2	4	3	34.9	21.35	18.9	3.62	6.32	5.65	25.05	5.19667	-2.26915	0.000594058	0.0238904	LOC110031145
ncbi_110018005	2	1	0	5	11	10	2.54	1.24	0	8.9	17.11	18.53	1.26	14.8467	3.55864	0.000609122	0.0243878	LOC110018005
ncbi_110024663	4	4	7	12	19	12	8	7.69	14.46	33.54	46.12	34.96	10.05	38.2067	1.92663	0.000611545	0.0243974	LOC110024663
ncbi_110032286	39	38	36	13	8	13	29.8	28.2	28.73	13.9	7.47	14.46	28.91	11.9433	-1.27536	0.000662381	0.0263453	LOC110032286
ncbi_110036147	9	15	12	24	29	16	22.06	35.71	31.95	81.07	85.8	55.86	29.9067	74.2433	1.31179	0.000664534	0.0263729	LOC110036147
ncbi_110020356	13	22	10	1	2	1	21.54	35.41	17.31	2.32	4.05	2.41	24.7533	2.92667	-3.08029	0.000668954	0.0264903	LOC110020356
ncbi_110036185	54	47	62	15	28	16	123.07	104.05	147.6	47.83	78	53.1	124.907	59.6433	-1.06642	0.000673208	0.0265503	LOC110036185
ncbi_110021066	6	7	4	18	10	17	10.52	11.92	7.33	44.15	21.43	43.4	9.92333	36.3267	1.87213	0.000673403	0.0265503	LOC110021066
ncbi_110029329	59	35	63	19	17	18	85.61	49.33	95.49	38.57	30.15	38.03	76.81	35.5833	-1.11009	0.000704845	0.0276956	LOC110029329
ncbi_110017836	20	24	13	4	2	3	38.89	45.63	27.49	11.33	4.95	8.84	37.3367	8.37333	-2.15672	0.000708474	0.0277516	LOC110017836
ncbi_110024808	38	29	30	8	11	8	37.72	27.96	31.1	11.11	13.34	11.56	32.26	12.0033	-1.42631	0.000710386	0.0277664	LOC110024808
ncbi_110022041	5	4	6	18	13	11	3.53	2.74	4.43	15.96	11.5	11.31	3.56667	12.9233	1.85733	0.000725304	0.0281067	LOC110022041
ncbi_110030105	39	26	16	8	5	5	114.45	75.28	49.23	32.84	17.93	21.37	79.6533	24.0467	-1.7279	0.000728202	0.0281587	LOC110030105
ncbi_110019238	5	13	5	15	19	19	3.44	8.69	3.59	14.44	15.98	19.04	5.24	16.4867	1.65366	0.000731622	0.0281962	LOC110019238
ncbi_110023174	49	40	37	10	17	14	47.43	37.68	37.95	13.82	19.85	20.01	41.02	17.8933	-1.19691	0.000740606	0.0284023	LOC110023174
ncbi_110026319	26	33	27	7	7	8	37.84	46.65	41.04	14.25	12.45	16.95	41.8433	14.55	-1.52398	0.000742436	0.0284056	LOC110026319
ncbi_110033312	26	16	22	2	7	3	33.42	19.98	29.54	3.6	11	5.62	27.6467	6.74	-2.03629	0.000745492	0.0284316	LOC110033312
ncbi_110026825	12	8	8	20	21	17	16.92	10.96	11.78	34.36	36.19	34.91	13.22	35.1533	1.41094	0.000746258	0.0284316	LOC110026825
ncbi_110029536	39	42	29	8	16	9	46.26	48.39	35.93	13.27	22.33	15.54	43.5267	17.0467	-1.35241	0.000768734	0.0292264	LOC110029536
ncbi_110024644	34	49	24	13	8	9	47.07	65.89	34.7	25.18	13.54	18.14	49.22	18.9533	-1.37679	0.000779132	0.0295597	LOC110024644
ncbi_110032070	0	0	0	8	3	3	0	0	0	14.58	4.78	5.69	0.001	8.35	13.0276	0.00079865	0.0300482	LOC110032070
ncbi_110030695	15	17	8	30	18	25	17.67	19.46	9.85	49.45	25.92	42.89	15.66	39.42	1.33184	0.000802532	0.0301316	LOC110030695
ncbi_110035565	29	43	44	13	18	3	36.93	54.82	60.32	23.87	28.87	5.73	50.69	19.49	-1.37897	0.000805966	0.0301978	LOC110035565
ncbi_110027707	29	43	44	11	13	12	54.31	78.22	86.07	28.82	29.76	32.72	72.8667	30.4333	-1.25961	0.000817627	0.0305715	LOC110027707
ncbi_110021170	17	21	21	25	40	28	41.82	51.22	56.03	86.92	122.11	101.39	49.69	103.473	1.05823	0.000830704	0.0309964	LOC110021170
ncbi_110022688	9	10	17	14	38	20	42.62	45.99	84.08	94.34	219.93	137.9	57.5633	150.723	1.38868	0.000850072	0.0316538	LOC110022688
ncbi_110020765	21	21	34	9	5	3	32.92	31.97	55.67	19.74	9.58	6.85	40.1867	12.0567	-1.73689	0.000891395	0.0329889	LOC110020765
ncbi_110022210	45	38	30	12	11	12	173.89	142.63	121.09	64.88	51.95	67.24	145.87	61.3567	-1.24939	0.000903292	0.033326	LOC110022210
ncbi_110030903	1	3	0	3	17	8	2.32	6.76	0	9.73	48.19	27.02	3.02667	28.3133	3.22568	0.000904186	0.033326	LOC110030903
ncbi_110021379	25	32	41	10	6	11	48.3	60.06	82.75	27.03	14.76	32.19	63.7033	24.66	-1.3692	0.00093045	0.0340857	LOC110021379
MSTRG.22344	1	1	1	11	5	8	3.47	3.37	3.63	53.44	21.22	40.45	3.49	38.37	3.45868	0.000935575	0.0341353	--
ncbi_110024965	50	42	58	19	20	15	97.07	79.46	117.74	51.56	46.9	41.91	98.09	46.79	-1.06791	0.000942427	0.0343161	LOC110024965
MSTRG.12926	1	1	3	8	15	5	3.73	3.62	11.15	35.56	68.41	27.17	6.16667	43.7133	2.82551	0.000950705	0.034548	--
ncbi_110034757	20	11	24	23	35	32	90.59	48.39	113.55	145.75	193.76	211.05	84.1767	183.52	1.12445	0.000978117	0.035402	LOC110034757
ncbi_110028540	4	9	6	17	14	15	6.15	13.43	9.63	36.55	26.29	33.56	9.73667	32.1333	1.72257	0.000986515	0.0356347	LOC110028540
ncbi_110027390	4	10	3	17	14	13	6.25	15.18	4.9	37.17	26.74	29.58	8.77667	31.1633	1.8281	0.00100594	0.0362543	LOC110027390
ncbi_110019606	13	5	4	0	0	0	10.62	3.93	3.06	0	0	0	5.87	0.001	-12.5191	0.00100968	0.0362543	LOC110019606
ncbi_110029895	32	34	41	14	7	11	55.68	57.46	74.51	34.08	14.89	27.87	62.55	25.6133	-1.28811	0.00102158	0.0366089	LOC110029895
ncbi_110023668	34	41	45	10	10	18	123.56	144.72	170.81	50.84	44.42	95.25	146.363	63.5033	-1.20465	0.00102822	0.036753	LOC110023668
ncbi_110038189	9	11	12	22	25	15	26.95	31.99	37.53	92.16	91.49	65.4	32.1567	83.0167	1.36828	0.00102966	0.036753	LOC110038189
ncbi_110017922	13	17	14	1	1	3	22.43	28.49	25.23	2.41	2.11	7.54	25.3833	4.02	-2.65861	0.00107996	0.0383215	LOC110017922
ncbi_110017807	38	53	35	18	10	13	71.22	96.48	68.52	47.2	22.91	35.48	78.74	35.1967	-1.16166	0.00108878	0.0385589	LOC110017807
ncbi_110027312	0	0	0	4	3	6	0	0	0	17.44	10.69	31.08	0.001	19.7367	14.2686	0.00111703	0.0393796	LOC110027312
ncbi_110035610	4	3	4	8	13	14	8.27	6.02	8.63	23.13	32.83	42.12	7.64	32.6933	2.09735	0.00111992	0.0393796	LOC110035610
ncbi_110030653	2	4	4	8	9	17	4.22	8.19	8.81	23.59	23.19	52.18	7.07333	32.9867	2.22142	0.00112066	0.0393796	LOC110030653
ncbi_110019620	44	27	39	14	7	12	131.43	78.34	121.68	58.51	25.56	52.19	110.483	45.42	-1.28243	0.00114132	0.0399507	LOC110019620
ncbi_110034601	23	28	17	23	43	36	91.45	111.34	72.19	132.35	210.31	214.2	91.66	185.62	1.01799	0.00116652	0.0405971	LOC110034601
ncbi_110037078	11	13	7	0	1	0	20.62	23.67	13.7	0	2.29	0	19.33	0.763333	-4.66238	0.00117619	0.0408552	LOC110037078
ncbi_110021265	42	41	40	10	22	9	46.02	43.63	45.78	15.33	29.46	14.36	45.1433	19.7167	-1.1951	0.0012083	0.0416506	LOC110021265
ncbi_110020427	10	12	16	0	2	0	36.34	42.36	60.73	0	8.88	0	46.4767	2.96	-3.97284	0.0012207	0.041998	LOC110020427
ncbi_110019800	14	11	6	0	1	0	21.27	16.23	9.52	0	1.86	0	15.6733	0.62	-4.6599	0.00122929	0.0421334	LOC110019800
ncbi_110022855	19	25	16	29	30	32	49.33	63.04	43.39	105.34	95.2	120.98	51.92	107.173	1.04558	0.00124546	0.0425266	LOC110022855
ncbi_110038488	17	18	20	3	5	2	67.89	71.38	86.04	15.34	25.01	11.92	75.1033	17.4233	-2.10786	0.00130146	0.0438594	LOC110038488
ncbi_110028142	19	10	12	0	3	1	45.85	23.44	30.25	0	8.85	3.51	33.18	4.12	-3.0096	0.00136431	0.0457221	LOC110028142
ncbi_110021809	20	16	16	6	0	2	25.88	20.11	21.63	10.86	0	3.77	22.54	4.87667	-2.20852	0.00136693	0.0457252	LOC110021809
ncbi_110032336	40	49	38	13	16	15	25.66	30.54	25.47	11.67	12.55	14.01	27.2233	12.7433	-1.0951	0.00137966	0.0459812	LOC110032336
ncbi_110021717	0	0	1	6	13	1	0	0	0.92	7.39	13.98	1.28	0.306667	7.55	4.62173	0.00140423	0.0465478	LOC110021717
ncbi_110024692	27	45	45	13	14	11	69.88	113.13	121.66	47.07	44.29	41.46	101.557	44.2733	-1.19778	0.00143211	0.0471568	LOC110024692
ncbi_110035339	12	13	8	17	22	22	23.79	25.04	16.57	47.16	53.31	63.52	21.8	54.6633	1.32625	0.00150742	0.0495097	LOC110035339
