# Supplementary material for: Transcriptome Analysis Reveals Endogenous Hormone Changes during Spike Development in Phalaenopsis
Source: Int J Mol Sci. 2022 Sep 9;23(18):10461. doi: 10.3390/ijms231810461 (PMC9499595; doi:10.3390/ijms231810461)
Supplement: Supplementary file 1 [file ijms-23-10461-s001.zip › Table S5.xlsx]

## Sheet: profile7
Table S5 DEGs of 7 significant expression profiles by STEM
id	S0	S1	S2	S3	Symbol	Description	Pathway
MSTRG.10031	1.57	6.60667	0	0	LAMP1	glutamate carboxypeptidase 2 [Zea mays]	-
MSTRG.1047	5.71333	1.41333	0	0	MAN6	mannan endo-1,4-beta-mannosidase 6-like [Asparagus officinalis]	ko00051//Fructose and mannose metabolism
MSTRG.10491	3.91	7.13333	0	0	--	-	-
MSTRG.10492	0.846667	0.97	0	0	PAP8	PREDICTED: probable plastid-lipid-associated protein 8, chloroplastic [Elaeis guineensis]	-
MSTRG.1060	13.34	7.22	0	0	--	PREDICTED: keratinocyte-associated protein 2 [Phoenix dactylifera]	-
MSTRG.10754	1.21667	2.26333	0	0	--	-	-
MSTRG.10851	4.23333	1.07	0	0	--	Nitrate transporter 1.6, partial [Anthurium amnicola]	-
MSTRG.11121	0.94	2.67	0	0	--	-	-
MSTRG.11151	2.05333	4.56667	0	0	--	-	-
MSTRG.11871	0.59	1.39333	0	0	--	-	-
MSTRG.11872	0.393333	1.17667	0	0	--	PREDICTED: probable inactive poly [ADP-ribose] polymerase SRO1 [Phoenix dactylifera]	-
MSTRG.12026	4.33	3.91333	0.85	1.7	--	Retrotransposon, unclassified-like protein [Theobroma cacao]	-
MSTRG.12118	0.94	0.576667	0	0	--	-	-
MSTRG.12181	4.54667	1.65	0	0	--	-	-
MSTRG.12268	1	0.613333	0	0	--	-	-
MSTRG.12436	2.73333	3	0	0	MAIL3	PREDICTED: serine/threonine-protein phosphatase 7 long form homolog isoform X5 [Camelina sativa]	-
MSTRG.1290	1.05333	1.57667	0	0	--	-	-
MSTRG.1309	8.39	11.4733	3.65333	4.74667	--	-	-
MSTRG.13174	0.773333	0.636667	0	0	--	-	-
MSTRG.13365	0.786667	1.08667	0	0	--	-	-
MSTRG.1340	2.54333	2.91333	0.35	0.47	PCMP-H53	PREDICTED: pentatricopeptide repeat-containing protein At3g24000, mitochondrial-like [Elaeis guineensis]	-
MSTRG.13409	0.5	0.41	0	0	--	-	-
MSTRG.14207	1.33	0.826667	0	0	--	-	-
MSTRG.14553	1.2	0.823333	0	0	Os11g0191400	PREDICTED: NAD kinase 2, chloroplastic-like [Nicotiana attenuata]	ko01100//Metabolic pathways;ko00760//Nicotinate and nicotinamide metabolism
MSTRG.15084	7.72667	5.18333	0	0	--	-	-
MSTRG.15348	1.85667	0.813333	0	0	--	hypothetical protein COLO4_35729 [Corchorus olitorius]	-
MSTRG.15387	0.506667	0.796667	0	0	TIG	PREDICTED: trigger factor-like protein TIG, Chloroplastic [Elaeis guineensis]	-
MSTRG.15404	5.86333	4.68	1.34	1.94667	--	Integrase, catalytic core [Corchorus capsularis]	-
MSTRG.15470	1.77333	0.396667	0	0	--	-	-
MSTRG.16001	25.7167	19.3967	5.42667	4.96	--	PREDICTED: protein DEFECTIVE IN MERISTEM SILENCING 3 isoform X3 [Musa acuminata subsp. malaccensis] [Musa acuminata]	-
MSTRG.16270	0.39	0.223333	0	0	--	PREDICTED: probable glucuronosyltransferase GUT1 [Musa acuminata subsp. malaccensis] [Musa acuminata]	-
MSTRG.16561	1.09333	2.37333	0	0	--	-	-
MSTRG.16766	0.806667	1.39333	0	0	--	-	-
MSTRG.17537	1.79667	2.21667	0	0	--	-	-
MSTRG.17904	0.706667	0.476667	0	0	--	-	-
MSTRG.17957	0.65	2.62	0	0	--	-	-
MSTRG.18193	2.95	5.90667	0.313333	0.903333	--	tRNA modification GTPase MnmE, partial [Anthurium amnicola]	-
MSTRG.18195	2.06333	3.19667	0.5	0.726667	--	DUF1162 domain-containing protein/Apt1 domain-containing protein, partial [Cephalotus follicularis]	-
MSTRG.18274	9.27333	10.13	0	0	PLDDELTA	Phospholipase D delta [Anthurium amnicola]	ko01100//Metabolic pathways;ko01110//Biosynthesis of secondary metabolites;ko04144//Endocytosis;ko00564//Glycerophospholipid metabolism;ko00565//Ether lipid metabolism
MSTRG.18317	6.52333	5.04	0	0	--	-	-
MSTRG.18368	57.56	54.01	13.7167	11.06	CPC	PREDICTED: MYB-like transcription factor ETC1 [Jatropha curcas]	-
MSTRG.18734	3.85	7.39667	0	0	At3g57050	PREDICTED: cystathionine beta-lyase, chloroplastic isoform X2 [Vitis vinifera]	ko01100//Metabolic pathways;ko01110//Biosynthesis of secondary metabolites;ko01230//Biosynthesis of amino acids;ko00270//Cysteine and methionine metabolism;ko00450//Selenocompound metabolism
MSTRG.18803	2.21667	0.123333	0	0	RGA2	Disease resistance protein RGA2 [Ananas comosus]	-
MSTRG.18804	0.306667	0.206667	0	0	--	-	-
MSTRG.18874	17.4333	15.8867	8.85333	8.15667	CBSDUF1	PREDICTED: DUF21 domain-containing protein At4g14240-like [Elaeis guineensis]	-
MSTRG.19004	0.786667	1.95333	0	0	--	UBN2_3 domain-containing protein [Cephalotus follicularis]	-
MSTRG.19125	1.14333	1.05	0	0	--	-	-
MSTRG.19205	0.386667	0.763333	0	0	Os11g0544500	PREDICTED: GDT1-like protein 2, chloroplastic isoform X3 [Elaeis guineensis]	-
MSTRG.19269	0.693333	0.966667	0	0	--	-	-
MSTRG.19270	1.58667	0.52	0	0	At3g26670	PREDICTED: probable magnesium transporter NIPA8 isoform X2 [Ipomoea nil]	-
MSTRG.1938	1.54	0.423333	0	0	--	-	-
MSTRG.19410	2.18	0.946667	0	0	--	-	-
MSTRG.19473	2.57333	4.85	1.20333	1.52333	RE1	copia-like retrotransposon Hopscotch polyprotein [Zea mays]	-
MSTRG.19617	1.19	0.783333	0	0	--	-	-
MSTRG.19642	2.88333	1.66667	0	0	RPL18B	PREDICTED: 60S ribosomal protein L18-2-like [Tarenaya hassleriana]	ko03010//Ribosome
MSTRG.19647	9.12333	19.1033	0.0366667	0.213333	NSF	Vesicle-fusing ATPase [Ananas comosus]	-
MSTRG.19840	0.973333	0.4	0	0	--	PREDICTED: lysosomal Pro-X carboxypeptidase [Musa acuminata subsp. malaccensis] [Musa acuminata]	-
MSTRG.19849	0.65	0.286667	0	0	FSD2	PREDICTED: superoxide dismutase [Fe], chloroplastic-like isoform X1 [Malus domestica]	ko04146//Peroxisome
MSTRG.1998	0.46	2.25667	0	0	--	-	-
MSTRG.19995	17.58	14.11	1.72667	4.21667	Tbl3	PREDICTED: transducin beta-like protein 3 [Phoenix dactylifera]	ko03008//Ribosome biogenesis in eukaryotes
MSTRG.20052	9.88	10.5767	0	0	AVT6A	PREDICTED: probable sodium-coupled neutral amino acid transporter 6 [Juglans regia]	-
MSTRG.20115	1.67333	1.26667	0	0	--	-	-
MSTRG.20303	2.72667	0.786667	0	0	SPP1	PREDICTED: signal peptide peptidase-like [Daucus carota subsp. sativus] [Daucus carota]	-
MSTRG.20440	1.11	0.956667	0	0	--	-	-
MSTRG.20586	1.25667	1.73	0	0	--	PREDICTED: trimethylguanosine synthase isoform X2 [Vitis vinifera]	ko03013//RNA transport
MSTRG.20601	1.72667	0.89	0	0	BGLU34	PREDICTED: beta-glucosidase 34 [Oryza sativa Japonica Group]	ko01100//Metabolic pathways;ko01110//Biosynthesis of secondary metabolites;ko00940//Phenylpropanoid biosynthesis;ko00500//Starch and sucrose metabolism;ko00460//Cyanoamino acid metabolism
MSTRG.2063	0.843333	1.89	0	0	SWEET6B	PREDICTED: bidirectional sugar transporter SWEET6a-like [Elaeis guineensis]	-
MSTRG.20687	19.9433	54	3.31333	4.08333	RFS6	PREDICTED: probable galactinol--sucrose galactosyltransferase 6 isoform X1 [Jatropha curcas]	ko00052//Galactose metabolism
MSTRG.20814	4.64	9.16667	0	0	NRPB5A	PREDICTED: DNA-directed RNA polymerases II and IV subunit 5A-like [Elaeis guineensis]	ko01100//Metabolic pathways;ko00230//Purine metabolism;ko00240//Pyrimidine metabolism;ko03020//RNA polymerase
MSTRG.20917	0.73	1.21333	0	0	--	clathrin assembly family protein [Populus trichocarpa]	-
MSTRG.21021	44.8467	40.6833	9.16	6.54667	--	UPF0753 protein sce8745 [Anthurium amnicola]	-
MSTRG.21077	0.583333	1.32	0	0	HVA22J	HVA22-like protein j [Glycine soja]	-
MSTRG.21102	0.786667	1.55667	0	0	--	-	-
MSTRG.21267	38.76	43.5267	21.0467	27.7467	--	-	-
MSTRG.21363	14.05	10.2067	3.01	4.21	ACLB-2	ATP-citrate synthase beta chain protein 2, partial [Noccaea caerulescens]	ko01100//Metabolic pathways;ko01110//Biosynthesis of secondary metabolites;ko00020//Citrate cycle (TCA cycle)
MSTRG.21542	1.91667	2.85333	0	0	--	HNH endonuclease [Zostera marina]	-
MSTRG.21556	0.95	2.08	0	0	--	PREDICTED: LOW QUALITY PROTEIN: clathrin interactor EPSIN 2-like [Phoenix dactylifera]	ko04144//Endocytosis
MSTRG.21580	19.9267	23.32	7.37667	5.72	NSF	PREDICTED: vesicle-fusing ATPase-like isoform X2 [Elaeis guineensis]	-
MSTRG.21976	4.04667	0.48	0	0	--	-	-
MSTRG.22063	1.21333	0.5	0	0	PANK2	PREDICTED: pantothenate kinase 2-like [Phoenix dactylifera]	ko01100//Metabolic pathways;ko00770//Pantothenate and CoA biosynthesis
MSTRG.22093	1.07	0.636667	0	0	--	-	-
MSTRG.22420	1.89667	1.67667	0	0	--	PREDICTED: polypyrimidine tract-binding protein homolog 3-like [Nicotiana sylvestris]	-
MSTRG.22575	1.73	2.24	0	0	NUP98B	PREDICTED: nuclear pore complex protein NUP98A isoform X2 [Elaeis guineensis]	ko03013//RNA transport
MSTRG.22577	1.40667	1.35	0	0	PAO4	PREDICTED: probable polyamine oxidase 4 [Setaria italica]	ko00330//Arginine and proline metabolism;ko00410//beta-Alanine metabolism
MSTRG.22679	2.51	3.98333	0	0	--	-	-
MSTRG.22719	0.793333	6.52	0	0	--	-	-
MSTRG.2286	3.42333	5.70333	0	0	--	-	-
MSTRG.22921	2.08667	0.753333	0	0	--	PREDICTED: ethylene-responsive transcription factor-like protein At4g13040 isoform X2 [Elaeis guineensis]	-
MSTRG.22964	2.51	3.98333	0	0	--	-	-
MSTRG.23331	0.65	1.85667	0	0	--	-	-
MSTRG.23334	1.51667	2.75333	0	0	ALA8	PREDICTED: probable phospholipid-transporting ATPase 8 [Phoenix dactylifera]	-
MSTRG.23374	8.44	4.09333	0	0	--	-	-
MSTRG.23428	0.76	0.51	0	0	--	Phosphoglycerate kinase [Ananas comosus]	ko01100//Metabolic pathways;ko01110//Biosynthesis of secondary metabolites;ko01200//Carbon metabolism;ko01230//Biosynthesis of amino acids;ko00010//Glycolysis / Gluconeogenesis;ko00710//Carbon fixation in photosynthetic organisms
MSTRG.23465	1.73	2.59667	0	0	--	-	-
MSTRG.256	1.29	1.52333	0	0	bimG	PREDICTED: serine/threonine-protein phosphatase PP1 [Elaeis guineensis]	ko03015//mRNA surveillance pathway
MSTRG.257	0.53	0.356667	0	0	--	-	-
MSTRG.2695	6.58667	5.40667	2.02333	1.41	--	-	-
MSTRG.2711	0.933333	0.85	0	0	--	-	-
MSTRG.279	1.03667	0.35	0	0	--	-	-
MSTRG.3132	0.976667	0.96	0	0	--	PREDICTED: EG45-like domain containing protein [Gossypium hirsutum]	-
MSTRG.3522	2.32	2.28667	0	0	--	-	-
MSTRG.3615	0.9	1.42667	0	0	--	-	-
MSTRG.3675	1.12333	2.47667	0	0	--	-	-
MSTRG.3776	0.636667	0.206667	0	0	--	-	-
MSTRG.3961	1.09333	1.62667	0	0	--	-	-
MSTRG.4014	0.873333	2.81	0	0	LATE	PREDICTED: zinc finger protein GIS-like [Elaeis guineensis]	-
MSTRG.4048	0.746667	1.94	0	0	--	-	-
MSTRG.443	24.29	37.05	3.74333	1.93333	BSL2	PREDICTED: serine/threonine-protein phosphatase BSL3-like isoform X1 [Nicotiana tabacum]	-
MSTRG.4717	0.24	0.67	0	0	--	aminoacyl-tRNA ligase [Citrus limon]	-
MSTRG.4739	0.473333	0.25	0	0	--	-	-
MSTRG.4899	0.78	2.33	0	0	--	-	-
MSTRG.496	2.56	2.96	0	0	--	-	-
MSTRG.501	6.3	2.66667	0	0	DER1	PREDICTED: derlin-1 [Eucalyptus grandis]	ko04141//Protein processing in endoplasmic reticulum
MSTRG.511	0.83	3.99333	0	0	ACA9	probable calcium-transporting ATPase 5, plasma membrane-type [Asparagus officinalis]	-
MSTRG.5138	0.953333	0.586667	0	0	--	-	-
MSTRG.5326	0.826667	1.5	0	0	--	-	-
MSTRG.5570	4	5.70667	0	0	--	PREDICTED: nucleolar protein 10 [Vigna angularis]	-
MSTRG.562	11.5767	21.41	4.35333	3.65	--	PREDICTED: uncharacterized protein LOC105054116 isoform X1 [Elaeis guineensis]	-
MSTRG.5736	0.793333	0.646667	0	0	--	PREDICTED: transmembrane protein 230-like [Musa acuminata subsp. malaccensis] [Musa acuminata]	-
MSTRG.5802	0.756667	1.21333	0	0	--	-	-
MSTRG.5900	0.313333	0.993333	0	0	--	-	-
MSTRG.6217	10.1233	4.27667	0	0	ABH1	PREDICTED: nuclear cap-binding protein subunit 1-like, partial [Musa acuminata subsp. malaccensis] [Musa acuminata]	ko03013//RNA transport;ko03040//Spliceosome;ko03015//mRNA surveillance pathway
MSTRG.6398	1.53333	0.88	0	0	--	-	-
MSTRG.6443	2.41667	1.72667	0	0	--	-	-
MSTRG.660	1.06333	0.713333	0	0	--	-	-
MSTRG.6800	4.81	3.95333	1.27667	1.21333	PCMP-H82	pentatricopeptide repeat-containing protein At5g66520-like [Asparagus officinalis]	-
MSTRG.6824	0.466667	2.13667	0	0	--	-	-
MSTRG.6962	1.26	0.83	0	0	--	-	-
MSTRG.7237	3.50667	1.27333	0	0	PYRD	Cytidine/deoxycytidylate deaminase family protein [Arabidopsis thaliana]	ko01100//Metabolic pathways;ko01110//Biosynthesis of secondary metabolites;ko00740//Riboflavin metabolism
MSTRG.781	36.3367	27.8767	2.31333	3.33	--	-	-
MSTRG.8126	2.77333	0.523333	0	0	--	-	-
MSTRG.8346	0.493333	2.16667	0	0	--	Armadillo-like helical, partial [Cynara cardunculus var. scolymus] [Cynara cardunculus]	-
MSTRG.8350	5.31667	1.95667	0	0	--	-	-
MSTRG.8719	6.41667	2.03667	0	0	--	-	-
MSTRG.8879	6.31	3.46	0	0	--	-	-
MSTRG.926	106.227	145.747	55.9733	72.6867	UBQ3	ubiquitin 11 [Phaseolus vulgaris]	-
MSTRG.9304	1.31333	0.79	0	0	CYP71A26	PREDICTED: cytochrome P450 71A1-like [Elaeis guineensis]	ko01100//Metabolic pathways
MSTRG.9443	1.43	0.66	0	0	--	Transducin/WD40 repeat-like superfamily protein [Zea mays]	-
MSTRG.9542	31.8367	30.5033	5.60667	3.47667	At1g64760	Glucan endo-1,3-beta-glucosidase 8 [Ananas comosus]	-
MSTRG.9806	7.56667	5.56	0	0	--	PREDICTED: LON peptidase N-terminal domain and RING finger protein 1 [Oryza brachyantha]	-
ncbi_110017848	35.3667	57.8033	15.5167	14.0233	LOC110017848	uncharacterized LOC110017848	-
ncbi_110017854	1.63	1.45667	0	0	LOC110017854	late embryogenesis abundant protein 6-like	-
ncbi_110017859	32.49	33.2533	15.1967	10.5	LOC110017859	DExH-box ATP-dependent RNA helicase DExH14	-
ncbi_110017873	0.18	0.476667	0	0	LOC110017873	F-box/LRR-repeat protein At3g48880-like	-
ncbi_110017877	1.90333	0.423333	0	0	LOC110017877	late embryogenesis abundant protein Lea5-like	-
ncbi_110017904	12.39	16.4	1.35333	2.31	LOC110017904	midasin-like	ko03008//Ribosome biogenesis in eukaryotes
ncbi_110017908	1.2	0.23	0	0	LOC110017908	6,7-dimethyl-8-ribityllumazine synthase, chloroplastic-like	ko01100//Metabolic pathways;ko01110//Biosynthesis of secondary metabolites;ko00740//Riboflavin metabolism
ncbi_110017914	0.146667	0.17	0	0	LOC110017914	WAT1-related protein At5g64700-like	-
ncbi_110017982	46.7067	51.64	23.2467	18.2333	LOC110017982	selenium-binding protein 2-like	-
ncbi_110017985	2.69333	2.16667	0.326667	0.436667	LOC110017985	phosphatidylinositol 4-kinase gamma 4-like	-
ncbi_110017999	11.87	10.7833	3.00333	4.68	LOC110017999	U-box domain-containing protein 44-like, transcript variant X1	-
ncbi_110018007	18.14	22.8933	2.37667	4.70333	LOC110018007	vacuolar protein sorting-associated protein 52 A-like	-
ncbi_110018017	28.9367	28.07	11.0267	8.96	LOC110018017	TBCC domain-containing protein 1-like	-
ncbi_110018039	0.706667	0.203333	0	0	LOC110018039	uncharacterized LOC110018039, transcript variant X1	-
ncbi_110018041	136.65	156.77	75.5067	61.1167	LOC110018041	RING-H2 finger protein ATL8-like	-
ncbi_110018049	3.61667	2.58667	0.763333	1.04667	LOC110018049	pentatricopeptide repeat-containing protein At1g53600, mitochondrial-like	-
ncbi_110018063	21.9533	25.57	9.98333	10.3033	LOC110018063	zinc transport protein ZntB-like, transcript variant X1	-
ncbi_110018068	30.5367	30.2933	5.07	5.63333	LOC110018068	probable aldehyde dehydrogenase	ko01100//Metabolic pathways;ko00330//Arginine and proline metabolism;ko00250//Alanine, aspartate and glutamate metabolism
ncbi_110018070	2.55667	0.31	0	0	LOC110018070	PI-PLC X domain-containing protein At5g67130, transcript variant X1	-
ncbi_110018095	20.52	30.8967	8.81667	6.61667	LOC110018095	F-box protein At4g00755-like	-
ncbi_110018104	4.71	3.91333	0.476667	0.636667	LOC110018104	pentatricopeptide repeat-containing protein At4g21065-like, transcript variant X4	-
ncbi_110018152	0.923333	0.263333	0	0	LOC110018152	uncharacterized LOC110018152	-
ncbi_110018157	103.267	95.2933	21.6433	11.7333	LOC110018157	eukaryotic translation initiation factor 3 subunit C-like	ko03013//RNA transport
ncbi_110018159	57.6167	69.7733	34.99	31.6967	LOC110018159	TOM1-like protein 2	-
ncbi_110018173	0.41	0.426667	0	0	LOC110018173	probable WRKY transcription factor 31	-
ncbi_110018178	17.4167	16.8867	6.30667	10.6533	LOC110018178	leucine-rich repeat receptor-like serine/threonine-protein kinase At1g17230	-
ncbi_110018187	11.2167	9.16333	2.55333	3.95667	LOC110018187	leucine-rich repeat receptor-like protein kinase PXC2	-
ncbi_110018195	24.52	26.02	8.85333	8.14667	LOC110018195	uncharacterized LOC110018195	-
ncbi_110018202	3.94333	3.45333	0.726667	0.476667	LOC110018202	pentatricopeptide repeat-containing protein At4g13650	-
ncbi_110018206	28.2367	29.0633	12.2733	8.85667	LOC110018206	L-galactono-1,4-lactone dehydrogenase 2, mitochondrial, transcript variant X1	ko01100//Metabolic pathways;ko01110//Biosynthesis of secondary metabolites;ko00053//Ascorbate and aldarate metabolism
ncbi_110018228	35.2833	30.7267	15.4567	15.2167	LOC110018228	aldo-keto reductase family 4 member C9-like	ko01100//Metabolic pathways;ko01110//Biosynthesis of secondary metabolites;ko00010//Glycolysis / Gluconeogenesis;ko00040//Pentose and glucuronate interconversions;ko00561//Glycerolipid metabolism
ncbi_110018240	0.383333	0.703333	0	0	LOC110018240	BES1/BZR1 homolog protein 4-like	-
ncbi_110018255	5.25333	4.27667	2.17667	2.86333	LOC110018255	BTB/POZ domain and ankyrin repeat-containing protein NPR5-like	ko04075//Plant hormone signal transduction
ncbi_110018268	3.43333	4.12667	0.803333	1.68333	LOC110018268	DNA polymerase zeta catalytic subunit-like	ko01100//Metabolic pathways
ncbi_110018278	0.586667	1.34333	0	0	LOC110018278	AT-hook motif nuclear-localized protein 27-like	-
ncbi_110018287	0.11	0.0666667	0	0	LOC110018287	G-type lectin S-receptor-like serine/threonine-protein kinase SD2-5	-
ncbi_110018310	54.7367	57.8867	25.6133	24.9767	LOC110018310	calcium permeable stress-gated cation channel 1-like, transcript variant X3	-
ncbi_110018323	11.34	20.8	1.79333	4.71333	LOC110018323	phosphoglucan, water dikinase, chloroplastic-like	-
ncbi_110018324	9.72333	7.24	1.9	1.65	LOC110018324	uncharacterized LOC110018324	-
ncbi_110018339	112.37	108.507	32.9867	41.36	LOC110018339	scarecrow-like protein 3	-
ncbi_110018346	11.19	5.62333	0	0	LOC110018346	isoleucine--tRNA ligase, cytoplasmic-like	ko00970//Aminoacyl-tRNA biosynthesis
ncbi_110018358	1.09667	2.83667	0	0	LOC110018358	MLO-like protein 9	-
ncbi_110018359	8.81333	8.71667	3.02333	1.63667	LOC110018359	spastin-like	-
ncbi_110018398	0.53	0.313333	0	0	LOC110018398	oryzain gamma chain-like	-
ncbi_110018402	15	19.0467	3.52667	4.24333	LOC110018402	protein OPAQUE1-like	-
ncbi_110018420	15.11	17.8667	5.62333	9.17	LOC110018420	phosphopantothenoylcysteine decarboxylase-like	ko01100//Metabolic pathways;ko00770//Pantothenate and CoA biosynthesis
ncbi_110018444	0.313333	0.18	0	0	LOC110018444	uncharacterized LOC110018444, transcript variant X1	-
ncbi_110018458	38.45	48.3	25.6167	21.0067	LOC110018458	uncharacterized LOC110018458, transcript variant X1	-
ncbi_110018464	12.87	16.4633	4.32333	7.29333	LOC110018464	uncharacterized protein HI_0077	-
ncbi_110018468	3.55	4.11667	1.02333	0.476667	LOC110018468	putative pentatricopeptide repeat-containing protein At1g16830, transcript variant X1	-
ncbi_110018480	1.22	1.55667	0	0	LOC110018480	dehydration-responsive element-binding protein 1F-like	-
ncbi_110018482	31.1767	33.02	9.9	18.41	LOC110018482	protein ABHD17B-like, transcript variant X1	ko00062//Fatty acid elongation
ncbi_110018497	6.98	3.67667	0.766667	1.44667	LOC110018497	receptor-like kinase TMK4	-
ncbi_110018507	21.63	28.0733	13.9433	11.4067	LOC110018507	xanthine dehydrogenase-like	ko01100//Metabolic pathways;ko01110//Biosynthesis of secondary metabolites;ko00230//Purine metabolism;ko04146//Peroxisome;ko00232//Caffeine metabolism
ncbi_110018511	0.33	0.116667	0	0	LOC110018511	uncharacterized LOC110018511	-
ncbi_110018514	0.946667	0.413333	0	0	LOC110018514	uncharacterized LOC110018514	-
ncbi_110018519	25.7067	25.3067	1.62333	1.49333	LOC110018519	nuclear pore complex protein NUP205-like	ko03013//RNA transport
ncbi_110018523	14.11	14.8967	1.67667	1.13333	LOC110018523	ABC transporter D family member 1-like	-
ncbi_110018532	87.1567	93.9667	38.4067	43.32	LOC110018532	transmembrane 9 superfamily member 1-like, transcript variant X1	-
ncbi_110018542	167.083	157.907	21.3967	23.3033	LOC110018542	probable cellulose synthase A catalytic subunit 2 [UDP-forming]	-
ncbi_110018554	19.5667	16.7633	5.43	5.69	LOC110018554	uncharacterized LOC110018554	-
ncbi_110018563	0.223333	0.116667	0	0	LOC110018563	nuclear transcription factor Y subunit C-2-like	-
ncbi_110018574	9.66333	12.4933	4.00667	1.92333	LOC110018574	plant intracellular Ras-group-related LRR protein 6-like	-
ncbi_110018577	1.46	2.82333	0	0	LOC110018577	uncharacterized LOC110018577	ko03015//mRNA surveillance pathway
ncbi_110018580	6.99333	6.10333	2.62333	3.49667	LOC110018580	uncharacterized LOC110018580	ko04141//Protein processing in endoplasmic reticulum
ncbi_110018592	19.5667	36.7833	8.29333	8.28667	LOC110018592	sorting nexin 2A-like	-
ncbi_110018601	0.58	0.16	0	0	LOC110018601	RING-H2 finger protein ATL10-like	-
ncbi_110018610	0.64	0.103333	0	0	LOC110018610	probable L-type lectin-domain containing receptor kinase S.7	-
ncbi_110018645	0.55	0.47	0	0	LOC110018645	7-deoxyloganetin glucosyltransferase-like	ko01100//Metabolic pathways;ko01110//Biosynthesis of secondary metabolites
ncbi_110018659	84.8667	80.0767	39.9333	46.1267	LOC110018659	protein DWARF 53-LIKE-like	-
ncbi_110018663	0.306667	1.13667	0	0	LOC110018663	apoptosis-inducing factor homolog A-like	-
ncbi_110018688	13.1533	23.6067	5.90667	8.00333	LOC110018688	uncharacterized LOC110018688	-
ncbi_110018705	49.18	56.23	30.46	25.51	LOC110018705	importin beta-like SAD2	-
ncbi_110018739	76.05	74.27	38.9667	33.9167	LOC110018739	E3 ubiquitin-protein ligase UPL2-like	ko04120//Ubiquitin mediated proteolysis
ncbi_110018753	0.13	0.156667	0	0	LOC110018753	uncharacterized LOC110018753	-
ncbi_110018765	19.8933	31.5067	5.38	3.97667	LOC110018765	DNA repair protein RAD50-like	ko03440//Homologous recombination;ko03450//Non-homologous end-joining
ncbi_110018793	2.77	2.88667	0	0	LOC110018793	UDP-galactose/UDP-glucose transporter 2-like	-
ncbi_110018795	220.133	514.307	53.7433	56.5533	LOC110018795	sorbitol dehydrogenase-like	ko01100//Metabolic pathways;ko00040//Pentose and glucuronate interconversions;ko00051//Fructose and mannose metabolism
ncbi_110018810	30.4167	33.9433	15.3833	14.6967	LOC110018810	exocyst complex component EXO70B1	-
ncbi_110018828	4.87667	7.14	3.08	3.81667	LOC110018828	transcription termination factor MTERF4, chloroplastic-like, transcript variant X1	-
ncbi_110018837	0.573333	0.0533333	0	0	LOC110018837	lysine histidine transporter 2-like	-
ncbi_110018862	0.52	0.123333	0	0	LOC110018862	high-affinity nitrate transporter 2.3	ko00910//Nitrogen metabolism
ncbi_110018877	0.406667	0.84	0	0	LOC110018877	putative E3 ubiquitin-protein ligase SINA-like 6	ko04120//Ubiquitin mediated proteolysis
ncbi_110018887	45.5567	33.0633	10.11	9.05	LOC110018887	probable calcium-binding protein CML15	ko04626//Plant-pathogen interaction
ncbi_110018921	34.7967	35.2933	11.6933	11.75	LOC110018921	vacuolar iron transporter homolog 4-like	-
ncbi_110018930	4.64	3.54667	1.21667	1.30667	LOC110018930	putative ankyrin repeat protein RF_0381	-
ncbi_110018966	15.6233	18.7	5.37667	2.56333	LOC110018966	lysophospholipid acyltransferase LPEAT2	ko01100//Metabolic pathways;ko00564//Glycerophospholipid metabolism;ko00565//Ether lipid metabolism
ncbi_110018974	20.9567	29.4867	11.4567	13.44	LOC110018974	calpain-type cysteine protease ADL1, transcript variant X1	-
ncbi_110019002	23.4567	27.7633	12.84	12.4667	LOC110019002	uncharacterized LOC110019002, transcript variant X1	-
ncbi_110019029	19.7	14.5267	7.38333	9.42	LOC110019029	probable ADP-ribosylation factor GTPase-activating protein AGD8	ko04144//Endocytosis
ncbi_110019049	1.26	0.206667	0	0	LOC110019049	probable inactive poly [ADP-ribose] polymerase SRO3	-
ncbi_110019053	103.43	122.643	38.2267	40.0467	LOC110019053	stromal 70 kDa heat shock-related protein, chloroplastic-like	ko04141//Protein processing in endoplasmic reticulum;ko03040//Spliceosome;ko04144//Endocytosis
ncbi_110019067	46.36	53.38	19.9567	21.3733	LOC110019067	AP-4 complex subunit epsilon	-
ncbi_110019081	22.6433	21.93	13.69	10.65	LOC110019081	transmembrane protein 245	-
ncbi_110019094	33.9367	47.11	10.25	11.0933	LOC110019094	dehydrin DHN1-like	-
ncbi_110019101	0.01	0.106667	0	0	LOC110019101	kinesin-like protein KIN-5C	-
ncbi_110019113	34.3933	42.14	12.3233	11.5133	LOC110019113	pumilio homolog 3-like	-
ncbi_110019118	6.65333	8.13333	2.05	2.61	LOC110019118	glutamyl-tRNA reductase-binding protein, chloroplastic	-
ncbi_110019126	24.97	34.79	13.07	16.2933	LOC110019126	chaperone protein ClpB3, mitochondrial-like	-
ncbi_110019138	3.87333	5.31667	1.45	1.64667	LOC110019138	protein trichome birefringence-like 5	-
ncbi_110019173	13.3533	14.91	6.67	4.94	LOC110019173	transcription factor PCF2-like	-
ncbi_110019187	1.11	4.58	0	0	LOC110019187	late embryogenesis abundant protein 18-like	-
ncbi_110019211	11.1133	9.48667	5.54333	6.22333	LOC110019211	U3 small nucleolar RNA-associated protein 21 homolog	ko03008//Ribosome biogenesis in eukaryotes
ncbi_110019216	13.76	13.9633	5.36	5.34333	LOC110019216	U-box domain-containing protein 19-like	-
ncbi_110019217	77.73	68.6167	23.2533	37.5833	LOC110019217	isoflavone reductase-like protein	-
ncbi_110019220	47.17	60.0933	26.1333	35.09	LOC110019220	protein CROWDED NUCLEI 1	-
ncbi_110019223	107.053	128.423	51.75	55.6067	LOC110019223	acetyl-CoA acetyltransferase, cytosolic 1-like	ko01100//Metabolic pathways;ko01110//Biosynthesis of secondary metabolites;ko01200//Carbon metabolism;ko01212//Fatty acid metabolism;ko00620//Pyruvate metabolism;ko00630//Glyoxylate and dicarboxylate metabolism;ko00071//Fatty acid degradation;ko00280//Valine, leucine and isoleucine degradation;ko00900//Terpenoid backbone biosynthesis;ko00380//Tryptophan metabolism;ko00310//Lysine degradation;ko00…
ncbi_110019233	104.113	113.203	45.8867	41.3167	LOC110019233	coatomer subunit beta-1-like, transcript variant X1	-
ncbi_110019250	13.2	14.7167	6.65	7.61	LOC110019250	protein SPIRRIG	-
ncbi_110019269	22.35	24.47	12.59	9.31	LOC110019269	UDP-glycosyltransferase 73C3-like	-
ncbi_110019307	0.496667	0.193333	0	0	LOC110019307	probable LRR receptor-like serine/threonine-protein kinase At3g47570	-
ncbi_110019314	0.996667	0.16	0	0	LOC110019314	protein POOR HOMOLOGOUS SYNAPSIS 1	-
ncbi_110019373	2.08333	1.51667	0.4	0.556667	LOC110019373	dehydration-responsive element-binding protein 3-like	-
ncbi_110019402	20.0833	26.59	7.30333	8.02667	LOC110019402	uncharacterized LOC110019402	-
ncbi_110019408	0.08	0.0466667	0	0	LOC110019408	beta-galactosidase 16-like	-
ncbi_110019434	16.99	18.7733	10.3933	6.69333	LOC110019434	uncharacterized LOC110019434, transcript variant X1	-
ncbi_110019450	0.42	0.346667	0	0	LOC110019450	pectin acetylesterase 2-like	-
ncbi_110019461	0.403333	0.15	0	0	LOC110019461	D-galacturonate reductase-like	-
ncbi_110019476	8.5	8.21667	3.52667	3.28	LOC110019476	uncharacterized protein At5g19025-like	-
ncbi_110019491	0.0866667	0.106667	0	0	LOC110019491	uncharacterized LOC110019491, transcript variant X1	-
ncbi_110019517	11.7767	12.5267	7.29	5.62	LOC110019517	K(+) efflux antiporter 5, transcript variant X1	-
ncbi_110019523	17.7233	22.6967	9.64333	6.38333	LOC110019523	lysine-specific histone demethylase 1 homolog 3	-
ncbi_110019542	26.7167	28.7333	12.7333	13.9767	LOC110019542	LRR receptor-like serine/threonine-protein kinase RPK2	-
ncbi_110019554	38.82	43.8333	22.54	17.7267	LOC110019554	probable mitochondrial saccharopine dehydrogenase-like oxidoreductase At5g39410	-
ncbi_110019580	0.176667	0.12	0	0	LOC110019580	zinc finger protein ZAT9-like	-
ncbi_110019581	3.37667	5.31	0.716667	0.496667	LOC110019581	uncharacterized LOC110019581	-
ncbi_110019595	0.453333	1.95	0	0	LOC110019595	uncharacterized LOC110019595	-
ncbi_110019601	4.44333	6.8	2.53333	3.61333	LOC110019601	pentatricopeptide repeat-containing protein At5g42310, mitochondrial	-
ncbi_110019618	59.2033	85.2233	30.53	40.2367	LOC110019618	uncharacterized LOC110019618	-
ncbi_110019619	29.9867	46.2967	9.67333	9.82667	LOC110019619	RNA-binding protein 28	ko03008//Ribosome biogenesis in eukaryotes
ncbi_110019625	3.07333	4.42	0.616667	1.29333	LOC110019625	ENHANCER OF AG-4 protein 2-like	-
ncbi_110019668	2.56	5.13	0.893333	1.24667	LOC110019668	uncharacterized LOC110019668	-
ncbi_110019674	25.7467	31.3333	14.9767	11.5167	LOC110019674	phosphatidylinositol 3-kinase, root isoform, transcript variant X1	ko01100//Metabolic pathways;ko04145//Phagosome;ko04070//Phosphatidylinositol signaling system;ko00562//Inositol phosphate metabolism;ko04136//Autophagy - other eukaryotes
ncbi_110019677	96.47	100.933	47.81	36.8567	LOC110019677	protein transport protein SEC23-like	ko04141//Protein processing in endoplasmic reticulum
ncbi_110019681	2.29	0.276667	0	0	LOC110019681	60S ribosomal protein L37-3-like	ko03010//Ribosome
ncbi_110019716	0.876667	0.09	0	0	LOC110019716	Fanconi anemia group J protein homolog	ko03440//Homologous recombination
ncbi_110019723	24.7433	26.63	13.16	9.34333	LOC110019723	E3 ubiquitin-protein ligase At1g12760-like, transcript variant X1	-
ncbi_110019732	4.58333	3.10667	0	0	LOC110019732	equilibrative nucleotide transporter 1-like	-
ncbi_110019738	4.57	3.33333	2.1	2.39	LOC110019738	pentatricopeptide repeat-containing protein DOT4, chloroplastic-like	-
ncbi_110019752	0.473333	0.213333	0	0	LOC110019752	sentrin-specific protease 2-like, transcript variant X1	-
ncbi_110019761	13.22	15.8933	6.40667	9.19	LOC110019761	uncharacterized LOC110019761, transcript variant X1	-
ncbi_110019765	21.95	23.0033	12.0833	10.0033	LOC110019765	uncharacterized LOC110019765	-
ncbi_110019773	169.15	193.787	95.3633	73.8367	LOC110019773	transmembrane 9 superfamily member 3-like	-
ncbi_110019774	17.48	22.6067	7.13333	6.75333	LOC110019774	pentatricopeptide repeat-containing protein At1g79490, mitochondrial	-
ncbi_110019798	65.1033	69.8433	27.3867	27.7067	LOC110019798	protein ILITYHIA	-
ncbi_110019801	125.283	148.263	80.3767	74.0233	LOC110019801	succinate-semialdehyde dehydrogenase, mitochondrial, transcript variant X1	ko01100//Metabolic pathways;ko00250//Alanine, aspartate and glutamate metabolism;ko00650//Butanoate metabolism
ncbi_110019811	7.08	8.25667	1.58	1.56	LOC110019811	uncharacterized LOC110019811	-
ncbi_110019817	3.81667	4.48	1.78	1.9	LOC110019817	pentatricopeptide repeat-containing protein At1g62914, mitochondrial-like	-
ncbi_110019820	0.2	0.133333	0	0	LOC110019820	homeobox protein BEL1 homolog	-
ncbi_110019841	12.49	16.2133	8.09333	8.82667	LOC110019841	uncharacterized LOC110019841, transcript variant X1	-
ncbi_110019844	6.65333	7.61	3.59667	4.78	LOC110019844	protein ROOT PRIMORDIUM DEFECTIVE 1, transcript variant X1	-
ncbi_110019850	1.28	0.593333	0	0	LOC110019850	transcription repressor OFP13-like	-
ncbi_110019872	211.2	309.987	87.2067	72.0033	LOC110019872	late embryogenesis abundant protein Lea14-A-like	-
ncbi_110019885	1.74	1.08	0	0	LOC110019885	uncharacterized LOC110019885	-
ncbi_110019906	0.243333	0.233333	0	0	LOC110019906	zinc finger protein NUTCRACKER-like	-
ncbi_110019917	0.43	0.163333	0	0	LOC110019917	probable beta-D-xylosidase 2	-
ncbi_110019982	35.6433	34.34	21.01	17.79	LOC110019982	valine--tRNA ligase, mitochondrial 1-like	ko00970//Aminoacyl-tRNA biosynthesis
ncbi_110020002	164.633	121.517	42.7867	31.1467	LOC110020002	uncharacterized LOC110020002	-
ncbi_110020010	4.90667	4.9	2.78667	2.25	LOC110020010	uncharacterized protein At1g04910	-
ncbi_110020026	6.76	3.61333	0	0	LOC110020026	transcription factor MYC2-like	ko04075//Plant hormone signal transduction;ko04016//MAPK signaling pathway - plant
ncbi_110020033	3.92333	2.02333	0	0	LOC110020033	seed linoleate 9S-lipoxygenase-3-like	ko00591//Linoleic acid metabolism
ncbi_110020041	1.23667	1.30667	0.563333	0.756667	LOC110020041	uncharacterized LOC110020041, transcript variant X1	-
ncbi_110020042	0.883333	0.233333	0	0	LOC110020042	uncharacterized LOC110020042	-
ncbi_110020049	3.50333	3.03333	0.873333	1.21667	LOC110020049	uncharacterized LOC110020049	-
ncbi_110020074	32.7633	39.3567	11.3567	18.3867	LOC110020074	CBS domain-containing protein CBSCBSPB3-like	-
ncbi_110020081	24.1067	27.7933	13.4033	16.89	LOC110020081	threonylcarbamoyladenosine tRNA methylthiotransferase	-
ncbi_110020082	0.57	0.52	0	0	LOC110020082	uncharacterized LOC110020082	-
ncbi_110020105	10.0167	9.40667	3.8	3	LOC110020105	pentatricopeptide repeat-containing protein At3g46790, chloroplastic-like	-
ncbi_110020111	2.64	0.25	0	0	LOC110020111	uncharacterized LOC110020111	-
ncbi_110020114	0.383333	0.143333	0	0	LOC110020114	uncharacterized LOC110020114	-
ncbi_110020131	0.34	0.273333	0	0	LOC110020131	uncharacterized LOC110020131	-
ncbi_110020137	8.05333	6.78667	3.39	3.04	LOC110020137	protein TSS-like	-
ncbi_110020153	28.8967	49.09	10.8833	9.49	LOC110020153	glyoxysomal fatty acid beta-oxidation multifunctional protein MFP-a-like	ko01100//Metabolic pathways;ko01110//Biosynthesis of secondary metabolites;ko01212//Fatty acid metabolism;ko00071//Fatty acid degradation;ko00592//alpha-Linolenic acid metabolism
ncbi_110020167	4.04333	1.6	0	0	LOC110020167	probable WRKY transcription factor 50	-
ncbi_110020190	33.3833	38.8233	16.3967	21.06	LOC110020190	uncharacterized WD repeat-containing protein C17D11.16-like	-
ncbi_110020192	27.5167	23.0167	4.60667	7.85667	LOC110020192	protein ENHANCED DISEASE RESISTANCE 2-like	-
ncbi_110020234	573.82	477.85	146.057	103.857	LOC110020234	ethylene-responsive transcription factor 4-like	-
ncbi_110020238	1.36667	0.873333	0	0	LOC110020238	putative disease resistance protein RGA1	-
ncbi_110020271	8.64667	10.7267	4.37333	5.17667	LOC110020271	U-box domain-containing protein 4-like	-
ncbi_110020286	36.91	47.67	18.6	11.4233	LOC110020286	exocyst complex component EXO70B1-like	-
ncbi_110020289	1.63667	0.146667	0	0	LOC110020289	condensin complex subunit 2-like	-
ncbi_110020292	10.62	15.99	3.79	5.34667	LOC110020292	probable plastid-lipid-associated protein 14, chloroplastic	-
ncbi_110020325	1.68667	1.59333	0.31	0.416667	LOC110020325	pentatricopeptide repeat-containing protein At2g13600-like	-
ncbi_110020326	3.43333	5.44333	0	0	LOC110020326	putative clathrin assembly protein At2g01600	-
ncbi_110020328	0.163333	0.0766667	0	0	LOC110020328	uncharacterized LOC110020328	-
ncbi_110020344	14.75	14.8933	2.57333	1.99333	LOC110020344	ATP-dependent zinc metalloprotease FTSH 12, chloroplastic	-
ncbi_110020353	47.4267	50.58	27.6233	24.4133	LOC110020353	GDP-mannose 4,6 dehydratase 1-like	ko01100//Metabolic pathways;ko00520//Amino sugar and nucleotide sugar metabolism;ko00051//Fructose and mannose metabolism
ncbi_110020355	0.186667	0.733333	0	0	LOC110020355	zinc finger BED domain-containing protein RICESLEEPER 2-like	-
ncbi_110020365	18.91	24.1467	9.64	10.0633	LOC110020365	vacuolar protein sorting-associated protein 8 homolog, transcript variant X1	-
ncbi_110020391	0.166667	0.206667	0	0	LOC110020391	probable serine/threonine-protein kinase PIX13, transcript variant X1	-
ncbi_110020401	35.1633	32.2433	14.27	11.24	LOC110020401	probable serine/threonine-protein kinase At4g35230	ko04075//Plant hormone signal transduction
ncbi_110020402	6.06	3.67333	0	0	LOC110020402	uncharacterized LOC110020402	-
ncbi_110020415	7.09333	10.0233	4.47	4.74333	LOC110020415	ankyrin repeat domain-containing protein, chloroplastic, transcript variant X1	-
ncbi_110020434	30.43	20.93	10.6	12.4167	LOC110020434	uncharacterized LOC110020434	-
ncbi_110020442	0.463333	0.516667	0	0	LOC110020442	uncharacterized LOC110020442, transcript variant X1	-
ncbi_110020463	29.9433	27.8433	13.0467	13.22	LOC110020463	SKP1-like protein 1A	ko04141//Protein processing in endoplasmic reticulum;ko04120//Ubiquitin mediated proteolysis
ncbi_110020471	57.3067	58.4733	15.4533	16.76	LOC110020471	ubiquitin carboxyl-terminal hydrolase 12-like	-
ncbi_110020489	0.736667	0.29	0	0	LOC110020489	NAD(P)H dehydrogenase (quinone) FQR1-like	ko01110//Biosynthesis of secondary metabolites;ko00130//Ubiquinone and other terpenoid-quinone biosynthesis
ncbi_110020491	21.9867	27.2167	9.44333	14.55	LOC110020491	eukaryotic translation initiation factor 3 subunit C-like	ko03013//RNA transport
ncbi_110020503	19.0767	9.39667	3.36333	4.50333	LOC110020503	SPX domain-containing protein 3	-
ncbi_110020532	60.5033	76.4867	39.29	35.1133	LOC110020532	transcription factor VOZ1	-
ncbi_110020533	17.8533	21.4633	12.41	10.0467	LOC110020533	mitogen-activated protein kinase 10-like, transcript variant X1	-
ncbi_110020537	313.897	201.937	59.3233	54.8433	LOC110020537	CBL-interacting serine/threonine-protein kinase 12-like	-
ncbi_110020538	14.2367	22.56	3.54333	3.19	LOC110020538	pre-mRNA-splicing factor ATP-dependent RNA helicase DEAH1-like	ko03040//Spliceosome
ncbi_110020541	45.5667	77.54	26.6833	25.1267	LOC110020541	uncharacterized LOC110020541	-
ncbi_110020554	14.52	20.63	9.41667	10.09	LOC110020554	CTD small phosphatase-like protein 2, transcript variant X1	-
ncbi_110020583	1.38667	1.89333	0	0	LOC110020583	ABC transporter G family member 6-like	-
ncbi_110020585	24.92	28.4667	13.4667	15.81	LOC110020585	uncharacterized LOC110020585	-
ncbi_110020591	0.25	0.153333	0	0	LOC110020591	purine permease 1-like	-
ncbi_110020631	18.18	20.1767	9.86667	12.9067	LOC110020631	uncharacterized LOC110020631	-
ncbi_110020665	2.55333	3.48333	0.473333	0.626667	LOC110020665	pentatricopeptide repeat-containing protein At5g16640, mitochondrial-like	-
ncbi_110020738	14.2133	28.4367	5.14667	9.42667	LOC110020738	aspartic proteinase-like protein 2, transcript variant X1	-
ncbi_110020781	78.5633	81.14	35.0933	21.2167	LOC110020781	transcription factor MYC2-like	ko04075//Plant hormone signal transduction;ko04016//MAPK signaling pathway - plant
ncbi_110020783	8.39333	11.0233	3.49667	4.59333	LOC110020783	U-box domain-containing protein 4, transcript variant X1	-
ncbi_110020789	64.2567	73.24	41.1867	31.3633	LOC110020789	carbon catabolite repressor protein 4 homolog 1-like, transcript variant X1	ko03018//RNA degradation
ncbi_110020832	10.3	4.92333	0	0	LOC110020832	heptahelical transmembrane protein 4-like	-
ncbi_110020833	97.4933	106.223	40.6767	49.0167	LOC110020833	protein TIME FOR COFFEE-like, transcript variant X1	-
ncbi_110020842	0.163333	0.0766667	0	0	LOC110020842	uncharacterized LOC110020842	-
ncbi_110020867	35.6067	42.44	23.69	18.6567	LOC110020867	F-box protein SKIP17-like	-
ncbi_110020877	17.01	14.8067	3.24333	1.86	LOC110020877	uncharacterized LOC110020877	-
ncbi_110020879	299.21	222.793	95.7467	79.3067	LOC110020879	protein WALLS ARE THIN 1	-
ncbi_110020906	5.93333	3.66333	1.04	1.35	LOC110020906	protein REVEILLE 1-like	-
ncbi_110020914	18.7533	21.5333	9.25	8.21333	LOC110020914	uncharacterized LOC110020914, transcript variant X1	-
ncbi_110020927	19.13	20.1	7.86	5.26333	LOC110020927	rhodanese-like domain-containing protein 6, transcript variant X1	-
ncbi_110020943	8.53	10.6133	3.39333	2.31333	LOC110020943	DExH-box ATP-dependent RNA helicase DExH3-like, transcript variant X1	ko03018//RNA degradation
ncbi_110020944	52.5133	76.51	27.37	34.3633	LOC110020944	nuclear-pore anchor	ko03013//RNA transport
ncbi_110020958	23.41	21.8433	13.3667	11.44	LOC110020958	tRNase Z TRZ3, mitochondrial-like	ko03013//RNA transport
ncbi_110020966	31.6033	15.9167	1.82333	4.20667	LOC110020966	BURP domain-containing protein 3-like	-
ncbi_110020972	14.9267	18.1533	7.35333	7.70333	LOC110020972	subtilisin-like protease SBT6.1	ko04141//Protein processing in endoplasmic reticulum
ncbi_110020998	0.1	0.113333	0	0	LOC110020998	uncharacterized LOC110020998	-
ncbi_110020999	1.17667	0.59	0	0	LOC110020999	probable WRKY transcription factor 43, transcript variant X1	-
ncbi_110021009	0.876667	0.07	0	0	LOC110021009	polyphenol oxidase, chloroplastic-like	ko01100//Metabolic pathways;ko01110//Biosynthesis of secondary metabolites;ko00350//Tyrosine metabolism;ko00950//Isoquinoline alkaloid biosynthesis
ncbi_110021012	0.41	0.173333	0	0	LOC110021012	probable F-box protein At4g22030	-
ncbi_110021030	1.15333	5.25667	0	0	LOC110021030	probable 1-acyl-sn-glycerol-3-phosphate acyltransferase 5	ko01100//Metabolic pathways;ko01110//Biosynthesis of secondary metabolites;ko00564//Glycerophospholipid metabolism;ko00561//Glycerolipid metabolism
ncbi_110021031	53.6267	62.61	7.31667	7.75333	LOC110021031	vesicle-fusing ATPase-like	-
ncbi_110021036	7.54333	8.73	2.96	1.76	LOC110021036	putative pentatricopeptide repeat-containing protein At3g25060, mitochondrial, transcript variant X1	-
ncbi_110021048	58.1033	63.0333	29.2567	24.3567	LOC110021048	ARM REPEAT PROTEIN INTERACTING WITH ABF2	-
ncbi_110021050	30.5233	37.1	18.16	17.41	LOC110021050	uncharacterized LOC110021050	-
ncbi_110021060	16.2433	14.3267	6.19	8.41	LOC110021060	heparan-alpha-glucosaminide N-acetyltransferase-like	ko01100//Metabolic pathways;ko00531//Glycosaminoglycan degradation
ncbi_110021083	1.03	2.19	0	0	LOC110021083	probable WRKY transcription factor 65	-
ncbi_110021085	41.6767	45.3933	19.9867	29.46	LOC110021085	solanesyl diphosphate synthase 3, chloroplastic/mitochondrial-like	ko01100//Metabolic pathways;ko01110//Biosynthesis of secondary metabolites;ko00900//Terpenoid backbone biosynthesis
ncbi_110021131	22.3133	25.95	9.14	4.78	LOC110021131	autophagy protein 5-like, transcript variant X1	ko04136//Autophagy - other eukaryotes
ncbi_110021133	207.537	220.777	100.537	121.827	LOC110021133	pyrophosphate-energized vacuolar membrane proton pump-like	ko00190//Oxidative phosphorylation
ncbi_110021159	8.55333	10.44	3.48667	2.62	LOC110021159	uncharacterized protein C3F10.06c, transcript variant X1	-
ncbi_110021167	48.98	51.5267	25.1733	28.2533	LOC110021167	auxin response factor 3-like, transcript variant X1	ko04075//Plant hormone signal transduction
ncbi_110021172	8.40333	10	2.85	1.15333	LOC110021172	probable protein phosphatase 2C 26	-
ncbi_110021184	18.6367	22.71	10.5567	10.12	LOC110021184	protein DENND6B, transcript variant X1	-
ncbi_110021217	34.7	44.66	6.90333	13.72	LOC110021217	IN2-2 protein-like, transcript variant X1	-
ncbi_110021218	0.2	0.533333	0	0	LOC110021218	NAC transcription factor 32-like	-
ncbi_110021248	36.9533	36.4233	14.7667	16.5367	LOC110021248	probable sodium-coupled neutral amino acid transporter 6	-
ncbi_110021251	12.5267	16.3667	6	9.34667	LOC110021251	vacuolar-sorting receptor 1-like, transcript variant X1	-
ncbi_110021266	56.25	69.1733	19	8.89333	LOC110021266	uncharacterized LOC110021266	-
ncbi_110021272	8.23	15.29	2.19	3.81333	LOC110021272	uncharacterized LOC110021272	-
ncbi_110021273	51.93	59.78	33.3867	25.4267	LOC110021273	nuclear pore complex protein NUP85, transcript variant X1	ko03013//RNA transport
ncbi_110021275	33.1733	34.0867	7.66333	6.35333	LOC110021275	rho GTPase-activating protein 7	-
ncbi_110021299	41.0233	31.16	15.3567	18.99	LOC110021299	farnesylcysteine lyase	ko00900//Terpenoid backbone biosynthesis
ncbi_110021309	1.79333	2.52	0	0	LOC110021309	uncharacterized LOC110021309, transcript variant X1	-
ncbi_110021319	49.5367	70.4067	18.7767	7.72667	LOC110021319	probable ascorbate-specific transmembrane electron transporter 1	-
ncbi_110021333	4.10667	6.88	2.19667	2.16333	LOC110021333	ribonuclease II, chloroplastic/mitochondrial	-
ncbi_110021343	12.5367	13.2733	4.58333	7.14	LOC110021343	tRNA pseudouridine(38/39) synthase, transcript variant X1	-
ncbi_110021365	39.5267	46.14	22.7867	14.11	LOC110021365	IST1 homolog, transcript variant X1	ko04144//Endocytosis
ncbi_110021370	45.7433	66.12	18.64	23.2467	LOC110021370	uncharacterized protein C57A7.06	ko03008//Ribosome biogenesis in eukaryotes
ncbi_110021392	1.08333	1.38667	0	0	LOC110021392	putative nuclease HARBI1	-
ncbi_110021405	3.07333	3.62	0	0	LOC110021405	ATP synthase protein YMF19-like	ko01100//Metabolic pathways;ko00190//Oxidative phosphorylation;ko00195//Photosynthesis
ncbi_110021447	3.79	2.71667	0.633333	0.88	LOC110021447	transcription termination factor MTERF15, mitochondrial-like, transcript variant X1	-
ncbi_110021486	0.43	0.1	0	0	LOC110021486	putative pumilio homolog 8, chloroplastic, transcript variant X1	-
ncbi_110021490	19.2167	13.57	6.83333	7.73333	LOC110021490	probable protein phosphatase 2C 12, transcript variant X1	-
ncbi_110021501	3.35667	0.756667	0	0	LOC110021501	ethylene-responsive transcription factor ERF109-like	-
ncbi_110021505	1.3	1.17333	0	0	LOC110021505	glucomannan 4-beta-mannosyltransferase 2-like	-
ncbi_110021520	26.4967	26.4967	14.9733	10.83	LOC110021520	protein TIC 22, chloroplastic, transcript variant X1	-
ncbi_110021578	6.6	12.29	2.46667	2.01667	LOC110021578	uncharacterized LOC110021578	-
ncbi_110021604	23.63	32.42	5	9.03333	LOC110021604	protein EXORDIUM-like 1	-
ncbi_110021617	97.7833	108.783	43.8733	39.3167	LOC110021617	UBP1-associated protein 2B-like	ko03040//Spliceosome
ncbi_110021619	10.42	11.6533	4.05	5.18667	LOC110021619	uncharacterized LOC110021619	-
ncbi_110021632	0.393333	0.12	0	0	LOC110021632	heavy metal-associated isoprenylated plant protein 23-like	-
ncbi_110021641	16.62	14.78	3.84333	4.74667	LOC110021641	probable pectin methyltransferase QUA2	-
ncbi_110021655	15.62	14.1067	8.29	7.32333	LOC110021655	probable sugar phosphate/phosphate translocator At1g06470, transcript variant X1	-
ncbi_110021665	0.363333	0.14	0	0	LOC110021665	aluminum-activated malate transporter 1-like	-
ncbi_110021671	0.736667	1.24667	0	0	LOC110021671	transcription factor VIP1-like	ko04016//MAPK signaling pathway - plant
ncbi_110021701	70.3067	63.1167	34.7367	30.1633	LOC110021701	squamosa promoter-binding-like protein 15	-
ncbi_110021721	43.0367	45.59	16.2833	18.2633	LOC110021721	two-component response regulator ORR23, transcript variant X1	ko04075//Plant hormone signal transduction
ncbi_110021734	63.3867	69.5	18.1933	11.6433	LOC110021734	cyclic nucleotide-gated ion channel 17-like	ko04626//Plant-pathogen interaction
ncbi_110021764	23.3933	24.1767	9.80667	10.0033	LOC110021764	vacuolar protein sorting-associated protein 18 homolog	-
ncbi_110021767	20.3067	21.47	12.3633	10.1367	LOC110021767	carnosine N-methyltransferase-like, transcript variant X1	ko00340//Histidine metabolism
ncbi_110021795	19.0833	20.86	10.7767	7.98	LOC110021795	pentatricopeptide repeat-containing protein At3g62470, mitochondrial-like	-
ncbi_110021829	67.9967	92.4333	48.48	44.4567	LOC110021829	uncharacterized LOC110021829	ko03040//Spliceosome
ncbi_110021853	11.96	11.76	0.99	2.67333	LOC110021853	E3 ubiquitin-protein ligase AIP2-like	-
ncbi_110021880	22.1333	30.09	9.70333	11.33	LOC110021880	FH protein interacting protein FIP2-like	-
ncbi_110021907	85.6567	116.687	9.43667	14.6133	LOC110021907	glutamate decarboxylase-like	ko01100//Metabolic pathways;ko01110//Biosynthesis of secondary metabolites;ko00250//Alanine, aspartate and glutamate metabolism;ko00410//beta-Alanine metabolism;ko00650//Butanoate metabolism;ko00430//Taurine and hypotaurine metabolism
ncbi_110021928	0.43	0.226667	0	0	LOC110021928	probable pectate lyase 4	ko00040//Pentose and glucuronate interconversions
ncbi_110021935	4.23	1.09333	0	0	LOC110021935	oleosin 16 kDa-like, transcript variant X1	-
ncbi_110021945	0.593333	0.183333	0	0	LOC110021945	AT-hook motif nuclear-localized protein 23-like	-
ncbi_110021952	27.5133	27.3667	8.87333	11.94	LOC110021952	probable serine/threonine protein phosphatase 2A regulatory subunit B''delta	ko03015//mRNA surveillance pathway
ncbi_110021967	57.98	71.8133	12.3967	16.7733	LOC110021967	uncharacterized LOC110021967	-
ncbi_110022001	87.2933	95.3967	58.51	44.3167	LOC110022001	acyl-coenzyme A oxidase 3, peroxisomal-like	ko01100//Metabolic pathways;ko01110//Biosynthesis of secondary metabolites;ko04146//Peroxisome;ko01212//Fatty acid metabolism;ko00071//Fatty acid degradation;ko00592//alpha-Linolenic acid metabolism;ko01040//Biosynthesis of unsaturated fatty acids
ncbi_110022029	24.1733	37.3	12.7967	16.74	LOC110022029	protein NRT1/ PTR FAMILY 2.4-like, transcript variant X2	-
ncbi_110022033	0.813333	0.61	0	0	LOC110022033	probable LRR receptor-like serine/threonine-protein kinase At1g06840	-
ncbi_110022046	102.467	72.14	41.53	43.58	LOC110022046	heavy metal-associated isoprenylated plant protein 32-like	-
ncbi_110022103	12.21	12.75	7.29667	5.19333	LOC110022103	protein LAZ1-like, transcript variant X1	-
ncbi_110022107	11.5	10.1133	5.36333	6.45667	LOC110022107	BTB/POZ domain-containing protein At2g30600	-
ncbi_110022112	0.76	0.16	0	0	LOC110022112	Fanconi anemia group J protein homolog	ko03440//Homologous recombination
ncbi_110022143	195.893	243.433	95.1567	53.6633	LOC110022143	uncharacterized LOC110022143	-
ncbi_110022147	6.06	6.89667	1.21	1.63667	LOC110022147	pentatricopeptide repeat-containing protein At1g03540, transcript variant X1	-
ncbi_110022160	0.113333	0.566667	0	0	LOC110022160	uncharacterized LOC110022160	-
ncbi_110022183	13.4633	14.56	8.86667	6.70667	LOC110022183	uncharacterized LOC110022183	-
ncbi_110022214	3.98333	4.28333	1.53	2.05	LOC110022214	calcineurin B-like protein 7, transcript variant X1	-
ncbi_110022220	0.243333	1.08333	0	0	LOC110022220	polygalacturonase QRT3-like	-
ncbi_110022226	16.5333	6.03	1.24333	1.47667	LOC110022226	uncharacterized LOC110022226	-
ncbi_110022241	61.74	79.5367	37.68	29.8233	LOC110022241	choline-phosphate cytidylyltransferase 2-like	ko01100//Metabolic pathways;ko00564//Glycerophospholipid metabolism;ko00440//Phosphonate and phosphinate metabolism
ncbi_110022254	228.73	272.573	165.043	124.647	LOC110022254	14-3-3-like protein D	-
ncbi_110022272	9.81333	13.4233	6.68333	7.62333	LOC110022272	mannosyl-oligosaccharide 1,2-alpha-mannosidase MNS3, transcript variant X1	ko01100//Metabolic pathways;ko04141//Protein processing in endoplasmic reticulum;ko00510//N-Glycan biosynthesis
ncbi_110022296	1.24333	0.836667	0	0	LOC110022296	uncharacterized LOC110022296	-
ncbi_110022316	7.40333	9.86667	4.30667	4.51667	LOC110022316	succinate dehydrogenase assembly factor 4, mitochondrial-like	-
ncbi_110022318	29.7833	37.3933	15.4667	22.7433	LOC110022318	uncharacterized LOC110022318, transcript variant X1	-
ncbi_110022371	8.27	10.9467	1.51333	1.57	LOC110022371	histidine kinase 5-like	-
ncbi_110022398	218.637	303.147	149.623	138.503	LOC110022398	ribonuclease TUDOR 1-like	-
ncbi_110022407	14.0667	15.1933	7.93667	5.13333	LOC110022407	protein PHOTOPERIOD-INDEPENDENT EARLY FLOWERING 1, transcript variant X1	-
ncbi_110022421	189.203	184.877	64.2767	48.3867	LOC110022421	aspartic proteinase-like, transcript variant X1	-
ncbi_110022424	6.70333	5.86333	0.783333	2.18667	LOC110022424	probable galacturonosyltransferase 7	ko00520//Amino sugar and nucleotide sugar metabolism
ncbi_110022434	124.263	103.44	45.13	54.7933	LOC110022434	protein NRT1/ PTR FAMILY 4.4-like	-
ncbi_110022435	2.79667	2.75333	1.07667	0.753333	LOC110022435	pentatricopeptide repeat-containing protein At2g27610	-
ncbi_110022483	4.40333	4.92333	2.46667	2.35667	LOC110022483	pentatricopeptide repeat-containing protein At1g71490	-
ncbi_110022485	0.193333	0.44	0	0	LOC110022485	uncharacterized protein At3g28850-like	-
ncbi_110022524	21.2467	19.2267	9.33	6.66	LOC110022524	protein GDAP2 homolog, transcript variant X1	-
ncbi_110022538	16.28	11.8167	3.62667	2.72333	LOC110022538	protein transport protein SEC23	-
ncbi_110022545	22.6367	23.89	12.0067	11.7867	LOC110022545	ribosome biogenesis protein WDR12 homolog	-
ncbi_110022578	27.2767	35.91	16.3567	13.9433	LOC110022578	serine/threonine-protein kinase EDR1	-
ncbi_110022579	32.19	29.9533	7.28	7.99667	LOC110022579	probable protein phosphatase 2C 50	ko04075//Plant hormone signal transduction;ko04016//MAPK signaling pathway - plant
ncbi_110022599	32.3033	47.6167	7.48333	2.83	LOC110022599	probable WRKY transcription factor 41	-
ncbi_110022634	42.7433	53.18	24.5133	17.0533	LOC110022634	uncharacterized LOC110022634, transcript variant X1	-
ncbi_110022638	0.776667	0.126667	0	0	LOC110022638	protein SULFUR DEFICIENCY-INDUCED 1-like	-
ncbi_110022640	3.26667	4.36333	0	0	LOC110022640	GDSL esterase/lipase At5g55050-like	-
ncbi_110022641	0.81	0.116667	0	0	LOC110022641	F-box protein At1g10780-like	-
ncbi_110022663	7.61333	11.5233	3.14667	4.59	LOC110022663	probable starch synthase 4, chloroplastic/amyloplastic, transcript variant X1	ko01100//Metabolic pathways;ko01110//Biosynthesis of secondary metabolites;ko00500//Starch and sucrose metabolism
ncbi_110022678	0.296667	0.0633333	0	0	LOC110022678	probable 4-coumarate--CoA ligase 2	ko01100//Metabolic pathways;ko01110//Biosynthesis of secondary metabolites;ko00940//Phenylpropanoid biosynthesis;ko00360//Phenylalanine metabolism;ko00130//Ubiquinone and other terpenoid-quinone biosynthesis
ncbi_110022707	1	0.636667	0	0	LOC110022707	MLO-like protein 14	-
ncbi_110022721	9.45667	12.6433	5.29333	5.07667	LOC110022721	zinc finger CCCH domain-containing protein 30-like	-
ncbi_110022724	28.63	29.7433	10.5867	11.75	LOC110022724	uncharacterized LOC110022724	-
ncbi_110022750	52.52	51.0633	23.1567	15.2733	LOC110022750	mitochondrial Rho GTPase 1	-
ncbi_110022767	0.603333	0.29	0	0	LOC110022767	probable WRKY transcription factor 14	-
ncbi_110022769	21.56	21.2667	10.8833	9.78	LOC110022769	uncharacterized LOC110022769	-
ncbi_110022782	31.5667	34.1867	16.6433	15.5333	LOC110022782	protein CROWDED NUCLEI 1, transcript variant X1	-
ncbi_110022784	308.13	403.19	169.27	105.837	LOC110022784	pectinesterase-like	ko01100//Metabolic pathways;ko00040//Pentose and glucuronate interconversions
ncbi_110022797	0.16	0.12	0	0	LOC110022797	probable inactive poly [ADP-ribose] polymerase SRO2, transcript variant X1	-
ncbi_110022813	28.75	26.9367	15.6033	13.68	LOC110022813	D-xylose-proton symporter-like 2	-
ncbi_110022822	1.05333	0.623333	0	0	LOC110022822	uncharacterized LOC110022822	-
ncbi_110022826	45.68	39.2167	23.48	20.75	LOC110022826	lysophospholipid acyltransferase LPEAT1, transcript variant X1	ko01100//Metabolic pathways;ko00564//Glycerophospholipid metabolism;ko00565//Ether lipid metabolism
ncbi_110022839	10.19	12.2	6.02667	4.94333	LOC110022839	pentatricopeptide repeat-containing protein At4g21170, transcript variant X2	-
ncbi_110022840	1.08333	0.1	0	0	LOC110022840	transcription factor MYB34-like	ko04626//Plant-pathogen interaction
ncbi_110022846	47.36	60.32	30.0733	25.9933	LOC110022846	kinesin-like protein KIN-UB, transcript variant X1	ko04144//Endocytosis
ncbi_110022864	21.57	27.99	12.3333	12.31	LOC110022864	protein odr-4 homolog	-
ncbi_110022874	0.34	0.473333	0	0	LOC110022874	uncharacterized LOC110022874	-
ncbi_110022886	43.8233	49.8233	20.16	14	LOC110022886	regulator of nonsense transcripts 1 homolog, transcript variant X1	ko03013//RNA transport;ko03015//mRNA surveillance pathway
ncbi_110022916	122.313	85.8667	47.3067	54.4533	LOC110022916	probable pectinesterase/pectinesterase inhibitor 34	-
ncbi_110022921	19.0167	32.23	10.0633	13.44	LOC110022921	uncharacterized LOC110022921	-
ncbi_110022922	1.55667	1.26333	0.476667	0.583333	LOC110022922	PAN domain-containing protein At5g03700	-
ncbi_110022927	0.89	0.396667	0	0	LOC110022927	myb-related protein MYBAS2-like, transcript variant X1	ko04626//Plant-pathogen interaction
ncbi_110022935	28.6067	37.7767	14.6633	13.0967	LOC110022935	delta-1-pyrroline-5-carboxylate synthase-like	ko01100//Metabolic pathways;ko01110//Biosynthesis of secondary metabolites;ko01230//Biosynthesis of amino acids;ko00330//Arginine and proline metabolism
ncbi_110022947	48.7533	52.93	16.19	10.0267	LOC110022947	arginine--tRNA ligase, chloroplastic/mitochondrial-like	ko00970//Aminoacyl-tRNA biosynthesis
ncbi_110022948	0.15	0.0766667	0	0	LOC110022948	uncharacterized LOC110022948	-
ncbi_110022955	0.936667	0.483333	0	0	LOC110022955	uncharacterized LOC110022955	-
ncbi_110022961	63.5733	54.7733	29.49	33.9	LOC110022961	NADP-dependent malic enzyme, transcript variant X1	ko01100//Metabolic pathways;ko01200//Carbon metabolism;ko00620//Pyruvate metabolism;ko00710//Carbon fixation in photosynthetic organisms
ncbi_110022964	1.18	1.43333	0	0	LOC110022964	uncharacterized LOC110022964	-
ncbi_110022972	32.7067	36.6367	19.2167	15.6033	LOC110022972	mucin-5AC-like	-
ncbi_110022993	15.09	19.3067	8.29333	9.91333	LOC110022993	phytochrome B, transcript variant X1	ko04712//Circadian rhythm - plant
ncbi_110023107	15.9533	12.6967	1.97333	1.24	LOC110023107	uncharacterized LOC110023107, transcript variant X1	-
ncbi_110023124	147.963	110.197	57.8733	68.45	LOC110023124	probable calcium-binding protein CML18	ko04626//Plant-pathogen interaction
ncbi_110023135	113.973	104.023	44.6333	32.82	LOC110023135	probable cytosolic oligopeptidase A, transcript variant X1	-
ncbi_110023156	51.25	63.6633	8.87333	14.23	LOC110023156	zinc finger protein CONSTANS-LIKE 13-like	-
ncbi_110023175	231.357	281.807	63.87	53.93	LOC110023175	homeobox-leucine zipper protein HOX32-like	-
ncbi_110023196	2.56333	0.21	0	0	LOC110023196	L10-interacting MYB domain-containing protein-like, transcript variant X1	-
ncbi_110023201	10.72	9	4.56333	5.64333	LOC110023201	importin-11, transcript variant X1	-
ncbi_110023215	15.3933	22.39	8.88667	11.1967	LOC110023215	uncharacterized LOC110023215	-
ncbi_110023218	22.6233	20.3433	9.94	10.3833	LOC110023218	uncharacterized LOC110023218	-
ncbi_110023260	0.263333	0.43	0	0	LOC110023260	LOB domain-containing protein 1-like	-
ncbi_110023265	5.37667	6.27333	2.09	1.93	LOC110023265	pentatricopeptide repeat-containing protein At4g19440, chloroplastic-like, transcript variant X1	-
ncbi_110023267	0.113333	0.16	0	0	LOC110023267	laccase-12-like	-
ncbi_110023282	0.133333	0.11	0	0	LOC110023282	endoglucanase 15-like	ko01100//Metabolic pathways;ko00500//Starch and sucrose metabolism
ncbi_110023312	13.91	15.04	6.06667	7.87	LOC110023312	malonyl-CoA decarboxylase, mitochondrial, transcript variant X1	ko01100//Metabolic pathways;ko04146//Peroxisome;ko00410//beta-Alanine metabolism;ko00640//Propanoate metabolism
ncbi_110023337	18.5367	23.08	11.92	8.75	LOC110023337	conserved oligomeric Golgi complex subunit 1	-
ncbi_110023347	13.2067	13.48	5.62	4.17667	LOC110023347	uncharacterized LOC110023347	-
ncbi_110023418	3.71	3.54333	0.886667	0.653333	LOC110023418	protein NRT1/ PTR FAMILY 5.8-like, transcript variant X1	-
ncbi_110023499	0.473333	1.48667	0	0	LOC110023499	uncharacterized LOC110023499	-
ncbi_110023522	145.35	167.483	54.82	65.83	LOC110023522	probable xyloglucan endotransglucosylase/hydrolase protein 23	-
ncbi_110023537	27.3	20.74	1.72333	4.61667	LOC110023537	xyloglucan endotransglucosylase/hydrolase 2-like	-
ncbi_110023568	1.38667	0.23	0	0	LOC110023568	pentatricopeptide repeat-containing protein At5g61800-like	-
ncbi_110023599	1.15667	0.383333	0	0	LOC110023599	VAN3-binding protein	-
ncbi_110023606	0.596667	0.903333	0	0	LOC110023606	uncharacterized LOC110023606	-
ncbi_110023650	28.4033	20.9733	10.4133	13.1	LOC110023650	uncharacterized LOC110023650, transcript variant X1	-
ncbi_110023661	48.6733	56.1133	27.3033	24.4067	LOC110023661	probable acyl-CoA dehydrogenase IBR3	ko01100//Metabolic pathways;ko01110//Biosynthesis of secondary metabolites;ko01200//Carbon metabolism;ko01212//Fatty acid metabolism;ko00071//Fatty acid degradation;ko00280//Valine, leucine and isoleucine degradation;ko00410//beta-Alanine metabolism;ko00640//Propanoate metabolism
ncbi_110023669	5.59667	6.92333	1.11667	2.32	LOC110023669	protein indeterminate-domain 9-like	-
ncbi_110023680	5.62333	7.68667	2.06333	2.22	LOC110023680	uncharacterized LOC110023680, transcript variant X1	-
ncbi_110023714	0.24	0.763333	0	0	LOC110023714	potassium transporter 1	-
ncbi_110023737	0.363333	0.396667	0	0	LOC110023737	protein NRT1/ PTR FAMILY 5.2-like	-
ncbi_110023741	0.21	0.13	0	0	LOC110023741	adenosine kinase 2-like	-
ncbi_110023743	46.2233	52.02	28.1167	21.9567	LOC110023743	threonine dehydratase biosynthetic, chloroplastic	ko01100//Metabolic pathways;ko01110//Biosynthesis of secondary metabolites;ko01200//Carbon metabolism;ko01230//Biosynthesis of amino acids;ko00260//Glycine, serine and threonine metabolism;ko00290//Valine, leucine and isoleucine biosynthesis
ncbi_110023783	5.44333	1.04667	0	0	LOC110023783	uncharacterized LOC110023783	-
ncbi_110023824	46.5033	58.1767	24.08	14.09	LOC110023824	CASP-like protein 1E1	-
ncbi_110023831	43.4433	57.4633	15.46	23.2933	LOC110023831	AUGMIN subunit 5-like	-
ncbi_110023849	11.5633	10.28	4.88333	5.31333	LOC110023849	BEACH domain-containing protein C2-like, transcript variant X1	-
ncbi_110023858	44.93	43.14	23.61	18.9867	LOC110023858	mitogen-activated protein kinase kinase kinase 5-like, transcript variant X1	-
ncbi_110023860	7.27667	10.2367	3.08667	2.21	LOC110023860	cytoplasmic tRNA 2-thiolation protein 2, transcript variant X1	ko04122//Sulfur relay system
ncbi_110023863	11.1667	12.8267	4.55667	4.57	LOC110023863	uncharacterized LOC110023863	ko03015//mRNA surveillance pathway
ncbi_110023866	191.52	167.02	86.4733	73.2733	LOC110023866	peroxisomal acyl-coenzyme A oxidase 1-like	ko01100//Metabolic pathways;ko01110//Biosynthesis of secondary metabolites;ko04146//Peroxisome;ko01212//Fatty acid metabolism;ko00071//Fatty acid degradation;ko00592//alpha-Linolenic acid metabolism;ko01040//Biosynthesis of unsaturated fatty acids
ncbi_110023869	27.93	22.57	9.57667	11.1533	LOC110023869	subtilisin-like protease SBT1.7	-
ncbi_110023881	6.72	6.04333	0	0	LOC110023881	zinc finger protein AZF3-like	-
ncbi_110023906	4.52333	7.96	1.03667	2.46667	LOC110023906	chromodomain-helicase-DNA-binding protein 3-like	-
ncbi_110023907	9.64333	9.06667	4.26	5.74667	LOC110023907	probable plastid-lipid-associated protein 11	-
ncbi_110023933	22.91	18.6667	7.87	6.93333	LOC110023933	uncharacterized LOC110023933, transcript variant X2	-
ncbi_110023939	31.08	46.02	19.8267	15.5867	LOC110023939	calcium-dependent protein kinase 18-like	ko04626//Plant-pathogen interaction
ncbi_110023940	0.113333	0.0633333	0	0	LOC110023940	uncharacterized LOC110023940	-
ncbi_110023948	2.95667	3.05667	0	0	LOC110023948	uncharacterized LOC110023948	-
ncbi_110023987	1.32667	0.336667	0	0	LOC110023987	exopolygalacturonase	ko01100//Metabolic pathways;ko00040//Pentose and glucuronate interconversions
ncbi_110024004	28.55	34.4967	14.8967	16.16	LOC110024004	golgin candidate 5, transcript variant X1	-
ncbi_110024026	29.7067	27.3333	12.34	13.33	LOC110024026	3-hydroxy-3-methylglutaryl-coenzyme A reductase 3-like	ko01100//Metabolic pathways;ko01110//Biosynthesis of secondary metabolites;ko00900//Terpenoid backbone biosynthesis
ncbi_110024119	65.56	87.23	45.7967	39.92	LOC110024119	cyclin-T1-3-like	-
ncbi_110024126	1.86333	0.27	0	0	LOC110024126	lipid phosphate phosphatase 2-like	ko01110//Biosynthesis of secondary metabolites;ko00564//Glycerophospholipid metabolism;ko00561//Glycerolipid metabolism
ncbi_110024134	16.8667	24.3633	10.05	13.1933	LOC110024134	probable LRR receptor-like serine/threonine-protein kinase At2g16250	-
ncbi_110024153	7.03333	6.57	2.88	3.58	LOC110024153	phosphoinositide phospholipase C 2-like, transcript variant X1	ko01100//Metabolic pathways;ko04070//Phosphatidylinositol signaling system;ko00562//Inositol phosphate metabolism
ncbi_110024172	1.25	1.27667	0.51	0.683333	LOC110024172	isoflavone 2'-hydroxylase-like	ko01100//Metabolic pathways
ncbi_110024178	0.46	0.126667	0	0	LOC110024178	protein IWS1 homolog 1-like	-
ncbi_110024181	2.29333	0.17	0	0	LOC110024181	dof zinc finger protein DOF3.1-like	-
ncbi_110024198	21.9133	22.4133	14.2033	10.67	LOC110024198	uncharacterized LOC110024198, transcript variant X1	-
ncbi_110024201	37.82	41.46	19.1167	24.2467	LOC110024201	calcium-dependent protein kinase 10-like	ko04626//Plant-pathogen interaction
ncbi_110024222	71.01	65.6533	26.0367	39.64	LOC110024222	cationic amino acid transporter 2, vacuolar, transcript variant X1	-
ncbi_110024232	76.53	73.23	31.5833	39.57	LOC110024232	probable WRKY transcription factor 57	-
ncbi_110024242	1.59333	1.15	0	0	LOC110024242	perakine reductase-like	-
ncbi_110024245	0.616667	0.4	0	0	LOC110024245	2-methyl-6-phytyl-1,4-hydroquinone methyltransferase, chloroplastic-like, transcript variant X1	ko01100//Metabolic pathways;ko01110//Biosynthesis of secondary metabolites;ko00130//Ubiquinone and other terpenoid-quinone biosynthesis
ncbi_110024250	0.616667	0.866667	0.32	0.4	LOC110024250	L10-interacting MYB domain-containing protein-like	-
ncbi_110024257	1.02	0.933333	0	0	LOC110024257	uncharacterized LOC110024257, transcript variant X1	-
ncbi_110024285	0.473333	1.15667	0	0	LOC110024285	methylcrotonoyl-CoA carboxylase subunit alpha, mitochondrial-like	ko01100//Metabolic pathways;ko00280//Valine, leucine and isoleucine degradation
ncbi_110024333	22.62	21.2233	3.27	7.98667	LOC110024333	WD repeat-containing protein 43-like	ko03008//Ribosome biogenesis in eukaryotes
ncbi_110024346	30.12	34.7967	2.22667	1.03	LOC110024346	callose synthase 9-like, transcript variant X1	-
ncbi_110024347	49.6933	50.6467	18.1067	18.9867	LOC110024347	alpha,alpha-trehalose-phosphate synthase [UDP-forming] 1-like, transcript variant X1	ko01100//Metabolic pathways;ko00500//Starch and sucrose metabolism
ncbi_110024355	79.8467	106.247	39.8033	34.2433	LOC110024355	110 kDa U5 small nuclear ribonucleoprotein component CLO-like	ko03040//Spliceosome
ncbi_110024356	16.6567	18.4733	8.95667	9.04667	LOC110024356	uncharacterized LOC110024356	-
ncbi_110024374	9.91	11.1633	5.64	5.39667	LOC110024374	DNA-directed RNA polymerase 1B, mitochondrial-like	-
ncbi_110024390	0.493333	0.283333	0	0	LOC110024390	redox-regulatory protein FAM213A-like	-
ncbi_110024393	18.9133	17.0933	8.99	7.12	LOC110024393	uncharacterized LOC110024393, transcript variant X1	-
ncbi_110024401	21.7633	23.37	10.3067	10.27	LOC110024401	SAC3 family protein C	-
ncbi_110024409	0.473333	0.47	0	0	LOC110024409	cytochrome P450 81E8-like	ko01100//Metabolic pathways
ncbi_110024430	11.2467	7.83333	4.36	4.80667	LOC110024430	CBL-interacting protein kinase 7-like	-
ncbi_110024442	436.78	528.49	282.363	211.943	LOC110024442	cysteine proteinase inhibitor 12-like	-
ncbi_110024468	15.89	14.0033	4.71333	5.89	LOC110024468	E3 ubiquitin protein ligase DRIP2-like, transcript variant X1	-
ncbi_110024475	171.95	156.46	53.1967	47.8767	LOC110024475	E3 ubiquitin-protein ligase EL5	-
ncbi_110024491	66.4933	85.3067	43.9533	42.4033	LOC110024491	carotenoid 9,10(9',10')-cleavage dioxygenase 1-like	-
ncbi_110024512	10.9567	12.9667	4.94333	3.83333	LOC110024512	pentatricopeptide repeat-containing protein At2g22410, mitochondrial, transcript variant X1	-
ncbi_110024515	3.39	4.53667	0.85	0.533333	LOC110024515	AAA-ATPase At3g50940-like	-
ncbi_110024534	26.7833	26.4367	6.43333	8.07333	LOC110024534	uncharacterized LOC110024534	-
ncbi_110024568	2.99	2.07	0	0	LOC110024568	protein SPT2 homolog	-
ncbi_110024608	79.7833	40.6	2.83	1.85	LOC110024608	probable xyloglucan endotransglucosylase/hydrolase protein 23	ko04075//Plant hormone signal transduction
ncbi_110024632	168.337	184.607	109.087	90.39	LOC110024632	plasma membrane ATPase	ko00190//Oxidative phosphorylation
ncbi_110024641	10.6167	11.5033	5.35333	6.25667	LOC110024641	L-2-hydroxyglutarate dehydrogenase, mitochondrial, transcript variant X1	-
ncbi_110024645	18.4033	14.0633	5.82333	5.92667	LOC110024645	cationic amino acid transporter 6, chloroplastic-like	-
ncbi_110024668	65.0033	81.5033	34.96	21.3533	LOC110024668	mitogen-activated protein kinase kinase kinase 3	-
ncbi_110024698	0.26	0.176667	0	0	LOC110024698	non-specific lipid-transfer protein-like protein At2g13820	-
ncbi_110024709	10.5433	12.6967	4.36333	6.32	LOC110024709	mediator of RNA polymerase II transcription subunit 30	-
ncbi_110024753	2.91667	2.87	0	0	LOC110024753	protein FAR1-RELATED SEQUENCE 5-like, transcript variant X1	-
ncbi_110024757	12.02	11.4867	1.94	3.14	LOC110024757	uncharacterized LOC110024757, transcript variant X1	-
ncbi_110024774	35.8467	36.1767	18.4	16.7933	LOC110024774	fatty acid amide hydrolase, transcript variant X1	-
ncbi_110024784	0.436667	0.226667	0	0	LOC110024784	3-ketoacyl-CoA synthase 17-like	ko01100//Metabolic pathways;ko01110//Biosynthesis of secondary metabolites;ko04626//Plant-pathogen interaction;ko00062//Fatty acid elongation
ncbi_110024790	20.84	21.6967	9.47	6.96333	LOC110024790	uncharacterized LOC110024790	ko03008//Ribosome biogenesis in eukaryotes
ncbi_110024793	12.1167	16.3	5.94	8.31	LOC110024793	serine/threonine-protein kinase rio1-like	ko03008//Ribosome biogenesis in eukaryotes
ncbi_110024794	9.65	9.32333	4.37667	4.10333	LOC110024794	uncharacterized LOC110024794	-
ncbi_110024800	76.7067	78.3733	29.8967	19.05	LOC110024800	sucrose-phosphate synthase	ko01100//Metabolic pathways;ko00500//Starch and sucrose metabolism
ncbi_110024804	16.3467	17.3933	7.46333	8.90667	LOC110024804	probable inactive ATP-dependent zinc metalloprotease FTSHI 5, chloroplastic, transcript variant X2	-
ncbi_110024828	37.5533	47.4	18.1033	26.06	LOC110024828	endoplasmic reticulum metallopeptidase 1, transcript variant X1	-
ncbi_110024830	13.81	15.7167	8.12333	6.47667	LOC110024830	psbP domain-containing protein 7, chloroplastic	-
ncbi_110024840	0.206667	0.14	0	0	LOC110024840	bidirectional sugar transporter SWEET14-like	-
ncbi_110024844	26.34	28.3933	9.46	10.73	LOC110024844	ribulose-phosphate 3-epimerase, cytoplasmic isoform	ko01100//Metabolic pathways;ko01110//Biosynthesis of secondary metabolites;ko01200//Carbon metabolism;ko01230//Biosynthesis of amino acids;ko00040//Pentose and glucuronate interconversions;ko00710//Carbon fixation in photosynthetic organisms;ko00030//Pentose phosphate pathway
ncbi_110024846	75.0933	117.813	36.4133	33.9867	LOC110024846	uncharacterized LOC110024846	-
ncbi_110024871	17.59	20.2233	6.74667	9.48667	LOC110024871	E3 ubiquitin-protein ligase PRT6, transcript variant X6	-
ncbi_110024878	25.3767	25.3967	12.3133	16.6467	LOC110024878	uncharacterized LOC110024878, transcript variant X1	-
ncbi_110024905	11.2767	10.56	4.31	6.87333	LOC110024905	RNA polymerase II C-terminal domain phosphatase-like 3, transcript variant X1	-
ncbi_110024924	85.4933	93.7367	41.84	36.9033	LOC110024924	alpha,alpha-trehalose-phosphate synthase [UDP-forming] 5-like, transcript variant X1	ko01100//Metabolic pathways;ko00500//Starch and sucrose metabolism
ncbi_110024958	15.3067	11.37	7.17667	8.03	LOC110024958	protein-tyrosine sulfotransferase	-
ncbi_110024966	0.486667	0.4	0	0	LOC110024966	transcription factor ILI6-like	-
ncbi_110024974	0.156667	0.0833333	0	0	LOC110024974	UDP-D-xylose:L-fucose alpha-1,3-D-xylosyltransferase MGP4-like, transcript variant X1	-
ncbi_110024990	0.83	0.156667	0	0	LOC110024990	ethylene-responsive transcription factor ERF109-like	-
ncbi_110025015	304.303	277.52	127.353	150.28	LOC110025015	endoglucanase 9-like	-
ncbi_110025057	1.83	0.66	0	0	LOC110025057	uncharacterized LOC110025057	-
ncbi_110025060	0.716667	0.24	0	0	LOC110025060	probable calcium-binding protein CML30	ko04626//Plant-pathogen interaction;ko04016//MAPK signaling pathway - plant;ko04070//Phosphatidylinositol signaling system
ncbi_110025061	0.256667	0.173333	0	0	LOC110025061	uncharacterized mitochondrial protein AtMg00810-like	-
ncbi_110025092	126.133	137.37	55.0733	58.5333	LOC110025092	puromycin-sensitive aminopeptidase, transcript variant X1	ko01100//Metabolic pathways;ko00480//Glutathione metabolism
ncbi_110025108	0.22	0.18	0	0	LOC110025108	putative nuclease HARBI1	-
ncbi_110025119	3.19	2.74667	0.823333	0.866667	LOC110025119	caffeoylshikimate esterase-like	ko01100//Metabolic pathways;ko00561//Glycerolipid metabolism
ncbi_110025127	28.7133	24.5033	9.13333	10.6467	LOC110025127	myosin-17-like	-
ncbi_110025135	15.45	18.8533	0.926667	0.643333	LOC110025135	protein ILITYHIA-like	-
ncbi_110025151	29.6233	29.5967	18.78	14.6667	LOC110025151	NAC domain-containing protein 53-like	-
ncbi_110025158	13.4333	17.7467	4.42667	8.06667	LOC110025158	putative ATPase N2B	-
ncbi_110025176	0.323333	0.146667	0	0	LOC110025176	sugar transport protein 8-like	-
ncbi_110025191	10.39	13.0167	3.81667	2.55667	LOC110025191	cryptochrome DASH, chloroplastic/mitochondrial-like	-
ncbi_110025255	3.82667	4.73	1.6	0.996667	LOC110025255	uncharacterized LOC110025255	-
ncbi_110025264	47.2	58.4333	27.7833	36.8733	LOC110025264	retinoblastoma-related protein-like, transcript variant X1	-
ncbi_110025270	18.16	12.7467	1.59	2.45333	LOC110025270	leucine-rich repeat extensin-like protein 3, transcript variant X1	-
ncbi_110025290	29.6567	43.87	14.8333	17.7733	LOC110025290	E3 ubiquitin-protein ligase ORTHRUS 2-like	-
ncbi_110025292	43.9467	55.8633	31.0533	27.3233	LOC110025292	uncharacterized LOC110025292, transcript variant X1	-
ncbi_110025326	6.55333	8.75667	3.07667	4.29333	LOC110025326	TATA box-binding protein-associated factor RNA polymerase I subunit B, transcript variant X1	-
ncbi_110025349	16.7033	18.3333	7.47667	5.40333	LOC110025349	periodic tryptophan protein 2 homolog	ko03008//Ribosome biogenesis in eukaryotes
ncbi_110025370	25.9867	29.47	13.7433	12.3767	LOC110025370	protein Mpv17, transcript variant X1	ko04146//Peroxisome
ncbi_110025402	31.3467	36.84	8.97	6.77	LOC110025402	26S proteasome non-ATPase regulatory subunit 13 homolog B-like	ko03050//Proteasome
ncbi_110025404	16.9633	19.06	10.1633	8.71667	LOC110025404	sacsin, transcript variant X1	-
ncbi_110025544	45.9767	58.2267	28.6833	26.8133	LOC110025544	aconitate hydratase, cytoplasmic-like	ko01100//Metabolic pathways;ko01110//Biosynthesis of secondary metabolites;ko01200//Carbon metabolism;ko01230//Biosynthesis of amino acids;ko00630//Glyoxylate and dicarboxylate metabolism;ko01210//2-Oxocarboxylic acid metabolism;ko00020//Citrate cycle (TCA cycle)
ncbi_110025550	52.9933	48.9767	26.16	27.2833	LOC110025550	dolichyl-diphosphooligosaccharide--protein glycosyltransferase subunit STT3B	ko01100//Metabolic pathways;ko04141//Protein processing in endoplasmic reticulum;ko00510//N-Glycan biosynthesis
ncbi_110025553	24.2	26.6767	12.6433	15.1267	LOC110025553	probable pre-mRNA-splicing factor ATP-dependent RNA helicase DEAH5, transcript variant X1	ko03040//Spliceosome
ncbi_110025566	13.52	13.9967	3.22333	2.76333	LOC110025566	probable pre-mRNA-splicing factor ATP-dependent RNA helicase DEAH5	ko03040//Spliceosome
ncbi_110025570	82.68	65.54	36.9067	37.1767	LOC110025570	GPN-loop GTPase 3, transcript variant X1	-
ncbi_110025591	0.106667	0.03	0	0	LOC110025591	uncharacterized LOC110025591, transcript variant X1	-
ncbi_110025611	1.02	0.283333	0	0	LOC110025611	early nodulin-93-like	-
ncbi_110025623	14.8633	15.9967	6.46	6.21667	LOC110025623	copper transport protein ATX1-like	-
ncbi_110025636	18.66	23	10.4933	12.2567	LOC110025636	tRNA (cytosine(34)-C(5))-methyltransferase-like	-
ncbi_110025638	49.55	74.98	28	28.5567	LOC110025638	probable metal-nicotianamine transporter YSL6, transcript variant X1	-
ncbi_110025647	10.85	10.37	3.82	4.68667	LOC110025647	F-box protein At5g52880, transcript variant X1	-
ncbi_110025657	0.163333	0.0466667	0	0	LOC110025657	U-box domain-containing protein 52-like	-
ncbi_110025676	4.16	4.3	2.05333	1.69	LOC110025676	pentatricopeptide repeat-containing protein At4g21705, mitochondrial	-
ncbi_110025702	1.12	1.58	0	0	LOC110025702	pentatricopeptide repeat-containing protein At2g33680-like	-
ncbi_110025717	33.4767	38.1133	23.98	18.4567	LOC110025717	mediator of RNA polymerase II transcription subunit 4, transcript variant X1	-
ncbi_110025726	12.7333	14.1067	7.01	8.82333	LOC110025726	uncharacterized protein At1g51745-like, transcript variant X1	-
ncbi_110025743	3.05333	2.27333	1.16	1.35667	LOC110025743	bZIP transcription factor 27-like	-
ncbi_110025778	34.67	33.56	16.2633	14.61	LOC110025778	probable metal-nicotianamine transporter YSL12	-
ncbi_110025779	23.9733	29.9867	16.3767	12.8967	LOC110025779	ethylene-overproduction protein 1	-
ncbi_110025790	18.2967	22.5667	8.46667	6.42	LOC110025790	exocyst complex component EXO70A1	-
ncbi_110025794	4.26	2.00667	0	0	LOC110025794	uncharacterized LOC110025794, transcript variant X1	-
ncbi_110025804	32.7067	35.9267	20.53	14.0967	LOC110025804	myosin-binding protein 3-like	-
ncbi_110025809	0.313333	0.42	0	0	LOC110025809	dynamin-related protein 4C-like	-
ncbi_110025869	0.556667	1.17333	0	0	LOC110025869	peptidyl-prolyl cis-trans isomerase FKBP18, chloroplastic-like	-
ncbi_110025877	9.03667	0.373333	0	0	LOC110025877	RHOMBOID-like protein 2	-
ncbi_110025889	1.90667	4.37667	0	0	LOC110025889	early nodulin-like protein 2	-
ncbi_110025890	21.6733	24.62	7.95333	7.61333	LOC110025890	nuclear export mediator factor NEMF homolog	-
ncbi_110025906	38.5333	36.6567	16.3933	14.16	LOC110025906	probable cellulose synthase A catalytic subunit 5 [UDP-forming]	-
ncbi_110025932	2.60333	0.286667	0	0	LOC110025932	uncharacterized LOC110025932	-
ncbi_110025936	4.32333	4.55667	2.17	1.6	LOC110025936	G-type lectin S-receptor-like serine/threonine-protein kinase LECRK3	-
ncbi_110025964	0.413333	1.57333	0	0	LOC110025964	putative proline-rich receptor-like protein kinase PERK6	-
ncbi_110026012	20.3933	22.6667	7.53333	10.56	LOC110026012	regulatory-associated protein of TOR 1-like	ko04136//Autophagy - other eukaryotes
ncbi_110026026	2.31667	0.856667	0	0	LOC110026026	coatomer subunit beta'-1-like, transcript variant X1	-
ncbi_110026029	49.6433	66.8867	27.27	31.24	LOC110026029	ABC transporter F family member 3, transcript variant X1	-
ncbi_110026038	19.9167	25.77	12.8333	16.3633	LOC110026038	pre-rRNA-processing protein esf1, transcript variant X1	-
ncbi_110026051	83.97	92.6367	53.7333	41.63	LOC110026051	GEM-like protein 1, transcript variant X1	-
ncbi_110026071	1.08333	1.70667	0	0	LOC110026071	floral homeotic protein AGAMOUS-like	-
ncbi_110026078	25.79	30.61	14.29	15.86	LOC110026078	protein ELC-like, transcript variant X1	ko04144//Endocytosis
ncbi_110026107	19.2933	21.89	7.06667	9.10333	LOC110026107	lysine-specific demethylase JMJ25-like, transcript variant X1	-
ncbi_110026130	0.3	2.20333	0	0	LOC110026130	uncharacterized LOC110026130, transcript variant X1	-
ncbi_110026140	8.80667	6.34	2.03667	1.99667	LOC110026140	glutamate receptor 2.8-like	-
ncbi_110026161	2.43	2.88667	0	0	LOC110026161	uncharacterized LOC110026161	-
ncbi_110026162	35.55	31.49	8.61	17.0567	LOC110026162	uncharacterized LOC110026162	-
ncbi_110026176	0.916667	2.86667	0	0	LOC110026176	uncharacterized LOC110026176	-
ncbi_110026238	0.39	0.266667	0	0	LOC110026238	glycerophosphodiester phosphodiesterase GDPDL7-like	-
ncbi_110026247	62.05	91.9633	22.45	18.8533	LOC110026247	plant UBX domain-containing protein 4-like	ko04141//Protein processing in endoplasmic reticulum
ncbi_110026267	250.3	298.53	86.44	60.8567	LOC110026267	transcription factor MYB44-like	ko04626//Plant-pathogen interaction
ncbi_110026271	7.36667	11.2833	2.97	2.23	LOC110026271	calmodulin-binding protein 60 A	-
ncbi_110026282	13.34	14.5367	7.26333	10.02	LOC110026282	RNA polymerase II C-terminal domain phosphatase-like 1, transcript variant X1	-
ncbi_110026301	142.627	139.56	47.78	69.33	LOC110026301	WAT1-related protein At4g08300-like	-
ncbi_110026304	2.61667	3.5	1.68667	1.48333	LOC110026304	cyclin-J18-like, transcript variant X1	-
ncbi_110026314	32.7267	31.12	5.76333	3.57333	LOC110026314	serine/arginine-rich splicing factor 11-like	-
ncbi_110026327	0.273333	0.35	0	0	LOC110026327	ubiquitin-conjugating enzyme 15-like	ko04120//Ubiquitin mediated proteolysis
ncbi_110026331	0.173333	0.426667	0	0	LOC110026331	uncharacterized LOC110026331	-
ncbi_110026338	4.07667	4.98	2.22667	1.85	LOC110026338	ethylene-responsive transcription factor ERF096-like	-
ncbi_110026349	7.01667	10.18	4.69333	5.34333	LOC110026349	zinc finger protein 4-like, transcript variant X1	-
ncbi_110026358	0.253333	0.34	0	0	LOC110026358	uncharacterized LOC110026358	-
ncbi_110026374	1.62333	0.653333	0	0	LOC110026374	serine carboxypeptidase-like 16	-
ncbi_110026383	8.72	13.83	2.89	1.58333	LOC110026383	lysine-specific demethylase JMJ706-like, transcript variant X1	-
ncbi_110026396	13.4467	13.5933	2.83	3.19333	LOC110026396	von Willebrand factor A domain-containing protein DDB_G0292740-like	-
ncbi_110026400	40.71	42.6667	20.1933	13.0533	LOC110026400	la-related protein 1A	-
ncbi_110026411	0.196667	0.0566667	0	0	LOC110026411	uncharacterized LOC110026411, transcript variant X1	-
ncbi_110026413	131.203	145.383	76.9667	56.1633	LOC110026413	2-oxoglutarate dehydrogenase, mitochondrial-like	ko01100//Metabolic pathways;ko01110//Biosynthesis of secondary metabolites;ko01200//Carbon metabolism;ko00380//Tryptophan metabolism;ko00020//Citrate cycle (TCA cycle);ko00310//Lysine degradation
ncbi_110026419	40.6933	57.3567	23.4633	28.2233	LOC110026419	ETHYLENE INSENSITIVE 3-like 1 protein, transcript variant X1	ko04075//Plant hormone signal transduction;ko04016//MAPK signaling pathway - plant
ncbi_110026438	0.406667	0.0766667	0	0	LOC110026438	short-chain dehydrogenase TIC 32, chloroplastic-like	-
ncbi_110026440	12.1867	12.0867	3.63667	4.05667	LOC110026440	type II inositol polyphosphate 5-phosphatase 15-like, transcript variant X1	-
ncbi_110026443	0.753333	0.0966667	0	0	LOC110026443	probable mannitol dehydrogenase	ko01100//Metabolic pathways;ko01110//Biosynthesis of secondary metabolites;ko00940//Phenylpropanoid biosynthesis
ncbi_110026448	328.427	293.157	80.1367	69.08	LOC110026448	calmodulin-binding protein 25-like	-
ncbi_110026460	6.49	4.21333	1.14	1.43333	LOC110026460	uncharacterized LOC110026460	-
ncbi_110026513	1.04	0.39	0	0	LOC110026513	NAC domain-containing protein 7-like	-
ncbi_110026518	0.173333	0.173333	0	0	LOC110026518	monocopper oxidase-like protein SKU5	-
ncbi_110026522	1.74333	0.58	0	0	LOC110026522	uncharacterized LOC110026522	-
ncbi_110026524	1.55	3.54667	0	0	LOC110026524	3-hydroxyisobutyryl-CoA hydrolase-like protein 3, mitochondrial	ko01100//Metabolic pathways;ko01200//Carbon metabolism;ko00280//Valine, leucine and isoleucine degradation;ko00410//beta-Alanine metabolism;ko00640//Propanoate metabolism
ncbi_110026542	137.1	132.58	47.0933	41.0733	LOC110026542	uncharacterized LOC110026542	-
ncbi_110026559	0.27	0.17	0	0	LOC110026559	U-box domain-containing protein 1-like	-
ncbi_110026586	16.5767	12.6867	7.28667	8.15667	LOC110026586	haloacid dehalogenase-like hydrolase domain-containing protein 3, transcript variant X1	-
ncbi_110026620	12.5833	12.8767	3.3	6.46	LOC110026620	HD domain-containing protein 2	-
ncbi_110026668	252.977	248.32	113.543	89.0733	LOC110026668	sucrose synthase 4-like	ko01100//Metabolic pathways;ko00500//Starch and sucrose metabolism
ncbi_110026670	0.233333	0.69	0	0	LOC110026670	kinesin-like protein KIN-5A	-
ncbi_110026702	15.13	16.0367	7.25333	6.34	LOC110026702	uncharacterized LOC110026702	-
ncbi_110026708	34.3367	41.6133	23.9967	19.6833	LOC110026708	putative 1-phosphatidylinositol-3-phosphate 5-kinase FAB1D, transcript variant X1	ko01100//Metabolic pathways;ko04145//Phagosome;ko04070//Phosphatidylinositol signaling system;ko00562//Inositol phosphate metabolism
ncbi_110026724	65.28	59.43	23.6667	15.2267	LOC110026724	uncharacterized LOC110026724	-
ncbi_110026727	13.73	12.11	0	0	LOC110026727	kinesin-like protein KIN-13A	-
ncbi_110026743	24.89	26.7233	8.92333	9.23667	LOC110026743	exocyst complex component SEC15B	-
ncbi_110026752	2.08667	3.62667	0	0	LOC110026752	universal stress protein Sll1388-like	-
ncbi_110026756	8.21667	5.08667	2.29333	2.96667	LOC110026756	probable polygalacturonase	-
ncbi_110026764	1.42667	1.27333	0	0	LOC110026764	CBL-interacting protein kinase 32-like, transcript variant X1	-
ncbi_110026773	0.35	0.183333	0	0	LOC110026773	RING-H2 finger protein ATL57-like	-
ncbi_110026797	2.57667	3.9	0.28	0.703333	LOC110026797	potassium channel AKT1-like	-
ncbi_110026804	0.283333	0.496667	0	0	LOC110026804	uncharacterized LOC110026804, transcript variant X1	-
ncbi_110026811	5.24333	6.27	3.46	2.95667	LOC110026811	uncharacterized LOC110026811	-
ncbi_110026815	8.02667	7.37	2.35667	2.59	LOC110026815	protein disulfide-isomerase-like	ko04141//Protein processing in endoplasmic reticulum
ncbi_110026821	0.256667	0.193333	0	0	LOC110026821	putative nuclease HARBI1, transcript variant X1	-
ncbi_110026826	5.72	2.81333	0.583333	0.873333	LOC110026826	cationic peroxidase 1-like	ko01100//Metabolic pathways;ko01110//Biosynthesis of secondary metabolites;ko00940//Phenylpropanoid biosynthesis
ncbi_110026875	35.7167	40.91	19.73	15.04	LOC110026875	glycylpeptide N-tetradecanoyltransferase 1-like	-
ncbi_110026985	0.283333	0.25	0	0	LOC110026985	uncharacterized LOC110026985	-
ncbi_110026997	39.8733	43.0233	21.2333	25.9433	LOC110026997	enhancer of mRNA-decapping protein 4-like, transcript variant X1	ko03018//RNA degradation
ncbi_110027013	53.8467	54.49	26.68	23.0933	LOC110027013	E3 ubiquitin-protein ligase UPL3, transcript variant X2	ko04120//Ubiquitin mediated proteolysis
ncbi_110027014	0.113333	0.476667	0	0	LOC110027014	ethylene-responsive transcription factor WRI1-like	-
ncbi_110027026	0.04	0.0266667	0	0	LOC110027026	ABC transporter G family member 36-like	-
ncbi_110027028	12.5767	15.0633	4.53333	3.22	LOC110027028	zinc finger protein CONSTANS-LIKE 9	-
ncbi_110027036	37.5867	36.3033	16.13	20.8367	LOC110027036	short-chain dehydrogenase/reductase family 42E member 1, transcript variant X1	-
ncbi_110027037	4.05333	10.1967	0	0	LOC110027037	uncharacterized LOC110027037	-
ncbi_110027044	31.4267	34.0067	5.90333	4.54	LOC110027044	tubulin-folding cofactor D-like, transcript variant X1	-
ncbi_110027049	14.5667	14.2733	3.03333	5.40667	LOC110027049	uncharacterized LOC110027049, transcript variant X1	-
ncbi_110027053	43.7067	64.2367	1.54667	3.88	LOC110027053	putative DNA ligase 4	ko03450//Non-homologous end-joining
ncbi_110027076	42.0433	54.0933	16.83	21.1367	LOC110027076	protein transport protein SEC16A homolog, transcript variant X1	-
ncbi_110027106	112.91	130.167	41.3667	29.4933	LOC110027106	callose synthase 3	-
ncbi_110027109	73.9167	79.8467	35.1567	24.4467	LOC110027109	ALG-2 interacting protein X	ko04144//Endocytosis
ncbi_110027111	68.4667	50.3867	19.9967	23.3267	LOC110027111	probable nucleoredoxin 1	-
ncbi_110027115	10.8633	12.5167	3.90333	3.37333	LOC110027115	putative E3 ubiquitin-protein ligase LIN-1	-
ncbi_110027116	26.3067	30.5	14.9633	15.18	LOC110027116	translocase of chloroplast 120, chloroplastic-like	-
ncbi_110027119	0.473333	1.82	0	0	LOC110027119	uncharacterized LOC110027119	-
ncbi_110027174	43.2167	39.3467	19.8333	17.1233	LOC110027174	serpin-ZXA	-
ncbi_110027177	60.42	72.57	37.2333	30.28	LOC110027177	serine/threonine-protein kinase SAPK10	ko04075//Plant hormone signal transduction;ko04016//MAPK signaling pathway - plant
ncbi_110027189	41.4467	49.19	16.9267	15.3833	LOC110027189	chromatin structure-remodeling complex protein SYD	-
ncbi_110027237	488.693	446.94	256.45	240.583	LOC110027237	LOB domain-containing protein 37-like	-
ncbi_110027239	0.186667	0.0733333	0	0	LOC110027239	putative leucine-rich repeat receptor-like serine/threonine-protein kinase At2g24130	-
ncbi_110027245	40.5033	38.88	1.95667	4.97333	LOC110027245	uncharacterized LOC110027245	ko01100//Metabolic pathways;ko00520//Amino sugar and nucleotide sugar metabolism
ncbi_110027246	0.816667	0.836667	0	0	LOC110027246	uncharacterized LOC110027246	-
ncbi_110027275	5.01667	0.84	0	0	LOC110027275	calmodulin-like protein 3	ko04626//Plant-pathogen interaction;ko04016//MAPK signaling pathway - plant;ko04070//Phosphatidylinositol signaling system
ncbi_110027326	134.84	113.29	40.9767	26.5267	LOC110027326	E3 ubiquitin-protein ligase CIP8-like, transcript variant X1	-
ncbi_110027331	0.81	0.366667	0	0	LOC110027331	protein DETOXIFICATION 21-like, transcript variant X1	-
ncbi_110027345	3.39333	2.64333	0.78	0.85	LOC110027345	glycerol-3-phosphate dehydrogenase [NAD(+)], chloroplastic, transcript variant X1	ko01110//Biosynthesis of secondary metabolites;ko00564//Glycerophospholipid metabolism
ncbi_110027357	9.67667	12.2333	5.55667	5.74667	LOC110027357	serine/threonine-protein kinase STN8, chloroplastic, transcript variant X1	-
ncbi_110027364	6.85667	3.23333	0.96	1.14667	LOC110027364	phospholipase A1-Ibeta2, chloroplastic-like	-
ncbi_110027370	0.41	0.826667	0	0	LOC110027370	uncharacterized LOC110027370	-
ncbi_110027378	23.4067	24.2133	14.55	11.3533	LOC110027378	uncharacterized LOC110027378	-
ncbi_110027386	0.146667	0.12	0	0	LOC110027386	RNA demethylase ALKBH5-like	-
ncbi_110027396	7.78	7.17	3.29333	3.51	LOC110027396	bromodomain-containing protein C631.02-like	-
ncbi_110027399	131.773	188.203	80.4867	83.7167	LOC110027399	alanine--tRNA ligase	ko00970//Aminoacyl-tRNA biosynthesis
ncbi_110027413	59.3967	67.5333	34.6467	30.53	LOC110027413	alpha,alpha-trehalose-phosphate synthase [UDP-forming] 6-like	ko01100//Metabolic pathways;ko00500//Starch and sucrose metabolism
ncbi_110027437	243.673	408.96	66.9367	62.5933	LOC110027437	uncharacterized LOC110027437	-
ncbi_110027443	1.17667	0.133333	0	0	LOC110027443	ethylene-responsive transcription factor ERF061-like	-
ncbi_110027457	0.436667	0.66	0	0	LOC110027457	uncharacterized mitochondrial protein AtMg00810-like	-
ncbi_110027458	6.37667	4.85333	0.796667	0.493333	LOC110027458	probable inactive receptor kinase RLK902	-
ncbi_110027469	11.6867	9.95667	3.78667	5.24667	LOC110027469	probable plastid-lipid-associated protein 4, chloroplastic	-
ncbi_110027515	0.253333	0.17	0	0	LOC110027515	mannan endo-1,4-beta-mannosidase 1-like, transcript variant X2	ko00051//Fructose and mannose metabolism
ncbi_110027528	101.04	89.6267	38.07	25.3433	LOC110027528	probable mannitol dehydrogenase	ko01100//Metabolic pathways;ko01110//Biosynthesis of secondary metabolites;ko00940//Phenylpropanoid biosynthesis
ncbi_110027584	53.7833	77.2133	32.4867	28.14	LOC110027584	UPF0481 protein At3g47200-like	-
ncbi_110027619	34.9233	44.13	0.9	4.53	LOC110027619	probable glutathione peroxidase 5	ko00480//Glutathione metabolism;ko00590//Arachidonic acid metabolism
ncbi_110027699	0.296667	0.113333	0	0	LOC110027699	3-ketoacyl-CoA synthase 12-like	ko01100//Metabolic pathways;ko01110//Biosynthesis of secondary metabolites;ko04626//Plant-pathogen interaction;ko00062//Fatty acid elongation
ncbi_110027705	18.7	19.8	9.7	7.73667	LOC110027705	phospholipase SGR2, transcript variant X1	-
ncbi_110027726	44.4033	48.2633	27.17	18.9267	LOC110027726	patatin-like protein 6, transcript variant X1	-
ncbi_110027734	283.1	346.04	153.177	102.823	LOC110027734	probable serine incorporator	-
ncbi_110027735	4.58	5.24	1.87	0.993333	LOC110027735	uncharacterized LOC110027735	-
ncbi_110027761	0.11	0.0933333	0	0	LOC110027761	transcription factor bHLH52-like	-
ncbi_110027783	13.54	16.53	4.82	6.36	LOC110027783	homeobox-DDT domain protein RLT3	-
ncbi_110027791	25.2	21.2467	6.04	3.55	LOC110027791	guanine nucleotide exchange factor SPIKE 1	-
ncbi_110027811	0.68	0.956667	0	0	LOC110027811	cytochrome P450 94B3-like	-
ncbi_110027827	5.39667	3.34667	0.79	1.10333	LOC110027827	transcription factor RAX2-like	ko04626//Plant-pathogen interaction
ncbi_110027843	0.873333	0.803333	0	0	LOC110027843	acyltransferase-like protein At1g54570, chloroplastic	-
ncbi_110027851	55.36	38.0033	3.02333	1.58667	LOC110027851	uncharacterized LOC110027851	-
ncbi_110027869	40.7167	25.4267	8.67	7.3	LOC110027869	endoribonuclease Dicer homolog 2a-like	-
ncbi_110027887	0.883333	0.113333	0	0	LOC110027887	pentatricopeptide repeat-containing protein At4g18520-like	-
ncbi_110027918	6.21333	7.28	2.80333	2.1	LOC110027918	serine/threonine-protein kinase fray2-like	-
ncbi_110027919	0.266667	0.05	0	0	LOC110027919	long-chain-fatty-acid--[acyl-carrier-protein] ligase AEE15, chloroplastic-like	ko01100//Metabolic pathways;ko04146//Peroxisome;ko01212//Fatty acid metabolism;ko00071//Fatty acid degradation;ko00061//Fatty acid biosynthesis
ncbi_110027978	38.5467	47.1867	19.7633	16.09	LOC110027978	nuclear pore complex protein NUP96	ko03013//RNA transport
ncbi_110027982	68.52	75.71	34.5033	40.23	LOC110027982	probable flavin-containing monooxygenase 1	-
ncbi_110028001	51.4433	69.8067	35.75	33.0833	LOC110028001	serine/threonine-protein phosphatase BSL3	-
ncbi_110028060	29.4233	30.1867	10.45	6.82	LOC110028060	putative leucine-rich repeat receptor-like serine/threonine-protein kinase At2g14440	-
ncbi_110028062	0.493333	1.11333	0	0	LOC110028062	zinc finger protein ZAT7-like	-
ncbi_110028064	17.2567	17.2133	4.69667	6.02333	LOC110028064	probable protein phosphatase 2C 60	-
ncbi_110028081	297.167	192.503	63.93	72.0367	LOC110028081	E3 ubiquitin-protein ligase RDUF2	-
ncbi_110028098	4.82667	3.86	1.26	1.89	LOC110028098	thioredoxin-like 2, chloroplastic	-
ncbi_110028123	81.36	97.0867	46.11	29.9033	LOC110028123	ERAD-associated E3 ubiquitin-protein ligase component HRD3, transcript variant X1	ko04141//Protein processing in endoplasmic reticulum
ncbi_110028174	1.05667	0.873333	0	0	LOC110028174	ganglioside-induced differentiation-associated protein 2-like	-
ncbi_110028188	109.65	91.8067	37.3133	53.8067	LOC110028188	probable CCR4-associated factor 1 homolog 7	ko03018//RNA degradation
ncbi_110028192	0.403333	0.263333	0	0	LOC110028192	asparagine--tRNA ligase, cytoplasmic 2-like, transcript variant X1	ko00970//Aminoacyl-tRNA biosynthesis
ncbi_110028241	0.223333	0.313333	0	0	LOC110028241	uncharacterized LOC110028241	-
ncbi_110028255	1.86	2.16	0	0	LOC110028255	uncharacterized LOC110028255	-
ncbi_110028265	22.0267	25.8433	10.95	14.36	LOC110028265	HEAT repeat-containing protein 5B	-
ncbi_110028309	6.13667	5.29333	2.82333	3.6	LOC110028309	peroxidase P7-like, transcript variant X1	ko01100//Metabolic pathways;ko01110//Biosynthesis of secondary metabolites;ko00940//Phenylpropanoid biosynthesis
ncbi_110028310	107.47	95.21	45.2933	42.3433	LOC110028310	peroxidase 4-like	ko01100//Metabolic pathways;ko01110//Biosynthesis of secondary metabolites;ko00940//Phenylpropanoid biosynthesis
ncbi_110028358	33.06	22.21	8.10667	7.18667	LOC110028358	probable protein phosphatase 2C 25	-
ncbi_110028388	14.8567	14.0367	6.11333	6.90667	LOC110028388	phospholipase D zeta 1	ko01100//Metabolic pathways;ko01110//Biosynthesis of secondary metabolites;ko04144//Endocytosis;ko00564//Glycerophospholipid metabolism;ko00565//Ether lipid metabolism
ncbi_110028403	32.8833	51.8067	20.9333	19.22	LOC110028403	uncharacterized LOC110028403	-
ncbi_110028418	0.206667	0.483333	0	0	LOC110028418	putative Myb family transcription factor At1g14600	-
ncbi_110028426	0.166667	0.0466667	0	0	LOC110028426	cation/H(+) antiporter 15-like	-
ncbi_110028440	0.133333	0.09	0	0	LOC110028440	polygalacturonase-like	ko01100//Metabolic pathways;ko00040//Pentose and glucuronate interconversions
ncbi_110028453	1.16667	0.22	0	0	LOC110028453	uncharacterized LOC110028453	-
ncbi_110028479	22.26	25.3667	13.24	10.79	LOC110028479	uncharacterized LOC110028479	-
ncbi_110028485	111.463	110.357	42.56	38.1333	LOC110028485	ABC transporter G family member 39-like, transcript variant X1	-
ncbi_110028501	10.1467	8.35	4.22667	5.11667	LOC110028501	uncharacterized aarF domain-containing protein kinase 1, transcript variant X1	-
ncbi_110028514	1.27333	1.50667	0	0	LOC110028514	pentatricopeptide repeat-containing protein At3g53360, mitochondrial-like	-
ncbi_110028523	1.06	0.966667	0	0	LOC110028523	uncharacterized LOC110028523	-
ncbi_110028546	1.71667	0.123333	0	0	LOC110028546	probable methyltransferase PMT16	-
ncbi_110028554	0.223333	0.65	0	0	LOC110028554	EPIDERMAL PATTERNING FACTOR-like protein 5	-
ncbi_110028575	19.22	20.7633	9.50667	7.68333	LOC110028575	E3 ubiquitin-protein ligase UPL1-like, transcript variant X1	ko04120//Ubiquitin mediated proteolysis
ncbi_110028586	4.25333	0.74	0	0	LOC110028586	glucan endo-1,3-beta-glucosidase 5-like	-
ncbi_110028596	17.2333	18.6133	9.10667	9.47333	LOC110028596	bZIP transcription factor 39-like, transcript variant X1	-
ncbi_110028614	0.253333	0.423333	0	0	LOC110028614	65-kDa microtubule-associated protein 9-like	-
ncbi_110028630	8.75	9.98333	4.43667	2.64	LOC110028630	vesicle-associated protein 2-1-like, transcript variant X1	-
ncbi_110028635	48.0267	54.82	26.1167	35.2533	LOC110028635	metacaspase-1	-
ncbi_110028645	0.466667	0.423333	0	0	LOC110028645	pathogenesis-related genes transcriptional activator PTI5-like	-
ncbi_110028669	0.103333	0.0833333	0	0	LOC110028669	pectinesterase-like	ko01100//Metabolic pathways;ko00040//Pentose and glucuronate interconversions
ncbi_110028683	6.60333	10.05	1.61	2.51667	LOC110028683	protein FAR1-RELATED SEQUENCE 5-like	-
ncbi_110028689	39.0933	50.6	24.7333	25.1633	LOC110028689	serine/threonine-protein kinase tricorner-like	-
ncbi_110028699	185.763	223.91	126.23	110.53	LOC110028699	ethylene-responsive transcription factor 1, transcript variant X1	-
ncbi_110028762	82.8567	85.6067	11.77	12.9	LOC110028762	subtilisin-like protease SBT2.5, transcript variant X1	-
ncbi_110028777	20.4867	23.5167	11.5967	13.2667	LOC110028777	serine/threonine-protein kinase BLUS1-like, transcript variant X1	-
ncbi_110028820	1.93333	0.5	0	0	LOC110028820	polygalacturonase-like	ko01100//Metabolic pathways;ko00040//Pentose and glucuronate interconversions
ncbi_110028839	3.96667	4.25667	1.23333	0.863333	LOC110028839	pentatricopeptide repeat-containing protein At1g06140, mitochondrial-like, transcript variant X2	-
ncbi_110028859	4.93333	4.65667	2.39667	3.31333	LOC110028859	cysteine-rich receptor-like protein kinase 2	-
ncbi_110028914	47.2633	50.4367	23.2133	20	LOC110028914	acetyl-CoA carboxylase 1-like	ko01100//Metabolic pathways;ko01110//Biosynthesis of secondary metabolites;ko01212//Fatty acid metabolism;ko00620//Pyruvate metabolism;ko00061//Fatty acid biosynthesis;ko00640//Propanoate metabolism
ncbi_110028918	62.6867	79.2567	34.77	35.22	LOC110028918	UBP1-associated protein 2B-like, transcript variant X1	ko03040//Spliceosome
ncbi_110028922	0.933333	0.24	0	0	LOC110028922	uncharacterized LOC110028922, transcript variant X1	-
ncbi_110028924	13.2033	13.2833	2.52333	1.99	LOC110028924	uncharacterized LOC110028924, transcript variant X1	-
ncbi_110028948	44.5333	58.28	19.71	19.4067	LOC110028948	uncharacterized TPR repeat-containing protein At2g32450-like	-
ncbi_110028957	70.2133	96.0067	45.42	50.4833	LOC110028957	uncharacterized LOC110028957, transcript variant X1	-
ncbi_110028958	72.9433	110.113	34.8967	56.25	LOC110028958	uncharacterized LOC110028958, transcript variant X1	-
ncbi_110028985	2.93333	1.84	0	0	LOC110028985	uncharacterized LOC110028985, transcript variant X1	-
ncbi_110028991	17.7233	20.59	10.6267	6.73333	LOC110028991	protein TRIGALACTOSYLDIACYLGLYCEROL 4, chloroplastic	-
ncbi_110028992	62.1167	73.5067	28.0767	26.8	LOC110028992	uncharacterized oxidoreductase At4g09670-like	-
ncbi_110028997	0.266667	0.72	0	0	LOC110028997	protein FAR1-RELATED SEQUENCE 5-like	-
ncbi_110029012	0.296667	1.11667	0	0	LOC110029012	uncharacterized LOC110029012	-
ncbi_110029038	19.0367	34.0567	9.63667	11.15	LOC110029038	ATP-dependent 6-phosphofructokinase 2	ko01100//Metabolic pathways;ko01110//Biosynthesis of secondary metabolites;ko01200//Carbon metabolism;ko01230//Biosynthesis of amino acids;ko00010//Glycolysis / Gluconeogenesis;ko03018//RNA degradation;ko00051//Fructose and mannose metabolism;ko00030//Pentose phosphate pathway;ko00052//Galactose metabolism
ncbi_110029061	0.716667	0.85	0	0	LOC110029061	uncharacterized LOC110029061	-
ncbi_110029085	0.476667	1.43667	0	0	LOC110029085	acyl transferase 5-like	-
ncbi_110029087	16.21	16.69	5.88	4.27333	LOC110029087	protein TRIGALACTOSYLDIACYLGLYCEROL 4, chloroplastic	-
ncbi_110029101	2.81333	3.09	0.776667	0.36	LOC110029101	pentatricopeptide repeat-containing protein At2g33680	-
ncbi_110029104	54.5867	50.9133	15.84	8.77667	LOC110029104	hydroxymethylglutaryl-CoA synthase	ko01100//Metabolic pathways;ko01110//Biosynthesis of secondary metabolites;ko00280//Valine, leucine and isoleucine degradation;ko00900//Terpenoid backbone biosynthesis;ko00650//Butanoate metabolism;ko00072//Synthesis and degradation of ketone bodies
ncbi_110029117	30.98	40.74	9.39667	9.3	LOC110029117	DUF21 domain-containing protein At2g14520-like	-
ncbi_110029126	26.57	24.4667	11.72	12.69	LOC110029126	uncharacterized LOC110029126	-
ncbi_110029157	46.0333	53.8267	15.3	20.06	LOC110029157	ABC transporter C family member 2-like	-
ncbi_110029163	35.0267	43.8867	23.5667	21.5367	LOC110029163	lysine-specific demethylase JMJ25, transcript variant X1	-
ncbi_110029181	38.6733	62.1967	21.9733	19.75	LOC110029181	metal transporter Nramp3-like	-
ncbi_110029204	24.5933	39.1067	10.33	7.96	LOC110029204	ubiquitin carboxyl-terminal hydrolase 23-like	-
ncbi_110029212	4.74333	4.5	1.55333	2.72333	LOC110029212	yrdC domain-containing protein, mitochondrial	-
ncbi_110029250	51.28	70.5267	30.5233	33.38	LOC110029250	phosphatidylinositol 4-kinase beta 1-like	ko01100//Metabolic pathways;ko04070//Phosphatidylinositol signaling system;ko00562//Inositol phosphate metabolism
ncbi_110029256	0.483333	1.75667	0	0	LOC110029256	uncharacterized LOC110029256	-
ncbi_110029273	82.87	94.6133	37.64	25.26	LOC110029273	U-box domain-containing protein 8-like	-
ncbi_110029300	48.6033	42.6467	2.11	4.00667	LOC110029300	probable sulfate transporter 3.5	-
ncbi_110029306	1.09667	2.01667	0	0	LOC110029306	peroxidase P7-like	ko01100//Metabolic pathways;ko01110//Biosynthesis of secondary metabolites;ko00940//Phenylpropanoid biosynthesis
ncbi_110029317	16.9133	17.23	5.17667	6.96333	LOC110029317	mediator of RNA polymerase II transcription subunit 33A-like	-
ncbi_110029328	3.09	2.83	1.33	1.59	LOC110029328	GDSL esterase/lipase At5g37690	-
ncbi_110029341	9.37	10.1533	4.94667	6.31333	LOC110029341	BTB/POZ domain-containing protein At1g04390, transcript variant X1	-
ncbi_110029389	0.563333	1.33667	0	0	LOC110029389	uncharacterized LOC110029389	-
ncbi_110029394	4.24667	1.97	0	0	LOC110029394	sucrose synthase 5-like	ko01100//Metabolic pathways;ko00500//Starch and sucrose metabolism
ncbi_110029412	24.53	20.0233	8.82	10.53	LOC110029412	uncharacterized LOC110029412	-
ncbi_110029417	13.1733	14.32	4.00667	6.47	LOC110029417	exportin-T-like, transcript variant X1	ko03013//RNA transport
ncbi_110029427	4.33333	3.75333	1.77667	1.97667	LOC110029427	1-phosphatidylinositol-3-phosphate 5-kinase FAB1B-like, transcript variant X1	ko01100//Metabolic pathways;ko04145//Phagosome;ko04070//Phosphatidylinositol signaling system;ko00562//Inositol phosphate metabolism
ncbi_110029429	121.983	143.03	53.2467	38.4667	LOC110029429	KH domain-containing protein At4g18375, transcript variant X1	-
ncbi_110029455	17.7767	18.16	2.56333	1.16667	LOC110029455	trafficking protein particle complex II-specific subunit 130 homolog	-
ncbi_110029492	9.60333	8.78667	2.40333	3.80333	LOC110029492	tRNA-dihydrouridine(47) synthase [NAD(P)(+)]-like	-
ncbi_110029507	32.0067	29.5967	4.56	6.15333	LOC110029507	lysine-specific demethylase JMJ30	-
ncbi_110029525	3.58333	4.75333	0.423333	1.11	LOC110029525	pentatricopeptide repeat-containing protein At2g39620-like	-
ncbi_110029526	1.24	1.18667	0	0	LOC110029526	pentatricopeptide repeat-containing protein At3g16610-like	-
ncbi_110029530	5.04333	5.48333	0.763333	0.926667	LOC110029530	pentatricopeptide repeat-containing protein At4g33990-like	-
ncbi_110029537	16.01	15.1867	7.66333	5.90333	LOC110029537	glycoprotein 3-alpha-L-fucosyltransferase A-like, transcript variant X1	ko01100//Metabolic pathways
ncbi_110029551	0.686667	0.393333	0	0	LOC110029551	RNA demethylase ALKBH5-like	-
ncbi_110029560	9.38	11.42	3.7	2.35667	LOC110029560	transcriptional activator DEMETER-like, transcript variant X1	-
ncbi_110029572	8.68333	8.57667	1.87667	1.77333	LOC110029572	pentatricopeptide repeat-containing protein At5g52850, chloroplastic	-
ncbi_110029575	8.84667	10.5967	3.34667	5.21667	LOC110029575	uncharacterized LOC110029575	-
ncbi_110029582	3.92333	9.29667	0	0	LOC110029582	CSC1-like protein RXW8	-
ncbi_110029608	0.223333	0.57	0	0	LOC110029608	basic blue protein-like	-
ncbi_110029617	3.24667	2.57	0	0	LOC110029617	crocetin glucosyltransferase 3-like	-
ncbi_110029619	0.336667	0.47	0	0	LOC110029619	uncharacterized LOC110029619	-
ncbi_110029623	9.27	9.36667	1.31667	1.72333	LOC110029623	protein SCO1 homolog 1, mitochondrial	-
ncbi_110029626	22.5433	15.74	4.24667	6.69	LOC110029626	uncharacterized LOC110029626, transcript variant X1	-
ncbi_110029632	11.2933	10.4367	3.16333	3.97	LOC110029632	ABC transporter G family member 42-like	-
ncbi_110029669	71.56	63.9433	27.5267	20.3033	LOC110029669	glycylpeptide N-tetradecanoyltransferase 1-like, transcript variant X3	-
ncbi_110029670	172.083	181.82	77.2033	47.4267	LOC110029670	gibberellin 2-beta-dioxygenase 1	ko01110//Biosynthesis of secondary metabolites;ko00904//Diterpenoid biosynthesis
ncbi_110029702	1.33	3.52333	0	0	LOC110029702	uncharacterized LOC110029702, transcript variant X1	-
ncbi_110029802	15.9433	16.0067	4.27333	7.16667	LOC110029802	kanadaptin-like	-
ncbi_110029810	0.846667	0.29	0	0	LOC110029810	kinesin-like protein KIN-7I	-
ncbi_110029813	0.813333	0.34	0	0	LOC110029813	uncharacterized LOC110029813	-
ncbi_110029819	8.24	8.79333	3.09	3.31333	LOC110029819	glutamate receptor 2.9-like	-
ncbi_110029820	35.3233	42.7533	12.87	13.6	LOC110029820	serine--tRNA ligase	-
ncbi_110029841	318.133	290.32	113.75	89.1267	LOC110029841	UDP-glucuronate 4-epimerase 1-like	ko01100//Metabolic pathways;ko00520//Amino sugar and nucleotide sugar metabolism
ncbi_110029848	0.536667	0.343333	0	0	LOC110029848	uncharacterized LOC110029848, transcript variant X1	-
ncbi_110029854	2.18667	0.94	0	0	LOC110029854	uncharacterized LOC110029854, transcript variant X1	-
ncbi_110029877	33.2867	28.8733	11.16	14.7867	LOC110029877	chloride channel protein CLC-c, transcript variant X1	-
ncbi_110029880	1.69333	0.666667	0	0	LOC110029880	probable cysteine desulfurase, transcript variant X1	-
ncbi_110029881	0.216667	0.313333	0	0	LOC110029881	endoglucanase 3-like	ko01100//Metabolic pathways;ko00500//Starch and sucrose metabolism
ncbi_110029891	0.23	0.336667	0	0	LOC110029891	uncharacterized LOC110029891	-
ncbi_110029914	64.4067	74.7633	31.1633	28.6867	LOC110029914	probable splicing factor 3A subunit 1	ko03040//Spliceosome
ncbi_110029926	16.6733	17.0867	7.07333	7.15667	LOC110029926	ubiquitin carboxyl-terminal hydrolase 18-like	-
ncbi_110029936	12.42	13.05	4.46333	4.08667	LOC110029936	beta-(1,2)-xylosyltransferase-like	ko01100//Metabolic pathways
ncbi_110029947	55.72	63.5333	17.1967	21.4767	LOC110029947	protein ESKIMO 1-like	-
ncbi_110029967	112.12	140.027	66.9233	69.2733	LOC110029967	E3 ubiquitin protein ligase RIE1	-
ncbi_110029976	0.83	0.213333	0	0	LOC110029976	10 kDa chaperonin, mitochondrial-like, transcript variant X1	-
ncbi_110029982	0.353333	0.23	0	0	LOC110029982	probable serine/threonine-protein kinase PBL7	-
ncbi_110029983	29.98	25.3833	11.01	13.37	LOC110029983	zinc transporter ZTP29-like	-
ncbi_110029984	268.607	126.377	34.1867	32.6733	LOC110029984	RING-H2 finger protein ATL2-like	-
ncbi_110029985	22.9933	31.2267	8.41667	11.6233	LOC110029985	transcriptional corepressor LEUNIG-like	-
ncbi_110029988	8.92667	9.05667	0.516667	1.59667	LOC110029988	uncharacterized LOC110029988	-
ncbi_110030023	0.09	0.37	0	0	LOC110030023	cucumisin-like	-
ncbi_110030048	1.95333	1.57667	0	0	LOC110030048	protein trichome birefringence-like 35	-
ncbi_110030072	30.23	40.68	18.7033	17.7767	LOC110030072	trihelix transcription factor GT-1-like, transcript variant X1	-
ncbi_110030096	14.31	16.51	7.55	8.38667	LOC110030096	trafficking protein particle complex subunit 12	-
ncbi_110030115	50.3467	53.7767	33.18	23.4433	LOC110030115	sialyltransferase-like protein 1	-
ncbi_110030117	17.8333	17.4067	4.83	3.73	LOC110030117	nucleolar complex protein 2 homolog	-
ncbi_110030150	12.8267	12.53	5.16667	4.39	LOC110030150	uncharacterized LOC110030150	-
ncbi_110030191	13.5633	18.54	4.73	7.01333	LOC110030191	probable protein phosphatase 2C 3	-
ncbi_110030195	8.08667	9.69333	3.39	3.15333	LOC110030195	zinc finger protein BRUTUS-like, transcript variant X1	-
ncbi_110030196	11.7867	13.4933	4.1	4.26	LOC110030196	AP-3 complex subunit delta	-
ncbi_110030206	17.3933	16.7867	9.49667	7.40333	LOC110030206	DNA-directed RNA polymerase I subunit 1-like	ko01100//Metabolic pathways;ko00230//Purine metabolism;ko00240//Pyrimidine metabolism;ko03020//RNA polymerase
ncbi_110030234	0.133333	0.736667	0	0	LOC110030234	syntaxin-related protein KNOLLE-like	ko04130//SNARE interactions in vesicular transport
ncbi_110030244	21.6733	22.3533	9.81	10.6033	LOC110030244	GDSL esterase/lipase 5-like, transcript variant X1	-
ncbi_110030247	1.03	0.21	0	0	LOC110030247	uncharacterized LOC110030247	-
ncbi_110030261	10.1233	17.7567	2.73333	2.78333	LOC110030261	dehydration-responsive element-binding protein 3-like	-
ncbi_110030290	0.296667	0.28	0	0	LOC110030290	subtilisin-like protease SBT5.3	-
ncbi_110030296	15.4567	14.6233	8.66	7.65667	LOC110030296	rhodanese-like domain-containing protein 4A, chloroplastic	-
ncbi_110030314	46.8067	62.9233	33.2933	28.53	LOC110030314	ABC transporter E family member 2, transcript variant X1	-
ncbi_110030325	8.58333	9.51	2.27	2.66667	LOC110030325	protein GFS12, transcript variant X1	-
ncbi_110030367	152.397	155.847	53.2333	30.3867	LOC110030367	26S protease regulatory subunit 8 homolog A-like	ko03050//Proteasome
ncbi_110030375	31.8	30.5333	5.28333	2.43667	LOC110030375	uncharacterized LOC110030375	-
ncbi_110030389	29.2967	31.5367	4.25	2.23333	LOC110030389	nicalin-1-like	-
ncbi_110030390	13.1767	17.3633	7.72667	9.18	LOC110030390	probable NOT transcription complex subunit VIP2, transcript variant X1	ko03018//RNA degradation
ncbi_110030391	0.933333	0.18	0	0	LOC110030391	oleoyl-acyl carrier protein thioesterase 2, chloroplastic-like	ko00061//Fatty acid biosynthesis
ncbi_110030404	12.1267	9.1	0	0	LOC110030404	vacuolar protein sorting-associated protein 32 homolog 2-like	ko04144//Endocytosis
ncbi_110030420	64.98	61.22	34.38	31.93	LOC110030420	phosphatidylinositol/phosphatidylcholine transfer protein SFH8-like, transcript variant X1	-
ncbi_110030441	15.98	23.2367	7.8	11.49	LOC110030441	pollen-specific leucine-rich repeat extensin-like protein 2	-
ncbi_110030461	5.24667	3.50667	0.893333	1.25	LOC110030461	26S proteasome non-ATPase regulatory subunit 6-like	ko03050//Proteasome
ncbi_110030470	0.283333	0.176667	0	0	LOC110030470	laccase-14-like	-
ncbi_110030529	0.173333	0.46	0	0	LOC110030529	adenylate isopentenyltransferase-like	ko01100//Metabolic pathways;ko01110//Biosynthesis of secondary metabolites;ko00908//Zeatin biosynthesis
ncbi_110030542	52.54	62.13	29.1167	29.4667	LOC110030542	uncharacterized LOC110030542, transcript variant X1	-
ncbi_110030561	0.613333	0.103333	0	0	LOC110030561	uncharacterized LOC110030561	-
ncbi_110030576	0.146667	0.09	0	0	LOC110030576	uncharacterized LOC110030576	-
ncbi_110030597	16.0367	16.46	2.16667	4.67333	LOC110030597	uncharacterized LOC110030597	-
ncbi_110030610	81.7867	81.2967	34.69	35.5433	LOC110030610	probable receptor-like protein kinase At5g18500, transcript variant X1	-
ncbi_110030612	28.2867	21.5267	6.75	6.37333	LOC110030612	glucan endo-1,3-beta-glucosidase 2-like	-
ncbi_110030618	0.213333	0.47	0	0	LOC110030618	cation/H(+) antiporter 19-like	-
ncbi_110030624	12.8067	9.32333	3.53	3.75667	LOC110030624	uncharacterized LOC110030624	-
ncbi_110030629	17.6267	19.98	9.02667	8.34333	LOC110030629	squamous cell carcinoma antigen recognized by T-cells 3, transcript variant X1	-
ncbi_110030665	42.8733	47.51	22.25	17.9033	LOC110030665	ABC transporter F family member 4, transcript variant X1	-
ncbi_110030672	88.0433	48.73	19.1667	19.5167	LOC110030672	beta-amylase 7-like	-
ncbi_110030680	25.9233	33.02	14.05	16.0167	LOC110030680	vacuolar protein-sorting-associated protein 11 homolog	-
ncbi_110030681	4.86	9.34	1.94333	1.02667	LOC110030681	probable 1-deoxy-D-xylulose-5-phosphate synthase 2, chloroplastic	ko01100//Metabolic pathways;ko01110//Biosynthesis of secondary metabolites;ko00900//Terpenoid backbone biosynthesis;ko00730//Thiamine metabolism
ncbi_110030687	11.7867	15.95	7.06333	5.19667	LOC110030687	uncharacterized LOC110030687	-
ncbi_110030795	23.0267	24.6367	4.83	3.41	LOC110030795	Niemann-Pick C1 protein-like, transcript variant X1	-
ncbi_110030805	163.833	141.317	38.8367	49.07	LOC110030805	bidirectional sugar transporter SWEET1	-
ncbi_110030855	21.5967	20.7733	10.1433	10.2	LOC110030855	U4/U6 small nuclear ribonucleoprotein PRP4-like protein	ko03040//Spliceosome
ncbi_110030865	2.49	2.46667	1.07667	1.26	LOC110030865	CDT1-like protein a, chloroplastic	-
ncbi_110030881	32.5767	43.3667	17.8067	25.83	LOC110030881	uridine kinase-like protein 1, chloroplastic, transcript variant X1	ko01100//Metabolic pathways;ko00240//Pyrimidine metabolism
ncbi_110030907	29.6933	31.5333	15.71	17.03	LOC110030907	rRNA biogenesis protein RRP5, transcript variant X1	-
ncbi_110030926	17.7733	25.8933	10.5333	14.61	LOC110030926	putative ubiquitin-like-specific protease 1B	-
ncbi_110030934	159.293	238.937	16.6867	16.3167	LOC110030934	abscisic acid 8'-hydroxylase 3-like	ko00906//Carotenoid biosynthesis
ncbi_110030950	7.92	8.56333	4.36333	4	LOC110030950	pentatricopeptide repeat-containing protein At1g04840, transcript variant X5	-
ncbi_110030952	3192.27	6434.7	1421.43	1229.3	LOC110030952	pathogenesis-related protein 1-like	-
ncbi_110030961	27.7733	32.1133	11.33	9.26	LOC110030961	rapid alkalinization factor-like	-
ncbi_110030978	2.47333	3.2	1.23667	1.68	LOC110030978	translocase of chloroplast 159, chloroplastic-like	-
ncbi_110030991	1.07667	0.923333	0	0	LOC110030991	organic cation/carnitine transporter 3-like	-
ncbi_110030996	22.7867	25.9933	10.6433	9.39333	LOC110030996	putative UDP-rhamnose:rhamnosyltransferase 1, transcript variant X1	-
ncbi_110031021	0.92	0.25	0	0	LOC110031021	pathogenesis-related protein 1-like	-
ncbi_110031031	0.28	0.81	0	0	LOC110031031	uncharacterized LOC110031031, transcript variant X1	-
ncbi_110031041	11.28	12.25	5.66333	5.38333	LOC110031041	eIF-2-alpha kinase GCN2, transcript variant X1	ko04141//Protein processing in endoplasmic reticulum
ncbi_110031043	0.116667	0.07	0	0	LOC110031043	ribosomal protein S4, mitochondrial	ko03010//Ribosome
ncbi_110031058	9.60333	12.2567	5.68333	6.54667	LOC110031058	transcriptional repressor ILP1	-
ncbi_110031077	0.576667	0.846667	0	0	LOC110031077	dehydration-responsive element-binding protein 1G-like	-
ncbi_110031106	0.243333	0.156667	0	0	LOC110031106	uncharacterized LOC110031106	ko03440//Homologous recombination
ncbi_110031168	23.95	21.8433	10.0367	9.75	LOC110031168	probable arabinosyltransferase ARAD1	-
ncbi_110031175	33.3033	28.6667	16.4533	18.6967	LOC110031175	probable ADP-ribosylation factor GTPase-activating protein AGD9	ko04144//Endocytosis
ncbi_110031183	302.867	240.507	77.07	64.71	LOC110031183	E3 ubiquitin-protein ligase RMA3-like	ko04141//Protein processing in endoplasmic reticulum
ncbi_110031186	114.363	149.353	65.6867	75.1467	LOC110031186	ISWI chromatin-remodeling complex ATPase CHR11-like, transcript variant X1	-
ncbi_110031190	87.9933	100.683	45.53	30.86	LOC110031190	probable serine/threonine-protein phosphatase 2A regulatory subunit B'' subunit TON2	ko03015//mRNA surveillance pathway
ncbi_110031195	15.1467	14.6367	5.87333	3.75667	LOC110031195	UDP-glycosyltransferase 708A6-like	-
ncbi_110031211	8.04333	9.72	3.78	5.24	LOC110031211	anthocyanidin 3-O-glucosyltransferase 7-like	ko01100//Metabolic pathways;ko01110//Biosynthesis of secondary metabolites;ko00942//Anthocyanin biosynthesis
ncbi_110031213	874.78	808.597	272.803	177.027	LOC110031213	protein SRC2-like	-
ncbi_110031257	0.61	0.396667	0	0	LOC110031257	uncharacterized LOC110031257	-
ncbi_110031264	13.2133	14.8	8.36667	6.78	LOC110031264	phospholipid-transporting ATPase 1-like	-
ncbi_110031275	60.2067	73.2833	25.2367	19.84	LOC110031275	probable calcium-transporting ATPase 5, plasma membrane-type, transcript variant X1	-
ncbi_110031283	0.373333	0.43	0	0	LOC110031283	serine/threonine-protein kinase AtPK2/AtPK19-like, transcript variant X1	-
ncbi_110031292	24.65	28.9967	13.4567	17.4333	LOC110031292	probable glycerol-3-phosphate dehydrogenase [NAD(+)] 1, cytosolic, transcript variant X1	ko01110//Biosynthesis of secondary metabolites;ko00564//Glycerophospholipid metabolism
ncbi_110031297	6.89667	8.67667	4.48333	3.84667	LOC110031297	E3 ubiquitin protein ligase DRIP2-like, transcript variant X1	-
ncbi_110031308	22.5933	29.1367	13.88	16.6067	LOC110031308	cytochrome P450 734A5-like, transcript variant X1	-
ncbi_110031335	5.29333	7.20667	3.14333	2.33	LOC110031335	pentatricopeptide repeat-containing protein At5g18475-like	-
ncbi_110031350	1.85	0.203333	0	0	LOC110031350	LOB domain-containing protein 33-like	-
ncbi_110031359	1.68	2.31	0.813333	0.58	LOC110031359	L-type lectin-domain containing receptor kinase IV.2-like	-
ncbi_110031362	75.97	56.24	7.9	5.03333	LOC110031362	uncharacterized LOC110031362	-
ncbi_110031367	0.116667	0.49	0	0	LOC110031367	tyrosine decarboxylase 1-like	-
ncbi_110031419	46.86	60.6533	24.5867	30.07	LOC110031419	DExH-box ATP-dependent RNA helicase DExH7, chloroplastic, transcript variant X1	-
ncbi_110031449	9.78333	12.21	2.06667	1.26333	LOC110031449	B3 domain-containing protein Os02g0598200-like	-
ncbi_110031450	11.0733	8.03667	2.56667	4.23667	LOC110031450	protease Do-like 8, chloroplastic	-
ncbi_110031470	0.336667	0.253333	0	0	LOC110031470	aldehyde dehydrogenase family 2 member C4-like	-
ncbi_110031484	0.36	0.136667	0	0	LOC110031484	potassium transporter 5-like	-
ncbi_110031509	115.283	167.583	67.8367	62.1533	LOC110031509	protein arginine N-methyltransferase PRMT10, transcript variant X1	-
ncbi_110031513	0.5	0.186667	0	0	LOC110031513	zinc finger BED domain-containing protein RICESLEEPER 3-like	-
ncbi_110031526	33.71	45.1633	7.81667	5.92	LOC110031526	sister-chromatid cohesion protein 3-like	-
ncbi_110031535	2.33667	1.87667	0	0	LOC110031535	BTB/POZ domain-containing protein At1g50280-like	-
ncbi_110031536	29.1633	21.2867	6.65	5.18333	LOC110031536	phosphate transporter PHO1	-
ncbi_110031585	8.30667	12.9167	3.58	2.09333	LOC110031585	plant-specific TFIIB-related protein 1	ko03022//Basal transcription factors
ncbi_110031610	7.37333	8.17333	2.39667	1.15333	LOC110031610	protein FAR1-RELATED SEQUENCE 3-like, transcript variant X1	-
ncbi_110031615	9.87667	11.1367	6.1	5.48333	LOC110031615	uncharacterized LOC110031615	-
ncbi_110031624	0.61	1.19667	0	0	LOC110031624	uncharacterized LOC110031624	-
ncbi_110031625	8.73	9.71667	4.47333	2.62333	LOC110031625	protein ROOT PRIMORDIUM DEFECTIVE 1	-
ncbi_110031649	4.39333	0.82	0	0	LOC110031649	IQ domain-containing protein IQM2-like	-
ncbi_110031654	7.61	8.56333	4.88	4.12	LOC110031654	pentatricopeptide repeat-containing protein At3g23020	-
ncbi_110031742	1.01	0.22	0	0	LOC110031742	tetraspanin-8-like	-
ncbi_110031745	12.9033	14.1367	6.88333	5.33	LOC110031745	F-box protein At5g03970	-
ncbi_110031751	7.34333	11.09	4.15	3.81	LOC110031751	CDK5RAP1-like protein	-
ncbi_110031804	15.2267	14.26	3.93667	5.57333	LOC110031804	ethylene-responsive transcription factor RAP2-9-like	-
ncbi_110031821	38.1567	40.9233	18.2567	18.3067	LOC110031821	UDP-N-acetylglucosamine/UDP-glucose/GDP-mannose transporter	-
ncbi_110031825	24.6467	26.9833	11.97	10.5967	LOC110031825	transcription factor bHLH13-like, transcript variant X1	-
ncbi_110031826	32.8433	44.1567	18.9533	22.5133	LOC110031826	cell division cycle 5-like protein	ko03040//Spliceosome
ncbi_110031835	42.9433	45.2567	27.99	22.1933	LOC110031835	phosphatidylinositol/phosphatidylcholine transfer protein SFH8-like	-
ncbi_110031853	0.333333	0.223333	0	0	LOC110031853	ethylene-responsive transcription factor 12-like	-
ncbi_110031864	0.196667	0.403333	0	0	LOC110031864	probable galacturonosyltransferase-like 4	-
ncbi_110031901	2.98	2.60667	0.73	1.02	LOC110031901	protein SRG1-like	-
ncbi_110031905	1.96	0.24	0	0	LOC110031905	protein DEK-like	-
ncbi_110031958	30.0733	30.0267	15.9033	14.8667	LOC110031958	probable E3 ubiquitin-protein ligase ARI2	-
ncbi_110031972	151.01	235.973	89.3467	97.8533	LOC110031972	COBRA-like protein 3	-
ncbi_110031998	1.76	2.42667	1.12667	1.29667	LOC110031998	putative leucine-rich repeat receptor-like serine/threonine-protein kinase At2g24130, transcript variant X1	-
ncbi_110032012	0.2	0.333333	0	0	LOC110032012	zinc finger protein ZAT9-like	-
ncbi_110032040	0.283333	0.436667	0	0	LOC110032040	malate synthase, glyoxysomal	ko01100//Metabolic pathways;ko01110//Biosynthesis of secondary metabolites;ko01200//Carbon metabolism;ko00620//Pyruvate metabolism;ko00630//Glyoxylate and dicarboxylate metabolism
ncbi_110032050	10.18	10.0333	5.01	6.59667	LOC110032050	probable alpha-1,6-mannosyltransferase MNN10, transcript variant X1	-
ncbi_110032087	0.203333	0.106667	0	0	LOC110032087	protein DETOXIFICATION 14-like	-
ncbi_110032131	68.0667	58.6733	16.0767	10.1167	LOC110032131	ethylene-responsive transcription factor ERF012-like	-
ncbi_110032134	53.62	43.1133	15.1	12.0567	LOC110032134	calcium-binding protein PBP1-like	-
ncbi_110032176	24.77	36.1467	14.45	15.6333	LOC110032176	protein EXECUTER 1, chloroplastic, transcript variant X1	-
ncbi_110032201	0.236667	1.53667	0	0	LOC110032201	putative amidase C869.01	ko00330//Arginine and proline metabolism;ko00360//Phenylalanine metabolism;ko00380//Tryptophan metabolism
ncbi_110032206	32.93	33.7933	12.8	12.4267	LOC110032206	electron transfer flavoprotein subunit beta, mitochondrial	-
ncbi_110032221	14.1967	15.6333	7.23333	4.61667	LOC110032221	uncharacterized LOC110032221	ko03015//mRNA surveillance pathway
ncbi_110032236	13.7733	22.9133	8.49	8.95	LOC110032236	CRS2-associated factor 1, chloroplastic, transcript variant X1	-
ncbi_110032256	10.3667	9.92	1.8	2.69667	LOC110032256	cytochrome P450 97B2, chloroplastic-like	-
ncbi_110032267	1.12667	1.34667	0.543333	0.333333	LOC110032267	pentatricopeptide repeat-containing protein At1g28690, mitochondrial, transcript variant X1	-
ncbi_110032270	18.54	18.8033	7.71	6.34	LOC110032270	uncharacterized LOC110032270	-
ncbi_110032282	53.0733	87.13	23.0533	39.64	LOC110032282	FGGY carbohydrate kinase domain-containing protein	-
ncbi_110032283	8.87	12.62	3.89333	2.52	LOC110032283	uncharacterized LOC110032283, transcript variant X1	-
ncbi_110032293	14.29	12.2367	6.13667	5.52333	LOC110032293	uncharacterized LOC110032293, transcript variant X1	-
ncbi_110032298	25.9767	31.34	8.42	8.58	LOC110032298	vacuolar protein sorting-associated protein 22 homolog 1, transcript variant X1	ko04144//Endocytosis
ncbi_110032302	53.9067	61.3533	16.8167	13.64	LOC110032302	SCY1-like protein 2	-
ncbi_110032317	9.93667	11.5467	3.95	5.28	LOC110032317	CRM-domain containing factor CFM3, chloroplastic/mitochondrial	-
ncbi_110032333	21.04	21.73	9.79	14.11	LOC110032333	uncharacterized LOC110032333	-
ncbi_110032335	29.2433	36.4133	13.77	18.86	LOC110032335	uncharacterized LOC110032335	-
ncbi_110032344	0.21	0.3	0	0	LOC110032344	uncharacterized LOC110032344	-
ncbi_110032385	1.01	1.23	0	0	LOC110032385	RRP12-like protein	-
ncbi_110032424	7.39333	8.59	0.82	1.79333	LOC110032424	transcription termination factor MTEF18, mitochondrial	-
ncbi_110032448	0.423333	0.313333	0	0	LOC110032448	putative pentatricopeptide repeat-containing protein At5g06400, mitochondrial	-
ncbi_110032458	13.0133	13.6067	3.79	3.24	LOC110032458	protein NUCLEAR FUSION DEFECTIVE 5, mitochondrial-like	-
ncbi_110032479	6.51333	5.38	1.39	0.93	LOC110032479	ABC transporter C family member 3-like	ko02010//ABC transporters
ncbi_110032486	142.53	115.113	36.6933	26.5	LOC110032486	allene oxide synthase 1, chloroplastic	ko01100//Metabolic pathways;ko01110//Biosynthesis of secondary metabolites;ko00592//alpha-Linolenic acid metabolism
ncbi_110032496	201.087	211.53	90.95	103.247	LOC110032496	polyadenylate-binding protein 2-like	ko03013//RNA transport;ko03015//mRNA surveillance pathway;ko03018//RNA degradation
ncbi_110032506	1.81	1.67333	0.496667	0.716667	LOC110032506	cytochrome P450 71A1-like	-
ncbi_110032535	27.7533	31.82	11.8833	16.0867	LOC110032535	E3 ubiquitin-protein ligase UPL3-like	ko04120//Ubiquitin mediated proteolysis
ncbi_110032538	21.0967	25.79	9.42667	6.77667	LOC110032538	protein farnesyltransferase subunit beta	ko00900//Terpenoid backbone biosynthesis
ncbi_110032539	119.897	106.303	51.75	48.4933	LOC110032539	shaggy-related protein kinase NtK-1-like	-
ncbi_110032542	13.5133	14.03	2.05333	4.54667	LOC110032542	uncharacterized LOC110032542	-
ncbi_110032572	0.43	0.506667	0	0	LOC110032572	LRR receptor-like serine/threonine-protein kinase ERECTA	-
ncbi_110032576	0.553333	0.33	0	0	LOC110032576	probable LRR receptor-like serine/threonine-protein kinase IRK	-
ncbi_110032578	17.44	13.5967	6.07333	6.62	LOC110032578	uncharacterized LOC110032578	-
ncbi_110032585	51.5567	60.0333	33.58	24.0233	LOC110032585	actin-related protein 6, transcript variant X2	-
ncbi_110032588	34.2733	44.35	15.9867	15.0067	LOC110032588	ribosomal L1 domain-containing protein 1-like	-
ncbi_110032613	0.846667	0.413333	0	0	LOC110032613	uncharacterized LOC110032613	-
ncbi_110032632	71.38	70.7267	39.9833	30.5033	LOC110032632	acetolactate synthase 1, chloroplastic	ko01100//Metabolic pathways;ko01110//Biosynthesis of secondary metabolites;ko01230//Biosynthesis of amino acids;ko01210//2-Oxocarboxylic acid metabolism;ko00770//Pantothenate and CoA biosynthesis;ko00290//Valine, leucine and isoleucine biosynthesis;ko00650//Butanoate metabolism;ko00660//C5-Branched dibasic acid metabolism
ncbi_110032670	1.07667	6.92667	0	0	LOC110032670	protein O-linked-mannose beta-1,4-N-acetylglucosaminyltransferase 2-like	ko00514//Other types of O-glycan biosynthesis
ncbi_110032712	2.55333	2.36333	1.24667	1.47667	LOC110032712	pentatricopeptide repeat-containing protein At1g06710, mitochondrial, transcript variant X1	-
ncbi_110032714	27.1067	16.1533	6.10667	6.68667	LOC110032714	protein JINGUBANG-like	-
ncbi_110032718	64.8533	86.04	48.0267	42.37	LOC110032718	2-isopropylmalate synthase A-like	ko01100//Metabolic pathways;ko01110//Biosynthesis of secondary metabolites;ko01230//Biosynthesis of amino acids;ko00620//Pyruvate metabolism;ko01210//2-Oxocarboxylic acid metabolism;ko00290//Valine, leucine and isoleucine biosynthesis
ncbi_110032728	24.92	29.2967	13.9933	16.3033	LOC110032728	U4/U6.U5 tri-snRNP-associated protein 2-like	ko03040//Spliceosome
ncbi_110032867	1	0.586667	0	0	LOC110032867	LOB domain-containing protein 6-like	-
ncbi_110032872	0.28	0.653333	0	0	LOC110032872	uncharacterized LOC110032872	-
ncbi_110032878	25.8567	22.89	11.0567	9.8	LOC110032878	uncharacterized LOC110032878	-
ncbi_110032887	25.8	37.0633	18.13	17.8533	LOC110032887	GEM-like protein 5	-
ncbi_110032892	9.72667	5.52667	0.24	0.58	LOC110032892	protein FAR1-RELATED SEQUENCE 5-like, transcript variant X1	-
ncbi_110032902	0.203333	0.166667	0	0	LOC110032902	probable protein S-acyltransferase 7	-
ncbi_110032940	3.76	3.2	0	0	LOC110032940	probable apyrase 6	-
ncbi_110032946	10.3467	14.4867	3.03667	2.05	LOC110032946	uncharacterized LOC110032946	-
ncbi_110032948	100.87	92.1767	35.71	27.84	LOC110032948	shaggy-related protein kinase NtK-1-like	-
ncbi_110032973	1.41667	1.08333	0	0	LOC110032973	protein indeterminate-domain 11-like	-
ncbi_110033013	0.42	1.21333	0	0	LOC110033013	uncharacterized LOC110033013	-
ncbi_110033031	55.77	60.4033	29.9367	30.8667	LOC110033031	CCR4-NOT transcription complex subunit 1, transcript variant X1	ko03018//RNA degradation
ncbi_110033035	0.406667	0.256667	0	0	LOC110033035	uncharacterized LOC110033035	-
ncbi_110033064	94.65	74.0933	17.3867	9.30667	LOC110033064	protein LYK5	-
ncbi_110033092	42.03	45.2033	5.60667	7.99333	LOC110033092	villin-4-like	-
ncbi_110033116	0.356667	0.533333	0	0	LOC110033116	uncharacterized LOC110033116	-
ncbi_110033119	1.08333	0.296667	0	0	LOC110033119	boron transporter 4-like	-
ncbi_110033140	19.3267	31.7367	4.20667	2.83667	LOC110033140	alpha-aminoadipic semialdehyde synthase	-
ncbi_110033157	0.426667	0.413333	0	0	LOC110033157	protein ALP1-like	-
ncbi_110033165	138.103	158.04	33.15	37.7967	LOC110033165	amino acid transporter ANTL3-like	-
ncbi_110033198	23.3667	26.4733	5.37333	4.74	LOC110033198	U-box domain-containing protein 44-like	-
ncbi_110033218	1.75333	0.436667	0	0	LOC110033218	intracellular protein transport protein USO1	-
ncbi_110033220	26.18	33.2233	8.55333	11.1767	LOC110033220	BEACH domain-containing protein C1-like, transcript variant X1	-
ncbi_110033223	584.2	667.123	385.657	289.22	LOC110033223	zinc finger A20 and AN1 domain-containing stress-associated protein 5-like	-
ncbi_110033264	39.6433	20.32	3.22	3.79667	LOC110033264	uncharacterized protein At1g04910-like	-
ncbi_110033274	5.07667	2.44333	0	0	LOC110033274	tRNA (guanine(10)-N2)-methyltransferase homolog	-
ncbi_110033283	50.41	45.2833	24.8067	19.5033	LOC110033283	leucine--tRNA ligase, cytoplasmic	ko00970//Aminoacyl-tRNA biosynthesis
ncbi_110033290	0.99	0.776667	0	0	LOC110033290	uncharacterized LOC110033290, transcript variant X1	-
ncbi_110033316	0.316667	0.26	0	0	LOC110033316	NAC domain-containing protein 100-like	-
ncbi_110033322	125.82	106.577	18.1233	8.55667	LOC110033322	nematode resistance protein-like HSPRO2	-
ncbi_110033323	33.96	26.1833	14.6967	16.6967	LOC110033323	probable serine/threonine-protein kinase BSK3	-
ncbi_110033332	48.12	42.3	25.86	22.1567	LOC110033332	apoptosis inhibitor 5-like protein API5	-
ncbi_110033336	3.43667	2.42	0	0	LOC110033336	cellulose synthase-like protein H1	-
ncbi_110033342	6.57667	7.85667	4.08667	3.12333	LOC110033342	ABC transporter G family member 3, transcript variant X1	-
ncbi_110033372	3.49	5.50667	1.4	1.63667	LOC110033372	pentatricopeptide repeat-containing protein At2g26790, mitochondrial-like, transcript variant X1	-
ncbi_110033383	1.01	0.17	0	0	LOC110033383	uncharacterized LOC110033383	-
ncbi_110033395	2.23333	2.19	0	0	LOC110033395	pentatricopeptide repeat-containing protein At4g18840-like	-
ncbi_110033410	15.22	7.99333	1.8	2.23	LOC110033410	cytochrome P450 734A6-like	-
ncbi_110033418	5.37667	4.12	1.04333	2.07333	LOC110033418	uncharacterized LOC110033418	-
ncbi_110033424	18.4	8.84333	0	0	LOC110033424	zinc finger protein BRUTUS-like	-
ncbi_110033429	130.177	115.767	54.43	39.4467	LOC110033429	exocyst complex component EXO70B1-like	-
ncbi_110033453	0.123333	0.163333	0	0	LOC110033453	uncharacterized LOC110033453	-
ncbi_110033458	0.286667	0.166667	0	0	LOC110033458	GDSL esterase/lipase At1g28570-like	ko01110//Biosynthesis of secondary metabolites;ko00901//Indole alkaloid biosynthesis
ncbi_110033472	0.336667	0.226667	0	0	LOC110033472	mediator of RNA polymerase II transcription subunit 15a-like	-
ncbi_110033502	45.69	48.1467	26.0633	19.0933	LOC110033502	ATP-dependent zinc metalloprotease FTSH 5, mitochondrial-like	-
ncbi_110033526	42.51	56.29	24.21	31.4233	LOC110033526	protein ENHANCED DOWNY MILDEW 2, transcript variant X1	-
ncbi_110033527	21.5633	31.6767	0	0	LOC110033527	uncharacterized LOC110033527	-
ncbi_110033530	15.5433	19.63	0	0	LOC110033530	uncharacterized LOC110033530	-
ncbi_110033532	3.28	2.68333	0	0	LOC110033532	uncharacterized LOC110033532	-
ncbi_110033557	2.12	1.06667	0	0	LOC110033557	uncharacterized LOC110033557	-
ncbi_110033584	5.60667	5.64667	0.576667	0.593333	LOC110033584	putative disease resistance protein At3g14460	-
ncbi_110033587	1.2	1.83667	0.21	0.296667	LOC110033587	disease resistance protein RGA2-like	-
ncbi_110033594	7.02333	8.99	3.62333	3.69	LOC110033594	F-box/LRR-repeat protein At3g26922-like	-
ncbi_110033604	2.6	2.9	1.50667	1.09	LOC110033604	tRNA-dihydrouridine(20) synthase [NAD(P)+]-like	-
ncbi_110033627	2.31667	1.68333	0	0	LOC110033627	uncharacterized LOC110033627	-
ncbi_110033630	11.3733	12.26	4.96333	3.83	LOC110033630	kinesin-like protein KIN-7E, chloroplastic	-
ncbi_110033649	27.3267	36.2	12.0067	9.04667	LOC110033649	RRP12-like protein	-
ncbi_110033662	29.4867	47.1533	17.85	15.0933	LOC110033662	protein CROWDED NUCLEI 4-like, transcript variant X1	-
ncbi_110033666	1.02	1.91	0	0	LOC110033666	uncharacterized LOC110033666	-
ncbi_110033673	19.46	10.97	0	0	LOC110033673	uncharacterized LOC110033673	-
ncbi_110033677	0.726667	0.466667	0	0	LOC110033677	uncharacterized LOC110033677	-
ncbi_110033707	19.09	24.99	11.1767	7.44333	LOC110033707	exportin-T-like, transcript variant X1	ko03013//RNA transport
ncbi_110033708	0.38	0.273333	0	0	LOC110033708	serine/threonine-protein kinase RIPK-like	-
ncbi_110033733	0.88	0.143333	0	0	LOC110033733	uncharacterized LOC110033733, transcript variant X1	-
ncbi_110033737	0.983333	0.716667	0	0	LOC110033737	uncharacterized LOC110033737	-
ncbi_110033738	293.41	301.82	72.6333	54.71	LOC110033738	B2 protein-like	-
ncbi_110033754	8.14333	12.0467	1.35	1.51333	LOC110033754	uncharacterized LOC110033754, transcript variant X1	-
ncbi_110033760	0.533333	1.81667	0	0	LOC110033760	zinc finger BED domain-containing protein RICESLEEPER 3-like	-
ncbi_110033770	0.243333	0.143333	0	0	LOC110033770	tryptophan--tRNA ligase, cytoplasmic-like, transcript variant X1	ko00970//Aminoacyl-tRNA biosynthesis
ncbi_110033780	24.2967	26.3467	4.61	8.72667	LOC110033780	uncharacterized LOC110033780	-
ncbi_110033782	2.8	4.28333	0.906667	1.14333	LOC110033782	NAC domain-containing protein 37-like	-
ncbi_110033808	17.56	19.2533	11.9833	8.75	LOC110033808	uncharacterized LOC110033808	-
ncbi_110033809	49.5	60.52	29.4933	37.93	LOC110033809	probable ubiquitin conjugation factor E4, transcript variant X1	ko04141//Protein processing in endoplasmic reticulum;ko04120//Ubiquitin mediated proteolysis
ncbi_110033834	43.5533	41.5433	24.3733	19.7833	LOC110033834	signal peptide peptidase 1, transcript variant X1	-
ncbi_110033870	7.45	10.6167	3.82333	4.23	LOC110033870	ketohexokinase-like, transcript variant X1	-
ncbi_110033878	3.64333	3.23333	1.8	2.38	LOC110033878	pentatricopeptide repeat-containing protein At2g22410, mitochondrial-like, transcript variant X1	-
ncbi_110033908	58.0833	66.2133	31.0467	32.4967	LOC110033908	protein DJ-1 homolog D	ko00620//Pyruvate metabolism
ncbi_110033918	0.263333	0.163333	0	0	LOC110033918	heavy metal-associated isoprenylated plant protein 5-like	-
ncbi_110033923	57.8767	61.5833	24.61	25.0133	LOC110033923	transcription initiation factor IIB-like	ko03022//Basal transcription factors
ncbi_110033924	126.463	113.34	37.3067	27.1333	LOC110033924	CBL-interacting serine/threonine-protein kinase 11-like	-
ncbi_110033936	0.89	0.456667	0	0	LOC110033936	adenine/guanine permease AZG1	-
ncbi_110033952	28.7967	35.7433	17.76	15.46	LOC110033952	HD domain-containing protein 2-like	-
ncbi_110033957	24.6067	25.7567	15.1233	10.56	LOC110033957	actin-related protein 7	-
ncbi_110033966	28.2933	35.0367	16.9	11.2833	LOC110033966	COMPASS-like H3K4 histone methylase component WDR5A	-
ncbi_110033980	24.2067	20.2333	6.78	8.69667	LOC110033980	uncharacterized LOC110033980, transcript variant X1	-
ncbi_110034020	23.35	29.8533	12.24	8.46333	LOC110034020	cytochrome b561, DM13 and DOMON domain-containing protein At5g54830, transcript variant X1	-
ncbi_110034022	467.313	369.64	125.087	82.1933	LOC110034022	heavy metal-associated isoprenylated plant protein 27	-
ncbi_110034025	21.35	26.0733	12.2833	12.13	LOC110034025	serine/threonine-protein kinase D6PKL1-like	-
ncbi_110034027	515.127	538.19	332.623	267.257	LOC110034027	elongation factor 2	-
ncbi_110034043	0.58	0.276667	0	0	LOC110034043	GDSL esterase/lipase At3g26430-like	-
ncbi_110034044	4.39667	7.85667	1.19333	1.54333	LOC110034044	tRNA (adenine(58)-N(1))-methyltransferase non-catalytic subunit trm6, transcript variant X1	-
ncbi_110034074	82.0133	88.4467	39.6067	29.2133	LOC110034074	peroxisome biogenesis protein 22-like	-
ncbi_110034094	0.376667	0.746667	0	0	LOC110034094	uncharacterized LOC110034094	-
ncbi_110034130	14.8567	15.2867	7.17	8.02667	LOC110034130	ubiquitin carboxyl-terminal hydrolase 26	-
ncbi_110034142	0.256667	0.356667	0	0	LOC110034142	uncharacterized LOC110034142	-
ncbi_110034149	8.2	11.1167	3.85333	2.37	LOC110034149	protein PLANT CADMIUM RESISTANCE 2-like	-
ncbi_110034151	0.143333	0.23	0	0	LOC110034151	DNA polymerase-like	-
ncbi_110034205	2.85	2.87	0	0	LOC110034205	pollen receptor-like kinase 3	-
ncbi_110034207	1.17	1.90667	0	0	LOC110034207	myosin-binding protein 7-like	-
ncbi_110034217	19.9767	24.83	8.77	12.9667	LOC110034217	mitochondrial import inner membrane translocase subunit TIM23-1-like	-
ncbi_110034222	94.5333	116.977	17.68	5.98333	LOC110034222	CLP protease regulatory subunit CLPX1, mitochondrial-like	-
ncbi_110034224	3.09333	1.09333	0	0	LOC110034224	desiccation-related protein PCC13-62-like	-
ncbi_110034235	16.38	19.7033	6.37	7.81333	LOC110034235	pentatricopeptide repeat-containing protein At1g05600-like	-
ncbi_110034255	5.84	5.41333	0	0	LOC110034255	probable flavin-containing monooxygenase 1	-
ncbi_110034256	8.43667	5.15333	0	0	LOC110034256	uncharacterized LOC110034256	ko01100//Metabolic pathways;ko00760//Nicotinate and nicotinamide metabolism
ncbi_110034262	2.33333	3.95333	0	0	LOC110034262	FAD-linked sulfhydryl oxidase ERV1-like	-
ncbi_110034272	176.917	214.427	68.5867	100.38	LOC110034272	uncharacterized LOC110034272	-
ncbi_110034279	3.24667	2.17667	0	0	LOC110034279	protein LOW PSII ACCUMULATION 1, chloroplastic-like	-
ncbi_110034290	0.603333	0.39	0	0	LOC110034290	GDSL esterase/lipase At1g28590-like	ko01110//Biosynthesis of secondary metabolites;ko00901//Indole alkaloid biosynthesis
ncbi_110034292	16.9067	12.0433	2.5	3.74667	LOC110034292	DEAD-box ATP-dependent RNA helicase 53-like	-
ncbi_110034309	17.21	27.4067	9.79333	10.0433	LOC110034309	ubiquitin-activating enzyme E1 3-like	ko04120//Ubiquitin mediated proteolysis
ncbi_110034323	3.97333	5.56	0	0	LOC110034323	probable protein phosphatase 2C 3	-
ncbi_110034348	1	1.58333	0	0	LOC110034348	probable aspartyl aminopeptidase	-
ncbi_110034349	0.346667	0.473333	0	0	LOC110034349	4-coumarate--CoA ligase-like 7	-
ncbi_110034352	39.9533	54.5367	13.7233	25.0733	LOC110034352	cold shock protein 1-like	-
ncbi_110034365	83.4867	98.0233	21.9667	16.9667	LOC110034365	transmembrane protein 45B-like	-
ncbi_110034367	12.3367	13.6633	0	0	LOC110034367	NEDD8-activating enzyme E1 catalytic subunit-like	ko04120//Ubiquitin mediated proteolysis
ncbi_110034372	4.03667	6.94333	0	0	LOC110034372	serine/threonine-protein kinase PBL27-like	-
ncbi_110034373	6.06	7.54333	0	0	LOC110034373	D-3-phosphoglycerate dehydrogenase 3, chloroplastic-like	ko01100//Metabolic pathways;ko01200//Carbon metabolism;ko01230//Biosynthesis of amino acids;ko00260//Glycine, serine and threonine metabolism
ncbi_110034377	159.557	152.377	32.9633	30.39	LOC110034377	cysteine proteinase 1-like	ko04626//Plant-pathogen interaction
ncbi_110034378	87.1833	120.993	7.12667	2.55	LOC110034378	protein RER1A-like	-
ncbi_110034386	5.99667	3.68667	1.55333	1.95667	LOC110034386	ABC transporter G family member 12-like	-
ncbi_110034397	21.3767	28.9733	10.3233	10.0867	LOC110034397	7-deoxyloganetic acid glucosyltransferase-like	ko01110//Biosynthesis of secondary metabolites
ncbi_110034398	33.2	37.0967	4.34667	9.56	LOC110034398	ferredoxin-dependent glutamate synthase-like	ko00630//Glyoxylate and dicarboxylate metabolism;ko00910//Nitrogen metabolism
ncbi_110034409	0.406667	0.463333	0	0	LOC110034409	uncharacterized LOC110034409	-
ncbi_110034421	1.06667	1.92667	0	0	LOC110034421	L-Ala-D/L-amino acid epimerase-like	-
ncbi_110034437	0.523333	0.3	0	0	LOC110034437	gibberellin 20 oxidase 2-like	-
ncbi_110034456	36.3067	35.2567	12.31	14.6433	LOC110034456	cysteine--tRNA ligase, chloroplastic/mitochondrial-like	ko00970//Aminoacyl-tRNA biosynthesis
ncbi_110034458	0.476667	0.253333	0	0	LOC110034458	UDP-glycosyltransferase 84A1-like	-
ncbi_110034470	1.94333	0.273333	0	0	LOC110034470	uncharacterized LOC110034470	ko01100//Metabolic pathways
ncbi_110034471	217.177	234.203	56.12	26.3533	LOC110034471	tetraspanin-8-like	-
ncbi_110034477	1.38	0.93	0	0	LOC110034477	temperature-induced lipocalin-1-like	-
ncbi_110034491	3.11333	1.38667	0	0	LOC110034491	vacuolar amino acid transporter 1-like	-
ncbi_110034495	11.9033	10.3467	4.88667	5.67	LOC110034495	CSC1-like protein At4g35870	-
ncbi_110034520	1.72667	0.78	0	0	LOC110034520	patatin-like protein 6	-
ncbi_110034523	1.09667	1.60667	0	0	LOC110034523	probable xyloglucan endotransglucosylase/hydrolase protein 33	-
ncbi_110034524	0.756667	1.36333	0	0	LOC110034524	uncharacterized LOC110034524	-
ncbi_110034527	0.313333	0.746667	0	0	LOC110034527	14-3-3-like protein F	-
ncbi_110034554	22.54	26.4133	2.23	6.15	LOC110034554	uncharacterized LOC110034554	-
ncbi_110034557	19.64	29.0967	2.84333	3.97333	LOC110034557	uncharacterized LOC110034557	-
ncbi_110034562	125.64	147.563	44.9967	58.8233	LOC110034562	uncharacterized LOC110034562	-
ncbi_110034574	39.7167	57.68	23.0333	21.9	LOC110034574	ras-related protein RIC1-like	-
ncbi_110034583	20.5367	25.1133	6.89	6.73667	LOC110034583	DEAD-box ATP-dependent RNA helicase 38-like	-
ncbi_110034592	2.39667	0.82	0	0	LOC110034592	uncharacterized LOC110034592	-
ncbi_110034622	0.516667	0.213333	0	0	LOC110034622	cytochrome P450 71A9-like	-
ncbi_110034624	0.303333	0.49	0	0	LOC110034624	DUF724 domain-containing protein 3-like	-
ncbi_110034628	0.443333	0.513333	0	0	LOC110034628	wall-associated receptor kinase-like 20	-
ncbi_110034629	1.43667	0.35	0	0	LOC110034629	AUGMIN subunit 6-like	-
ncbi_110034630	0.5	1.04667	0	0	LOC110034630	gibberellin-regulated protein 4-like	-
ncbi_110034641	155.897	166.71	48.3433	21.5733	LOC110034641	calcium-dependent protein kinase 3-like	-
ncbi_110034645	2.63	0.21	0	0	LOC110034645	probable pectate lyase 12	ko00040//Pentose and glucuronate interconversions
ncbi_110034651	7.19333	5.02	0	0	LOC110034651	uncharacterized LOC110034651	-
ncbi_110034652	0.623333	0.77	0	0	LOC110034652	uncharacterized LOC110034652	-
ncbi_110034658	14.7867	26.7033	3.91	5.54667	LOC110034658	protein DETOXIFICATION 40-like	-
ncbi_110034662	0.36	0.186667	0	0	LOC110034662	sphinganine C4-monooxygenase 1-like	ko01100//Metabolic pathways;ko00600//Sphingolipid metabolism
ncbi_110034674	2.67333	4.5	0	0	LOC110034674	acyl transferase 4-like	-
ncbi_110034679	8.01667	29.0033	0	0	LOC110034679	ananain-like	-
ncbi_110034683	129.233	126.977	31.0433	36.99	LOC110034683	NDR1/HIN1-like protein 13	-
ncbi_110034695	2.85333	2.96667	0	0	LOC110034695	protein NRT1/ PTR FAMILY 5.2-like	-
ncbi_110034699	10.35	13.94	0	0	LOC110034699	(R)-specific enoyl-CoA hydratase-like	-
ncbi_110034701	6.56667	1.16333	0	0	LOC110034701	probable polygalacturonase	-
ncbi_110034705	26.3833	25.7733	7.92667	5.32333	LOC110034705	vesicle-associated membrane protein 722-like	-
ncbi_110034712	1.82	3.32333	0	0	LOC110034712	nucleolar GTP-binding protein 1	ko03008//Ribosome biogenesis in eukaryotes
ncbi_110034714	11.38	2.98	0	0	LOC110034714	putative protein NRT1/ PTR FAMILY 2.14	-
ncbi_110034716	185.81	249.637	58.0367	36.9267	LOC110034716	stromal 70 kDa heat shock-related protein, chloroplastic-like	ko04141//Protein processing in endoplasmic reticulum;ko03040//Spliceosome;ko04144//Endocytosis
ncbi_110034720	9.10667	10.46	6.53333	5.17	LOC110034720	serine/threonine-protein kinase D6PK-like	-
ncbi_110034721	92.0033	115.803	56.6167	57.1333	LOC110034721	THO complex subunit 4A-like	ko03013//RNA transport;ko03040//Spliceosome;ko03015//mRNA surveillance pathway
ncbi_110034722	7.22667	8.79333	2.99	1.30667	LOC110034722	cytochrome P450 90B2-like	ko01100//Metabolic pathways;ko01110//Biosynthesis of secondary metabolites;ko00905//Brassinosteroid biosynthesis
ncbi_110034739	5.84667	0.78	0	0	LOC110034739	uncharacterized LOC110034739	-
ncbi_110034746	24.1	49.25	10.04	13.7567	LOC110034746	N-glycosylase/DNA lyase OGG1-like	ko03410//Base excision repair
ncbi_110034747	2.78	6.02	0	0	LOC110034747	pentatricopeptide repeat-containing protein At1g51965, mitochondrial-like	-
ncbi_110034752	4.60333	3.64333	1.10667	1.35333	LOC110034752	histone-lysine N-methyltransferase SUVR3-like	ko00310//Lysine degradation
ncbi_110034755	7.92667	10.05	0	0	LOC110034755	uncharacterized LOC110034755	-
ncbi_110034765	1.19333	1.94667	0	0	LOC110034765	11-oxo-beta-amyrin 30-oxidase-like	-
ncbi_110034769	0.57	1.58667	0	0	LOC110034769	tRNA (guanine(10)-N2)-methyltransferase homolog	-
ncbi_110034772	48.0567	54.4567	2.26	1.54667	LOC110034772	isoleucine--tRNA ligase, cytoplasmic-like	ko00970//Aminoacyl-tRNA biosynthesis
ncbi_110034774	2.30333	0.263333	0	0	LOC110034774	uncharacterized LOC110034774	-
ncbi_110034796	2.35667	0.996667	0	0	LOC110034796	SWI/SNF complex subunit SWI3B-like	-
ncbi_110034806	0.69	0.19	0	0	LOC110034806	uncharacterized GPI-anchored protein At4g28100-like	-
ncbi_110034834	1.29	1.17667	0	0	LOC110034834	UDP-glycosyltransferase 87A1-like	-
ncbi_110034835	12.55	10.25	1.52333	3.83667	LOC110034835	regulatory protein NPR5-like	ko04075//Plant hormone signal transduction
ncbi_110034844	2009.46	2438.47	1166.6	699.703	LOC110034844	probable aquaporin TIP1-1	-
ncbi_110034847	7.07667	8.92	2.51667	1.9	LOC110034847	mitochondrial-processing peptidase subunit alpha-like	-
ncbi_110034860	2.22667	1.84667	0	0	LOC110034860	transcription repressor OFP1-like	-
ncbi_110034861	12.5833	9.90333	5.22333	5.11667	LOC110034861	vacuolar-processing enzyme-like	-
ncbi_110034866	5.09	4.19667	2.24667	2.95	LOC110034866	AT-hook motif nuclear-localized protein 1-like	-
ncbi_110034886	3.13667	4.89333	0	0	LOC110034886	uncharacterized LOC110034886	ko00310//Lysine degradation
ncbi_110034888	10.1667	13.83	4.00667	2.54	LOC110034888	ATPase family AAA domain-containing protein 3-like	-
ncbi_110034893	16.08	19.3967	3.65	1.46667	LOC110034893	DNA repair protein RAD50-like	ko03440//Homologous recombination;ko03450//Non-homologous end-joining
ncbi_110034895	9.44333	9.33333	4.91333	4.13	LOC110034895	uncharacterized LOC110034895	-
ncbi_110034896	21.84	21.4233	4.75333	3.52	LOC110034896	uncharacterized LOC110034896, transcript variant X1	-
ncbi_110034908	0.493333	1.65333	0	0	LOC110034908	zinc-finger homeodomain protein 1-like	-
ncbi_110034926	3.19333	10.5667	0	0	LOC110034926	acyl-coenzyme A oxidase, peroxisomal-like	ko01100//Metabolic pathways;ko01110//Biosynthesis of secondary metabolites;ko04146//Peroxisome;ko01212//Fatty acid metabolism;ko00071//Fatty acid degradation;ko00592//alpha-Linolenic acid metabolism;ko01040//Biosynthesis of unsaturated fatty acids
ncbi_110034930	21.7933	19.88	5.59333	6.7	LOC110034930	uncharacterized LOC110034930	-
ncbi_110034937	9.63	9.52	0	0	LOC110034937	ubiquitin-activating enzyme E1 2-like	ko04120//Ubiquitin mediated proteolysis
ncbi_110034953	1.59333	0.983333	0	0	LOC110034953	uncharacterized LOC110034953	-
ncbi_110034954	0.173333	0.143333	0	0	LOC110034954	shikimate O-hydroxycinnamoyltransferase-like	-
ncbi_110034956	2.88333	1.62333	0	0	LOC110034956	RNA exonuclease 4-like	-
ncbi_110034978	19.3567	21.8867	3.74667	2.17333	LOC110034978	glyceraldehyde-3-phosphate dehydrogenase B, chloroplastic-like	ko01100//Metabolic pathways;ko01200//Carbon metabolism;ko00710//Carbon fixation in photosynthetic organisms
ncbi_110034983	293.527	442.77	139.24	92.4767	LOC110034983	cysteine proteinase 1-like	ko04626//Plant-pathogen interaction
ncbi_110034987	4.87667	1.60333	0	0	LOC110034987	putative chloride channel-like protein CLC-g	-
ncbi_110034995	0.303333	1.14333	0	0	LOC110034995	cryptochrome-1-like	ko04712//Circadian rhythm - plant
ncbi_110035015	2.30667	1.52	0	0	LOC110035015	myosin-9-like	-
ncbi_110035018	26.05	22.8167	5.94	7.80333	LOC110035018	uncharacterized LOC110035018	-
ncbi_110035020	0.61	0.66	0	0	LOC110035020	chloroplast stem-loop binding protein of 41 kDa a, chloroplastic-like	-
ncbi_110035028	0.48	0.97	0	0	LOC110035028	uncharacterized LOC110035028	-
ncbi_110035031	2.54333	0.326667	0	0	LOC110035031	ethylene-responsive transcription factor 12-like	-
ncbi_110035036	0.256667	0.523333	0	0	LOC110035036	ABC transporter G family member 39-like	-
ncbi_110035037	126.047	246.507	41.26	20.07	LOC110035037	3-oxo-Delta(4,5)-steroid 5-beta-reductase-like	-
ncbi_110035038	4.34333	2.92	0	0	LOC110035038	dnaJ protein ERDJ7-like	-
ncbi_110035042	16.0767	30.0667	6.21667	10.6667	LOC110035042	uncharacterized LOC110035042	-
ncbi_110035069	0.493333	1.14333	0	0	LOC110035069	probable serine/threonine-protein kinase PBL21	-
ncbi_110035073	0.423333	0.196667	0	0	LOC110035073	ABC transporter G family member 37-like	-
ncbi_110035088	0.173333	0.143333	0	0	LOC110035088	polyamine transporter PUT1-like	-
ncbi_110035090	35.5	50.2467	7.84	7.78667	LOC110035090	alpha-mannosidase 2-like	ko01100//Metabolic pathways;ko00510//N-Glycan biosynthesis
ncbi_110035091	0.256667	0.306667	0	0	LOC110035091	protein indeterminate-domain 7-like	-
ncbi_110035104	19.1733	18.2967	6.94667	5.51667	LOC110035104	GPI transamidase component PIG-S-like	ko01100//Metabolic pathways;ko00563//Glycosylphosphatidylinositol(GPI)-anchor biosynthesis
ncbi_110035107	18.0833	19.7333	2.67	3.36333	LOC110035107	WD repeat-containing protein DWA2-like	-
ncbi_110035116	5.03	3.75	1.21	1.01333	LOC110035116	transcription termination factor MTERF4, chloroplastic-like	-
ncbi_110035118	0.4	0.456667	0	0	LOC110035118	reticulon-like protein B9	-
ncbi_110035121	17.7233	15.8067	3.95	6.38333	LOC110035121	protein Brevis radix-like 3	-
ncbi_110035128	386.32	340.717	120.237	92.15	LOC110035128	L-ascorbate peroxidase, cytosolic-like	ko00480//Glutathione metabolism;ko00053//Ascorbate and aldarate metabolism
ncbi_110035137	29.5433	20.26	3.58333	5.76667	LOC110035137	WAT1-related protein At4g08300-like	-
ncbi_110035161	2.62667	1.24667	0	0	LOC110035161	serine/threonine-protein kinase WNK1-like	-
ncbi_110035162	34.86	36.7167	1.71	4.68	LOC110035162	CBL-interacting serine/threonine-protein kinase 11-like	-
ncbi_110035184	35.4767	48.4733	12.85	12.2133	LOC110035184	uncharacterized LOC110035184	ko01100//Metabolic pathways;ko00250//Alanine, aspartate and glutamate metabolism;ko00910//Nitrogen metabolism;ko00220//Arginine biosynthesis
ncbi_110035185	0.726667	2.8	0	0	LOC110035185	dolichol-phosphate mannosyltransferase subunit 1-like	ko01100//Metabolic pathways;ko00510//N-Glycan biosynthesis
ncbi_110035197	0.703333	0.226667	0	0	LOC110035197	G-type lectin S-receptor-like serine/threonine-protein kinase B120	-
ncbi_110035203	10.0133	10.46	3.20667	4.55333	LOC110035203	uncharacterized LOC110035203	-
ncbi_110035204	13.7467	20.49	5.99667	6.08	LOC110035204	pre-mRNA-splicing factor ATP-dependent RNA helicase DEAH1-like	ko03040//Spliceosome
ncbi_110035220	24.18	23.21	13.3	11.9467	LOC110035220	UPF0678 fatty acid-binding protein-like protein At1g79260	-
ncbi_110035225	19.5833	24.1567	11.1533	7.06	LOC110035225	probable plastid-lipid-associated protein 3, chloroplastic	-
ncbi_110035226	23.27	28.7767	2.43333	1.45333	LOC110035226	ethylene-responsive transcription factor ERF018-like	-
ncbi_110035237	2.18667	2.11	0	0	LOC110035237	pre-mRNA-processing-splicing factor 8A-like	ko03040//Spliceosome
ncbi_110035244	3.09333	2.45667	0	0	LOC110035244	DNA-(apurinic or apyrimidinic site) lyase, chloroplastic-like	ko03410//Base excision repair
ncbi_110035245	27.63	30.33	2.34	1.63	LOC110035245	tubulin--tyrosine ligase-like protein 12	-
ncbi_110035251	0.0666667	0.1	0	0	LOC110035251	ABC transporter B family member 4-like	ko02010//ABC transporters
ncbi_110035256	36.5633	36.6067	11.18	10.1067	LOC110035256	subtilisin-like protease SBT2.5	-
ncbi_110035261	1.41333	0.3	0	0	LOC110035261	ABC transporter G family member 23	-
ncbi_110035280	92.87	120.377	49.71	43.4867	LOC110035280	probable inactive poly [ADP-ribose] polymerase SRO1	-
ncbi_110035304	9.46333	10.9967	4.93667	5.53667	LOC110035304	putative transporter arsB	-
ncbi_110035307	4.50333	8.36667	1.81333	1.11	LOC110035307	pentatricopeptide repeat-containing protein At5g42310, mitochondrial-like	-
ncbi_110035312	0.226667	0.476667	0	0	LOC110035312	putative pentatricopeptide repeat-containing protein At3g13770, mitochondrial	-
ncbi_110035326	2.96667	8.47333	0	0	LOC110035326	uncharacterized LOC110035326	ko01100//Metabolic pathways;ko01110//Biosynthesis of secondary metabolites;ko01230//Biosynthesis of amino acids;ko00270//Cysteine and methionine metabolism;ko00360//Phenylalanine metabolism;ko00130//Ubiquinone and other terpenoid-quinone biosynthesis;ko00400//Phenylalanine, tyrosine and tryptophan biosynthesis;ko00350//Tyrosine metabolism;ko00950//Isoquinoline alkaloid biosynthesis;ko00960//Tropa…
ncbi_110035333	56.8467	46.8967	20.25	27.5067	LOC110035333	gamma-soluble NSF attachment protein	-
ncbi_110035338	30.2033	42.18	11.58	9.91333	LOC110035338	protein ABHD17C-like	ko00062//Fatty acid elongation
ncbi_110035348	0.363333	0.143333	0	0	LOC110035348	AP2-like ethylene-responsive transcription factor At1g16060	-
ncbi_110035369	94.9733	85.96	0	0	LOC110035369	protein disulfide-isomerase like 2-1-like	ko04141//Protein processing in endoplasmic reticulum
ncbi_110035375	26.54	37.8267	6.29	12.6033	LOC110035375	serine/threonine-protein kinase STY8-like	-
ncbi_110035378	13.1167	16.1933	5.38	2.94667	LOC110035378	NF-X1-type zinc finger protein NFXL1-like	-
ncbi_110035385	1.23333	0.213333	0	0	LOC110035385	protein APEM9-like	-
ncbi_110035391	6.96	8.00333	2.95667	3.82333	LOC110035391	fructokinase-like 2, chloroplastic	-
ncbi_110035394	11.2533	7.63667	3.97333	4.23333	LOC110035394	putative low molecular weight protein-tyrosine-phosphatase slr0328	-
ncbi_110035395	1.72	2.66	0	0	LOC110035395	uncharacterized LOC110035395	-
ncbi_110035398	9.4	7.51	0.73	0.856667	LOC110035398	RRP12-like protein	-
ncbi_110035406	0.433333	0.68	0	0	LOC110035406	uncharacterized LOC110035406	-
ncbi_110035408	1.77667	1.31333	0	0	LOC110035408	pentatricopeptide repeat-containing protein At4g13650-like	-
ncbi_110035433	86.54	79.51	38.2267	28.9633	LOC110035433	protein PNS1-like, transcript variant X1	-
ncbi_110035438	23.8233	22.4567	8.36333	13.1567	LOC110035438	urease-like	ko01100//Metabolic pathways;ko00230//Purine metabolism;ko00220//Arginine biosynthesis
ncbi_110035446	8.35333	14.2267	2.34	1.6	LOC110035446	DNA damage-binding protein 2-like	ko04120//Ubiquitin mediated proteolysis;ko03420//Nucleotide excision repair
ncbi_110035455	9.33667	16.9333	2.40667	3.53667	LOC110035455	pentatricopeptide repeat-containing protein At1g05600-like	-
ncbi_110035459	57.1233	34.6667	14.9467	16.73	LOC110035459	uncharacterized LOC110035459	-
ncbi_110035488	4.21333	4.3	0	0	LOC110035488	protein HUA2-LIKE 3-like	-
ncbi_110035494	0.546667	4.29667	0	0	LOC110035494	calmodulin-binding receptor-like cytoplasmic kinase 3	-
ncbi_110035495	2.1	5.23667	0.493333	0.493333	LOC110035495	U-box domain-containing protein 15-like	-
ncbi_110035498	47.38	46.3667	21.1267	13.74	LOC110035498	transaldolase	ko01100//Metabolic pathways;ko01110//Biosynthesis of secondary metabolites;ko01200//Carbon metabolism;ko01230//Biosynthesis of amino acids;ko00030//Pentose phosphate pathway
ncbi_110035507	1.15	0.226667	0	0	LOC110035507	non-specific lipid-transfer protein 1-like	-
ncbi_110035511	2.24	1.44	0	0	LOC110035511	E3 ubiquitin-protein ligase PUB23-like	-
ncbi_110035529	38.12	44.4633	24.9833	16.8667	LOC110035529	zinc finger CCCH domain-containing protein 12-like	-
ncbi_110035535	4.92	5.33	2.20333	1.74333	LOC110035535	pentatricopeptide repeat-containing protein At5g62370, transcript variant X1	-
ncbi_110035552	35.17	38.6467	10.5033	9.69	LOC110035552	probable protein phosphatase 2C BIPP2C1, transcript variant X1	-
ncbi_110035581	44.03	42.4133	11.61	17.62	LOC110035581	probable amino acid permease 7, transcript variant X1	-
ncbi_110035585	45.59	49.38	23.3767	24.4667	LOC110035585	protein TPR3-like	-
ncbi_110035598	67.8367	60.6567	19.88	13.78	LOC110035598	WRKY transcription factor WRKY24-like, transcript variant X1	ko04626//Plant-pathogen interaction;ko04016//MAPK signaling pathway - plant
ncbi_110035599	79.2767	52.7667	13.5067	13.4	LOC110035599	transmembrane protein 256 homolog	-
ncbi_110035612	7.24	8.67667	1.17	2.48667	LOC110035612	WD repeat-containing protein 75-like	ko03008//Ribosome biogenesis in eukaryotes
ncbi_110035618	12.5533	19.05	1.87333	4.71667	LOC110035618	nodal modulator 1-like	-
ncbi_110035639	0.106667	0.29	0	0	LOC110035639	WAT1-related protein At5g45370-like, transcript variant X1	-
ncbi_110035662	0.193333	1.50667	0	0	LOC110035662	BTB/POZ domain-containing protein At4g08455-like	-
ncbi_110035677	0.233333	0.123333	0	0	LOC110035677	uncharacterized LOC110035677	-
ncbi_110035683	1.48	0.476667	0	0	LOC110035683	uncharacterized LOC110035683	-
ncbi_110035710	3.85	0.606667	0	0	LOC110035710	uncharacterized LOC110035710	-
ncbi_110035711	13.57	16.1	5.96333	5.25333	LOC110035711	uncharacterized LOC110035711	-
ncbi_110035746	17.8967	24.1367	8.75667	10.3067	LOC110035746	alpha,alpha-trehalose-phosphate synthase [UDP-forming] 6-like	ko01100//Metabolic pathways;ko00500//Starch and sucrose metabolism
ncbi_110035772	0.12	0.08	0	0	LOC110035772	geraniol 8-hydroxylase-like	-
ncbi_110035773	0.776667	0.573333	0	0	LOC110035773	pentatricopeptide repeat-containing protein At4g38010	-
ncbi_110035789	4.16	4.74333	1.51667	1.75667	LOC110035789	disease resistance protein RGA2-like	-
ncbi_110035808	9.01667	8.26333	3.02	2.85667	LOC110035808	pentatricopeptide repeat-containing protein At3g49240-like	-
ncbi_110035829	2.16667	1.15	0	0	LOC110035829	ABC transporter G family member 7-like	-
ncbi_110035835	0.486667	0.61	0	0	LOC110035835	receptor-like cytosolic serine/threonine-protein kinase RBK1	-
ncbi_110035841	199.25	200.293	112.247	91.46	LOC110035841	auxin response factor 3-like, transcript variant X1	ko04075//Plant hormone signal transduction
ncbi_110035858	1.97667	1.62333	0	0	LOC110035858	laccase-3-like	-
ncbi_110035866	14.61	14.37	1.64	0.48	LOC110035866	probable ubiquitin-conjugating enzyme E2 23	ko04120//Ubiquitin mediated proteolysis
ncbi_110035871	146.257	146.54	49.8667	35.2367	LOC110035871	polyadenylate-binding protein RBP45-like	-
ncbi_110035904	37.01	49.4467	17.3167	27.8067	LOC110035904	GDSL esterase/lipase At5g45920	-
ncbi_110035913	11.82	12.5233	5.07333	7.14	LOC110035913	uncharacterized LOC110035913	-
ncbi_110035915	3.46667	3.32333	1.53333	2.19	LOC110035915	putative pentatricopeptide repeat-containing protein At5g37570	-
ncbi_110035932	0.723333	0.653333	0	0	LOC110035932	LOB domain-containing protein 15-like	-
ncbi_110035939	31.28	35.2667	7.81333	7.17667	LOC110035939	DEAD-box ATP-dependent RNA helicase 29	-
ncbi_110035940	41.0933	33.6067	15.5233	17.71	LOC110035940	transmembrane protein 184A-like	-
ncbi_110035942	2.28667	0.793333	0	0	LOC110035942	reticulon-like protein B8	-
ncbi_110035964	0.3	0.123333	0	0	LOC110035964	zinc finger protein ZAT9-like	-
ncbi_110035965	43.2367	53.58	6.93	8.31333	LOC110035965	glyoxysomal fatty acid beta-oxidation multifunctional protein MFP-a-like	ko01100//Metabolic pathways;ko01110//Biosynthesis of secondary metabolites;ko01212//Fatty acid metabolism;ko00071//Fatty acid degradation;ko00592//alpha-Linolenic acid metabolism
ncbi_110035970	0.36	0.163333	0	0	LOC110035970	serine carboxypeptidase II-3-like	-
ncbi_110035991	59.6833	61.9867	23.5067	16.5933	LOC110035991	uncharacterized LOC110035991, transcript variant X1	-
ncbi_110035993	0.223333	0.296667	0	0	LOC110035993	probable WRKY transcription factor 26, transcript variant X1	-
ncbi_110035999	4.78333	6.25	0	0	LOC110035999	R3H domain-containing protein 4-like	-
ncbi_110036000	0.42	0.33	0	0	LOC110036000	aquaporin TIP3-1-like	-
ncbi_110036001	0.213333	0.543333	0	0	LOC110036001	thiosulfate sulfurtransferase 16, chloroplastic-like	-
ncbi_110036024	56.16	28.0267	3.65667	2.43667	LOC110036024	U-box domain-containing protein 21-like	-
ncbi_110036032	3.41333	6.62333	0	0	LOC110036032	reticulon-like protein B22	-
ncbi_110036052	233.197	198.093	65.93	50.6867	LOC110036052	aspartic proteinase PCS1-like	-
ncbi_110036068	1.95667	4.34	0	0	LOC110036068	myosin-11-like	-
ncbi_110036087	0.376667	1.28667	0	0	LOC110036087	uncharacterized LOC110036087, transcript variant X1	-
ncbi_110036089	1.77	0.866667	0	0	LOC110036089	deSI-like protein At4g17486	-
ncbi_110036101	11.3733	13.9267	5.27333	4.32	LOC110036101	putative phospholipid-transporting ATPase 9	-
ncbi_110036103	0.103333	0.27	0	0	LOC110036103	uncharacterized LOC110036103	ko01100//Metabolic pathways;ko00760//Nicotinate and nicotinamide metabolism
ncbi_110036113	180.397	168.59	72.24	57.22	LOC110036113	putative glucuronosyltransferase PGSIP8	-
ncbi_110036136	0.15	0.08	0	0	LOC110036136	E3 ubiquitin-protein ligase ATL31-like	-
ncbi_110036161	2.15667	2.18333	0	0	LOC110036161	CRM-domain containing factor CFM2, chloroplastic-like	-
ncbi_110036175	8.18667	9.15	4.14333	3.07333	LOC110036175	B3 domain-containing protein Os07g0563300-like, transcript variant X1	-
ncbi_110036199	5.3	5.8	2.97	2.47	LOC110036199	CDP-diacylglycerol--serine O-phosphatidyltransferase 1-like, transcript variant X1	ko01100//Metabolic pathways;ko01110//Biosynthesis of secondary metabolites;ko00564//Glycerophospholipid metabolism
ncbi_110036212	0.103333	0.0533333	0	0	LOC110036212	L-ascorbate oxidase homolog	ko01100//Metabolic pathways;ko00053//Ascorbate and aldarate metabolism
ncbi_110036214	0.153333	0.193333	0	0	LOC110036214	probable indole-3-pyruvate monooxygenase YUCCA4	ko01100//Metabolic pathways;ko00380//Tryptophan metabolism
ncbi_110036216	0.32	0.0833333	0	0	LOC110036216	uncharacterized LOC110036216	-
ncbi_110036221	24.6133	19.9867	3.14	3.78333	LOC110036221	trifunctional UDP-glucose 4,6-dehydratase/UDP-4-keto-6-deoxy-D-glucose 3,5-epimerase/UDP-4-keto-L-rhamnose-reductase RHM1-like	ko00520//Amino sugar and nucleotide sugar metabolism
ncbi_110036259	1.93333	1.97667	0.81	0.5	LOC110036259	wall-associated receptor kinase 5-like	-
ncbi_110036260	42.23	40.7467	18.79	15.35	LOC110036260	methyl-CpG-binding domain-containing protein 2-like	-
ncbi_110036273	0.79	0.876667	0	0	LOC110036273	pathogenesis-related protein 5-like, transcript variant X1	-
ncbi_110036276	14.3067	16.9133	3.17333	3.48333	LOC110036276	protein VAC14 homolog	-
ncbi_110036294	2.75	1.93	0	0	LOC110036294	rhomboid-like protein 11, chloroplastic	-
ncbi_110036296	0.803333	0.39	0	0	LOC110036296	amino acid permease 5-like	-
ncbi_110036297	5.51333	4.78333	0	0	LOC110036297	protein STRICTOSIDINE SYNTHASE-LIKE 3-like	-
ncbi_110036300	5.10333	0.253333	0	0	LOC110036300	uncharacterized protein K02A2.6-like	-
ncbi_110036301	4.37	3.94	1.10333	1.48	LOC110036301	uncharacterized LOC110036301	-
ncbi_110036314	1.59667	0.726667	0	0	LOC110036314	soluble inorganic pyrophosphatase 4-like	-
ncbi_110036328	0.0933333	0.526667	0	0	LOC110036328	uncharacterized protein ycf23-like	-
ncbi_110036334	34.2867	39.4267	7.88667	7.31333	LOC110036334	glucan endo-1,3-beta-glucosidase 14-like	-
ncbi_110036354	15.2233	19.0167	6.61333	9	LOC110036354	uncharacterized protein C24B11.05-like, transcript variant X1	ko00760//Nicotinate and nicotinamide metabolism
ncbi_110036355	50.2833	57.9867	30.24	27.0567	LOC110036355	scarecrow-like protein 14, transcript variant X1	-
ncbi_110036371	0.283333	0.593333	0	0	LOC110036371	zinc finger protein 2	-
ncbi_110036376	0.656667	0.89	0	0	LOC110036376	uncharacterized LOC110036376	-
ncbi_110036381	0.493333	0.283333	0	0	LOC110036381	uncharacterized LOC110036381, transcript variant X1	-
ncbi_110036393	13.4333	14.5267	4.45333	5.62333	LOC110036393	HEAT repeat-containing protein 6, transcript variant X1	-
ncbi_110036444	16.88	12.2367	6.64333	6.67	LOC110036444	vesicle transport protein SFT2B, transcript variant X1	-
ncbi_110036448	0.386667	0.473333	0	0	LOC110036448	uncharacterized LOC110036448	-
ncbi_110036454	9.30667	16.6167	3.44667	5.24667	LOC110036454	GTPase Era-like, transcript variant X1	-
ncbi_110036468	0.186667	0.386667	0	0	LOC110036468	cytochrome P450 87A3-like	-
ncbi_110036474	10.96	13.7	2.16	2.05333	LOC110036474	putative disease resistance protein RGA3	-
ncbi_110036531	9.14333	6.68333	0	0	LOC110036531	histone-lysine N-methyltransferase ASHR1-like	-
ncbi_110036533	0.84	0.616667	0	0	LOC110036533	boron transporter 1-like	-
ncbi_110036564	10.4167	14.9767	3.12	1.90667	LOC110036564	cell number regulator 6-like	-
ncbi_110036618	362.87	343.717	127.93	87.1867	LOC110036618	protein LURP-one-related 15-like	-
ncbi_110036651	13.3567	14.74	1.64333	2.76333	LOC110036651	BTB/POZ domain-containing protein At3g08570-like	-
ncbi_110036662	6.54333	6.70333	1.53667	2.48667	LOC110036662	nuclear pore complex protein NUP133, transcript variant X1	ko03013//RNA transport
ncbi_110036682	10.6067	13.4767	2.15333	0.933333	LOC110036682	putative disease resistance protein RGA4	-
ncbi_110036695	63.5233	75.4933	33.0133	18.0267	LOC110036695	uncharacterized protein At1g01500	-
ncbi_110036709	1.58	0.443333	0	0	LOC110036709	protein PIN-LIKES 7-like	-
ncbi_110036741	54.7833	45.7267	19.13	14.03	LOC110036741	dnaJ homolog subfamily B member 3-like	-
ncbi_110036751	30.9533	31.6667	13.2367	15.6133	LOC110036751	auxin response factor 12-like	-
ncbi_110036760	46.13	42.41	21.9967	26.93	LOC110036760	protein DEFECTIVE IN EXINE FORMATION 1	-
ncbi_110036769	14.7533	15.21	3.17333	5.49667	LOC110036769	vesicle-fusing ATPase-like	-
ncbi_110036795	1.58333	1.71	0	0	LOC110036795	uncharacterized LOC110036795	-
ncbi_110036798	29.7833	34.9933	12.85	10.0167	LOC110036798	callose synthase 12-like	-
ncbi_110036816	6.20333	8.50667	3.13667	2.52	LOC110036816	trafficking protein particle complex II-specific subunit 120 homolog	-
ncbi_110036819	1.08333	1.82667	0.326667	0.473333	LOC110036819	probable acyl-activating enzyme 16, chloroplastic	ko01100//Metabolic pathways;ko04146//Peroxisome;ko01212//Fatty acid metabolism;ko00071//Fatty acid degradation;ko00061//Fatty acid biosynthesis
ncbi_110036847	0.886667	0.226667	0	0	LOC110036847	phospho-N-acetylmuramoyl-pentapeptide-transferase homolog	ko01100//Metabolic pathways
ncbi_110036860	9.92333	11.8133	5.37667	6.08667	LOC110036860	plastid division protein PDV2	-
ncbi_110036866	1.26333	0.86	0	0	LOC110036866	uncharacterized LOC110036866	-
ncbi_110036896	6.26333	9.59	0	0	LOC110036896	uncharacterized LOC110036896	-
ncbi_110036922	3.89	2.19667	0.75	0.723333	LOC110036922	kinesin-like protein KIN-14K	-
ncbi_110036936	41.5067	64.0067	15.3567	15.39	LOC110036936	phytepsin-like	-
ncbi_110036937	17.9633	26.6033	5.31	3.68667	LOC110036937	uncharacterized LOC110036937	-
ncbi_110036950	60.7533	65.63	29.0567	20.7867	LOC110036950	nuclear polyadenylated RNA-binding protein 4-like	-
ncbi_110036954	34.9567	41.5333	8.51	5.06667	LOC110036954	probable V-type proton ATPase subunit H	ko01100//Metabolic pathways;ko00190//Oxidative phosphorylation;ko04145//Phagosome
ncbi_110036956	1.16333	0.37	0	0	LOC110036956	alcohol dehydrogenase-like 1	ko01100//Metabolic pathways;ko01110//Biosynthesis of secondary metabolites;ko01200//Carbon metabolism;ko00010//Glycolysis / Gluconeogenesis;ko00071//Fatty acid degradation;ko00350//Tyrosine metabolism
ncbi_110037028	0.803333	0.26	0	0	LOC110037028	uncharacterized mitochondrial protein AtMg00810-like	-
ncbi_110037029	2.73667	2.50667	1.15	1.07667	LOC110037029	uncharacterized LOC110037029	ko00071//Fatty acid degradation
ncbi_110037061	0.28	0.69	0	0	LOC110037061	transcription repressor OFP14-like	-
ncbi_110037062	154.793	147.257	72.4167	59.3467	LOC110037062	coatomer subunit beta'-1-like, transcript variant X1	-
ncbi_110037068	48.22	47.38	7.33333	6.98667	LOC110037068	uncharacterized LOC110037068	-
ncbi_110037072	142.397	149.543	30.4267	17.52	LOC110037072	AAA-ATPase At3g50940-like	-
ncbi_110037074	11.4833	12.2867	2.22333	3.11	LOC110037074	serine/arginine-rich splicing factor RS2Z32-like	ko03040//Spliceosome
ncbi_110037077	0.313333	0.4	0	0	LOC110037077	uncharacterized LOC110037077	-
ncbi_110037085	1.27667	1.32333	0	0	LOC110037085	exocyst complex component EXO70A1-like	-
ncbi_110037102	23.36	36.21	13.6233	15.8733	LOC110037102	uncharacterized LOC110037102	-
ncbi_110037107	1	0.53	0	0	LOC110037107	phosphoglycerate kinase, chloroplastic-like	ko01100//Metabolic pathways;ko01110//Biosynthesis of secondary metabolites;ko01200//Carbon metabolism;ko01230//Biosynthesis of amino acids;ko00010//Glycolysis / Gluconeogenesis;ko00710//Carbon fixation in photosynthetic organisms
ncbi_110037115	1.74667	1.87333	0	0	LOC110037115	uncharacterized LOC110037115	ko00310//Lysine degradation
ncbi_110037119	10.8333	12.9833	4.89667	3.75	LOC110037119	neuroguidin-B	-
ncbi_110037120	0.833333	0.416667	0	0	LOC110037120	plant intracellular Ras-group-related LRR protein 6-like	-
ncbi_110037146	1.12333	0.37	0	0	LOC110037146	zinc finger protein ZPR1-like	-
ncbi_110037156	8.85667	10.93	3.41667	1.47333	LOC110037156	SNF1-related protein kinase catalytic subunit alpha KIN10-like, transcript variant X1	-
ncbi_110037192	8.74	4.84333	0	0	LOC110037192	ABC transporter G family member 12-like	-
ncbi_110037198	24.23	27.1767	12.6167	10.7767	LOC110037198	WD repeat-containing protein 11-like, transcript variant X1	-
ncbi_110037224	33.54	37.3733	6.01333	5.76667	LOC110037224	serine/threonine-protein kinase-like protein CCR4	-
ncbi_110037230	18.55	18.3467	7.39	4.84	LOC110037230	exportin-2-like	-
ncbi_110037235	4.26333	5.18667	1.36333	0.95	LOC110037235	NADPH-dependent diflavin oxidoreductase 1-like	-
ncbi_110037241	20.5267	29.37	14.0167	15.7367	LOC110037241	transcription factor bHLH112-like, transcript variant X1	-
ncbi_110037244	29.6767	33.9967	7.37333	4.45333	LOC110037244	ferrochelatase-2, chloroplastic-like	ko01100//Metabolic pathways;ko01110//Biosynthesis of secondary metabolites;ko00860//Porphyrin and chlorophyll metabolism
ncbi_110037260	27.2133	28.94	8.85333	7.56667	LOC110037260	kynurenine formamidase-like	-
ncbi_110037267	39.1067	57.49	22.9033	29.73	LOC110037267	phosphoglucan, water dikinase, chloroplastic-like, transcript variant X1	-
ncbi_110037276	0.39	0.366667	0	0	LOC110037276	probable serine/threonine-protein kinase PBL23	-
ncbi_110037304	0.493333	0.193333	0	0	LOC110037304	probable 2-oxoglutarate-dependent dioxygenase At3g49630	-
ncbi_110037341	76.62	77.77	48.3433	37.98	LOC110037341	26S proteasome non-ATPase regulatory subunit 7 homolog A	ko03050//Proteasome
ncbi_110037357	7.78667	9.02667	5.15667	4.25	LOC110037357	putative leucine-rich repeat-containing protein DDB_G0290503	-
ncbi_110037370	0.483333	0.34	0	0	LOC110037370	synaptotagmin-3-like	-
ncbi_110037383	3.57	4.39	1.33667	2.16	LOC110037383	pentatricopeptide repeat-containing protein At5g56310, transcript variant X3	-
ncbi_110037408	0.17	0.73	0	0	LOC110037408	GDSL esterase/lipase EXL3-like	-
ncbi_110037417	45.42	52.8567	13.86	6.06333	LOC110037417	AUGMIN subunit 7	-
ncbi_110037443	15.6133	18.75	3.03	1.69333	LOC110037443	flowering time control protein FY	ko03015//mRNA surveillance pathway
ncbi_110037446	0.393333	0.31	0	0	LOC110037446	AP2-like ethylene-responsive transcription factor BBM2	-
ncbi_110037447	3.72667	1.42333	0	0	LOC110037447	monocopper oxidase-like protein SKS1, transcript variant X1	-
ncbi_110037450	0.22	0.206667	0	0	LOC110037450	receptor-like protein kinase BRI1-like 3	-
ncbi_110037470	4.04333	1.46333	0	0	LOC110037470	actin cytoskeleton-regulatory complex protein PAN1-like	-
ncbi_110037495	8.66	5.17	0	0	LOC110037495	putative transporter arsB	-
ncbi_110037498	28.0567	24.6067	12.6933	10.8133	LOC110037498	brefeldin A-inhibited guanine nucleotide-exchange protein 5, transcript variant X1	-
ncbi_110037507	28.3767	12.9167	3.97	5.57	LOC110037507	glycerophosphodiester phosphodiesterase GDPD1, chloroplastic-like	ko00564//Glycerophospholipid metabolism
ncbi_110037511	31.8767	20.9067	6.34667	8.99667	LOC110037511	uncharacterized protein At5g39865-like	-
ncbi_110037522	0.546667	0.183333	0	0	LOC110037522	uncharacterized LOC110037522	-
ncbi_110037523	11.93	13.2	6.24333	3.59667	LOC110037523	pentatricopeptide repeat-containing protein At3g02650, mitochondrial	-
ncbi_110037527	0.723333	0.223333	0	0	LOC110037527	NAC domain-containing protein 21/22-like	-
ncbi_110037528	1.93667	1.87333	0.29	0.423333	LOC110037528	LRR receptor-like serine/threonine-protein kinase FLS2	-
ncbi_110037529	9.68667	9.57333	1.88333	3.72333	LOC110037529	gamma-interferon-inducible lysosomal thiol reductase-like, transcript variant X1	-
ncbi_110037536	1.57667	0.673333	0	0	LOC110037536	L10-interacting MYB domain-containing protein-like	-
ncbi_110037564	0.696667	0.55	0	0	LOC110037564	cytochrome b561 domain-containing protein At2g30890-like	-
ncbi_110037566	13.76	15.0933	6.31667	3.44	LOC110037566	truncated FRIGIDA-like protein 1	-
ncbi_110037578	2.13	1.29667	0	0	LOC110037578	protein OPAQUE1-like	-
ncbi_110037579	24.2833	28.3333	3.51	2.04	LOC110037579	uncharacterized LOC110037579	-
ncbi_110037585	0.693333	0.27	0	0	LOC110037585	cytochrome P450 71D11-like	ko01100//Metabolic pathways
ncbi_110037596	0.466667	1.23333	0	0	LOC110037596	peroxisomal fatty acid beta-oxidation multifunctional protein-like	ko01100//Metabolic pathways;ko01110//Biosynthesis of secondary metabolites;ko01212//Fatty acid metabolism;ko00071//Fatty acid degradation;ko00592//alpha-Linolenic acid metabolism
ncbi_110037599	0.583333	0.323333	0	0	LOC110037599	peroxidase 3-like	ko01100//Metabolic pathways;ko01110//Biosynthesis of secondary metabolites;ko00940//Phenylpropanoid biosynthesis
ncbi_110037617	33.75	40.3467	14.5033	7.04333	LOC110037617	ribosomal RNA processing protein 1 homolog	-
ncbi_110037620	53.94	64.3867	13.1067	9.74	LOC110037620	proline iminopeptidase	-
ncbi_110037642	0.583333	0.323333	0	0	LOC110037642	peroxidase 3-like	ko01100//Metabolic pathways;ko01110//Biosynthesis of secondary metabolites;ko00940//Phenylpropanoid biosynthesis
ncbi_110037647	0.353333	0.29	0	0	LOC110037647	synaptotagmin-3-like	-
ncbi_110037650	5.17	3.92667	0	0	LOC110037650	large ribosomal RNA subunit accumulation protein YCED homolog 2, chloroplastic-like	-
ncbi_110037664	85.33	89.53	48.9767	43.6967	LOC110037664	F-box protein At1g47056	-
ncbi_110037668	0.816667	1.22333	0	0	LOC110037668	uncharacterized LOC110037668	-
ncbi_110037683	0.283333	0.593333	0	0	LOC110037683	zinc finger protein 2-like	-
ncbi_110037708	75.9367	119.437	43.6867	45.2633	LOC110037708	ubiquitin-conjugating enzyme E2 32	ko04141//Protein processing in endoplasmic reticulum;ko04120//Ubiquitin mediated proteolysis
ncbi_110037717	0.72	0.566667	0	0	LOC110037717	uncharacterized LOC110037717, transcript variant X1	-
ncbi_110037737	14621.8	10479.2	6031.16	6836.76	LOC110037737	mannose-specific lectin-like	-
ncbi_110037751	15.7	19.19	4.93667	5.71	LOC110037751	polyadenylate-binding protein-interacting protein 11-like	-
ncbi_110037759	6.09667	5.79333	0	0	LOC110037759	exportin-4-like	-
ncbi_110037781	2.10667	2.53	0	0	LOC110037781	protein NUCLEAR FUSION DEFECTIVE 4-like	-
ncbi_110037790	2.01333	1.23333	0	0	LOC110037790	probable glutamate carboxypeptidase LAMP1	-
ncbi_110037791	5.98	5.90333	1.54667	0.943333	LOC110037791	myosin-9-like	-
ncbi_110037795	0.24	2.43	0	0	LOC110037795	heavy metal-associated isoprenylated plant protein 41	-
ncbi_110037798	0.13	0.166667	0	0	LOC110037798	uncharacterized LOC110037798, transcript variant X1	-
ncbi_110037817	0.42	2.03333	0	0	LOC110037817	uncharacterized LOC110037817	-
ncbi_110037819	1.02667	0.586667	0	0	LOC110037819	probable DNA helicase MCM8	-
ncbi_110037829	1.58333	1.11	0	0	LOC110037829	uncharacterized LOC110037829	-
ncbi_110037832	2.94	3.54	0	0	LOC110037832	UDP-glycosyltransferase 91C1-like	-
ncbi_110037836	24.6967	40.7267	5.18667	8.42333	LOC110037836	elongation factor G, mitochondrial-like	-
ncbi_110037844	2.32333	3.15667	1.31	0.94	LOC110037844	polygalacturonase 1 beta-like protein 1	-
ncbi_110037855	102.033	81.2967	24.4	32.5633	LOC110037855	vacuolar protein sorting-associated protein 24 homolog 1-like	ko04144//Endocytosis
ncbi_110037857	5.48333	3.65	1.68667	1.73	LOC110037857	subtilisin-like protease SBT1.2	-
ncbi_110037870	0.516667	1.41667	0	0	LOC110037870	kinesin-like protein KIN-8B	-
ncbi_110037874	0.806667	0.276667	0	0	LOC110037874	putative Myb family transcription factor At1g14600	-
ncbi_110037904	12.2133	16.7767	5.48667	8.82	LOC110037904	uncharacterized LOC110037904	-
ncbi_110037914	15.6533	16.4233	6.99333	6.91333	LOC110037914	uncharacterized LOC110037914	-
ncbi_110037941	2.87	4.09	0	0	LOC110037941	ATPase family AAA domain-containing protein 3-like	-
ncbi_110037962	0.31	1.75333	0	0	LOC110037962	transcription factor BHLH148-like	-
ncbi_110037963	0.116667	0.316667	0	0	LOC110037963	pentatricopeptide repeat-containing protein At1g63400-like	-
ncbi_110037982	3.33	2.54667	0	0	LOC110037982	amino-acid permease BAT1-like	-
ncbi_110037989	1.31667	2.8	0	0	LOC110037989	NAC domain-containing protein 35-like	-
ncbi_110037995	0.883333	0.55	0	0	LOC110037995	uncharacterized LOC110037995	-
ncbi_110037997	14.7967	15.4967	8.18	6.38	LOC110037997	mitochondrial substrate carrier family protein C	-
ncbi_110038023	0.313333	0.156667	0	0	LOC110038023	5-epiaristolochene 1,3-dihydroxylase-like	ko01100//Metabolic pathways
ncbi_110038024	0.243333	0.963333	0	0	LOC110038024	asparagine synthetase [glutamine-hydrolyzing] 2-like	ko01100//Metabolic pathways;ko01110//Biosynthesis of secondary metabolites;ko00250//Alanine, aspartate and glutamate metabolism
ncbi_110038031	1.26667	0.393333	0	0	LOC110038031	uncharacterized LOC110038031	-
ncbi_110038064	36.8267	38.0667	19.5433	16.91	LOC110038064	protein FAR-RED IMPAIRED RESPONSE 1-like, transcript variant X1	-
ncbi_110038088	0.92	1.19	0	0	LOC110038088	glycine--tRNA ligase, chloroplastic/mitochondrial 2-like	ko00970//Aminoacyl-tRNA biosynthesis
ncbi_110038090	59.1067	56.6367	10.06	15.56	LOC110038090	glutamate decarboxylase 1-like	ko01100//Metabolic pathways;ko01110//Biosynthesis of secondary metabolites;ko00250//Alanine, aspartate and glutamate metabolism;ko00410//beta-Alanine metabolism;ko00650//Butanoate metabolism;ko00430//Taurine and hypotaurine metabolism
ncbi_110038092	0.546667	1.05	0	0	LOC110038092	NADP-dependent alkenal double bond reductase P2-like	-
ncbi_110038103	17.2533	15.5467	1.20667	1.68667	LOC110038103	oligopeptide transporter 4-like	-
ncbi_110038119	1.17	0.746667	0	0	LOC110038119	uncharacterized LOC110038119	-
ncbi_110038122	3.81	3.78667	1.79	1.41667	LOC110038122	F-box/LRR-repeat protein At1g67190	-
ncbi_110038139	15.6733	13.51	3.14667	2.23	LOC110038139	3-hydroxyisobutyryl-CoA hydrolase-like protein 1, mitochondrial	ko01100//Metabolic pathways;ko01200//Carbon metabolism;ko00280//Valine, leucine and isoleucine degradation;ko00410//beta-Alanine metabolism;ko00640//Propanoate metabolism
ncbi_110038142	23.7367	33.5933	10.9767	13.11	LOC110038142	glycerol kinase	ko01100//Metabolic pathways;ko04626//Plant-pathogen interaction;ko00561//Glycerolipid metabolism
ncbi_110038144	1.67333	2.47	0	0	LOC110038144	nuclear pore complex protein NUP54-like	ko03013//RNA transport
ncbi_110038159	43.7567	77.3267	15.6467	12.16	LOC110038159	probable inactive purple acid phosphatase 29	-
ncbi_110038180	1.48	1.18	0.576667	0.773333	LOC110038180	heptahelical transmembrane protein 4-like	-
ncbi_110038193	1.04	0.27	0	0	LOC110038193	uncharacterized LOC110038193	-
ncbi_110038195	10.7033	16.1033	0	0	LOC110038195	solanesyl-diphosphate synthase 1, mitochondrial-like	ko01100//Metabolic pathways;ko01110//Biosynthesis of secondary metabolites;ko00900//Terpenoid backbone biosynthesis
ncbi_110038208	0.606667	0.213333	0	0	LOC110038208	uncharacterized LOC110038208	-
ncbi_110038214	19.54	20.5667	3.32667	6.89667	LOC110038214	receptor homology region, transmembrane domain- and RING domain-containing protein 4-like	-
ncbi_110038215	2.12	0.806667	0	0	LOC110038215	cellulose synthase-like protein B4	-
ncbi_110038235	58.6133	60.4067	27.7133	16.9767	LOC110038235	F-box protein At5g46170-like	-
ncbi_110038236	0.7	0.113333	0	0	LOC110038236	uncharacterized LOC110038236	-
ncbi_110038257	24.6367	28.4	14.4433	11.5967	LOC110038257	syntaxin-121-like	ko04130//SNARE interactions in vesicular transport
ncbi_110038262	1.51333	2.21	0	0	LOC110038262	abscisic stress-ripening protein 3-like	-
ncbi_110038265	18.1133	17.3133	5.51667	4.81667	LOC110038265	phosphatidylinositol/phosphatidylcholine transfer protein SFH7-like, transcript variant X1	-
ncbi_110038269	37.7033	46.2033	24.7933	23.0933	LOC110038269	mitochondrial import inner membrane translocase subunit TIM50	-
ncbi_110038276	4.15	4.26333	1.05	1.05333	LOC110038276	pentatricopeptide repeat-containing protein At3g57430, chloroplastic	-
ncbi_110038279	13.96	15.2067	6.74333	9.71	LOC110038279	glutaminyl-peptide cyclotransferase, transcript variant X1	-
ncbi_110038318	39.4767	37.3933	16.8033	25.2833	LOC110038318	S-adenosyl-L-methionine-dependent tRNA 4-demethylwyosine synthase	-
ncbi_110038329	240.743	283.69	172.833	130.25	LOC110038329	basic leucine zipper and W2 domain-containing protein 2-like	-
ncbi_110038332	2.58667	3.22333	1.50667	1.76	LOC110038332	protein phosphatase 2C 32-like, transcript variant X1	-
ncbi_110038354	3.12	1.96333	0	0	LOC110038354	kinesin-like protein KIN-UA	ko04144//Endocytosis
ncbi_110038361	4.57333	2.67333	0	0	LOC110038361	DNA polymerase zeta catalytic subunit-like	ko01100//Metabolic pathways
ncbi_110038366	0.38	0.126667	0	0	LOC110038366	peroxidase P7-like	ko01100//Metabolic pathways;ko01110//Biosynthesis of secondary metabolites;ko00940//Phenylpropanoid biosynthesis
ncbi_110038371	0.436667	0.42	0	0	LOC110038371	transcription repressor OFP18-like	-
ncbi_110038374	0.75	1.07333	0	0	LOC110038374	cytochrome P450 714B2-like	-
ncbi_110038378	43.13	42.52	18.2	20.65	LOC110038378	3beta-hydroxysteroid-dehydrogenase/decarboxylase-like, transcript variant X1	ko01100//Metabolic pathways;ko00100//Steroid biosynthesis
ncbi_110038386	1.82667	0.876667	0	0	LOC110038386	uncharacterized LOC110038386	-
ncbi_110038404	15.7867	13.6233	4.08333	6.88	LOC110038404	uncharacterized LOC110038404	-
ncbi_110038417	4.85	5.22	1.59667	1.48333	LOC110038417	pentatricopeptide repeat-containing protein At4g20770	-
ncbi_110038435	14.2233	9.98	0	0	LOC110038435	RING-H2 finger protein ATL79-like	-
ncbi_110038455	5.80333	6.91	3.72	2.51333	LOC110038455	pentatricopeptide repeat-containing protein At5g65560-like	-
ncbi_110038470	5.46	7.99667	0	0	LOC110038470	trigger factor-like protein TIG, Chloroplastic, transcript variant X1	-
ncbi_110038500	0.633333	0.873333	0	0	LOC110038500	PTI1-like tyrosine-protein kinase At3g15890	-
ncbi_110038531	4.07333	2.66	1.07	1.48333	LOC110038531	uncharacterized LOC110038531, transcript variant X1	-
ncbi_110038532	0.89	1.11333	0	0	LOC110038532	desiccation-related protein PCC13-62	-
ncbi_110038559	1.13667	0.163333	0	0	LOC110038559	auxin-responsive protein SAUR50-like	ko04075//Plant hormone signal transduction
ncbi_110038583	31.3967	44.4033	15.2967	23.6267	LOC110038583	uncharacterized LOC110038583	-
ncbi_110038603	62.7333	77.8967	19.6867	14.3533	LOC110038603	uncharacterized LOC110038603	-
ncbi_110038606	35.1	34.4867	13.5333	10.6933	LOC110038606	protein ETHYLENE-INSENSITIVE 2	ko04075//Plant hormone signal transduction;ko04016//MAPK signaling pathway - plant
ncbi_110038620	24.66	24.06	14.4733	11.5067	LOC110038620	inactive LRR receptor-like serine/threonine-protein kinase BIR2	-
ncbi_110038626	5.21	4.09667	0	0	LOC110038626	type IV inositol polyphosphate 5-phosphatase 3-like, transcript variant X1	-
ncbi_110038629	5.37333	6.13333	2.02	1.15667	LOC110038629	pentatricopeptide repeat-containing protein At1g05670, mitochondrial	-
ncbi_110038636	20.6767	25.5267	12.5567	11.4633	LOC110038636	uncharacterized LOC110038636	-
ncbi_110038667	12.3533	12.9667	4.22333	4.08333	LOC110038667	histone-lysine N-methyltransferase, H3 lysine-9 specific SUVH6-like	ko00310//Lysine degradation
ncbi_110038719	0.88	0.153333	0	0	LOC110038719	uncharacterized LOC110038719	-
ncbi_110038731	3.74	2.89	0	0	LOC110038731	receptor protein kinase-like protein ZAR1	-
ncbi_110038740	0.62	0.256667	0	0	LOC110038740	kinesin-like protein KIN-14R	-
ncbi_110038750	0.606667	0.263333	0	0	LOC110038750	CBL-interacting protein kinase 18-like	-
ncbi_110038756	0.94	0.526667	0	0	LOC110038756	uncharacterized LOC110038756	-
ncbi_110038769	2.00333	1.98	0	0	LOC110038769	serine/threonine-protein kinase tricorner-like	-
ncbi_110038770	0.833333	0.23	0	0	LOC110038770	uncharacterized LOC110038770	-
ncbi_110038774	0.363333	0.19	0	0	LOC110038774	protein EPIDERMAL PATTERNING FACTOR 1	ko04016//MAPK signaling pathway - plant
ncbi_110038778	3.16	1.75	0	0	LOC110038778	uncharacterized LOC110038778	-
ncbi_110038779	5.84333	12.1433	0.39	0.946667	LOC110038779	U-box domain-containing protein 44-like	-
ncbi_110038790	4.75	5.37667	2.59333	3.46	LOC110038790	putative pentatricopeptide repeat-containing protein At3g13770, mitochondrial	-
ncbi_110038791	91.0367	112.177	43.9833	50.2	LOC110038791	transcription elongation factor SPT6-like	-
ncbi_110038797	3	1.45333	0	0	LOC110038797	NAC domain-containing protein 35-like	-
ncbi_110038801	2.43	1.45	0	0	LOC110038801	late embryogenesis abundant protein 1-like	-
ncbi_110038812	0.16	0.233333	0	0	LOC110038812	putative pentatricopeptide repeat-containing protein At5g06400, mitochondrial	-
ncbi_110038828	59.3267	67.23	22.1267	18.05	LOC110038828	protein transport protein Sec24-like CEF	ko04141//Protein processing in endoplasmic reticulum
ncbi_110038840	45.09	56.3567	25.1167	24.0233	LOC110038840	proteasome-associated protein ECM29 homolog, transcript variant X1	-
ncbi_110038853	23.6967	36.36	13.0733	17.41	LOC110038853	protein CHROMATIN REMODELING 5	-
ncbi_110038857	72.4833	83.7733	28.0933	24.4733	LOC110038857	probable histidine kinase 6	ko04075//Plant hormone signal transduction
ncbi_110038858	2.76	1.42	0	0	LOC110038858	pectinesterase inhibitor 3-like	-
ncbi_110038881	22.8333	16.16	8.63333	10.44	LOC110038881	protein trichome birefringence-like	-
ncbi_110038889	0.373333	1.1	0	0	LOC110038889	uncharacterized protein At4g26485-like	-
ncbi_110038893	5.36333	5.00333	1.84	1.4	LOC110038893	pentatricopeptide repeat-containing protein At2g17140, transcript variant X1	-
ncbi_110038896	68.9167	60.2267	26.6	18.6433	LOC110038896	beta-amylase 1, chloroplastic	ko00500//Starch and sucrose metabolism
ncbi_110038934	0.926667	1.41667	0	0	LOC110038934	zinc finger BED domain-containing protein RICESLEEPER 3-like	-
ncbi_110038936	150.94	160.987	87.7833	56.9967	LOC110038936	eukaryotic initiation factor 4A-3	ko03013//RNA transport;ko03040//Spliceosome;ko03015//mRNA surveillance pathway
ncbi_110038941	1.96667	2.44	0	0	LOC110038941	adaptin ear-binding coat-associated protein 2-like	-
ncbi_110038942	12.62	14.54	6.81	8.45333	LOC110038942	scarecrow-like protein 9, transcript variant X1	-
ncbi_110038944	5.35333	6.19333	1.10333	2.53667	LOC110038944	uncharacterized LOC110038944	-
ncbi_110038955	49.8333	37.6433	18.6967	20.7767	LOC110038955	U-box domain-containing protein 17-like	-
ncbi_110038975	0.796667	0.256667	0	0	LOC110038975	serine/threonine-protein kinase OXI1-like	ko04016//MAPK signaling pathway - plant
ncbi_110038985	19.92	33.2267	10.61	7.43667	LOC110038985	RING finger and transmembrane domain-containing protein 2-like	-
ncbi_110038997	13.8567	14.9433	9.00667	6.39667	LOC110038997	protein SLOW WALKER 1	ko03008//Ribosome biogenesis in eukaryotes
ncbi_110039023	0.906667	0.1	0	0	LOC110039023	uncharacterized LOC110039023	-
ncbi_110039033	10.23	13.08	0.493333	0.716667	LOC110039033	calmodulin-binding transcription activator 5-like	-
ncbi_110039036	0.353333	1.54667	0	0	LOC110039036	VQ motif-containing protein 22-like	-
ncbi_110039049	0.356667	0.1	0	0	LOC110039049	pentatricopeptide repeat-containing protein At1g07590, mitochondrial-like	-
ncbi_110039052	131.46	126.353	53.8367	59.2967	LOC110039052	malate dehydrogenase, glyoxysomal	ko01100//Metabolic pathways;ko01110//Biosynthesis of secondary metabolites;ko01200//Carbon metabolism;ko00270//Cysteine and methionine metabolism;ko00620//Pyruvate metabolism;ko00630//Glyoxylate and dicarboxylate metabolism;ko00710//Carbon fixation in photosynthetic organisms;ko00020//Citrate cycle (TCA cycle)
ncbi_110039080	20.1533	26.8733	11.5933	8.56	LOC110039080	methyl-CpG-binding domain protein 4-like protein	ko03410//Base excision repair
ncbi_110039098	47.49	76.88	22.01	22.0167	LOC110039098	flowering time control protein FPA, transcript variant X1	-
ncbi_110039130	15.46	19.0833	2.26	0.926667	LOC110039130	AP-1 complex subunit gamma-2-like	-
ncbi_110039188	39.29	45.2933	6.73333	2.26	LOC110039188	probable receptor-like protein kinase At5g24010	-
ncbi_110039194	0.396667	0.823333	0	0	LOC110039194	uncharacterized LOC110039194	-
ncbi_110039227	12.8733	13.1967	5.51333	5.13	LOC110039227	increased DNA methylation 1-like, transcript variant X1	-
ncbi_110039255	0.296667	0.566667	0	0	LOC110039255	cysteine-rich and transmembrane domain-containing protein A-like	-
ncbi_110039259	11.83	14.3533	7.09667	9.41667	LOC110039259	serine/threonine-protein phosphatase 7, transcript variant X1	-
ncbi_110039269	100.487	106.703	34.6067	28.2367	LOC110039269	eukaryotic translation initiation factor 3 subunit I-like	ko03013//RNA transport
ncbi_110039280	0.14	0.08	0	0	LOC110039280	pectinesterase QRT1, transcript variant X1	ko01100//Metabolic pathways;ko00040//Pentose and glucuronate interconversions
ncbi_110039281	21.3767	21.0333	8.38	12.3667	LOC110039281	bifunctional riboflavin kinase/FMN phosphatase	-
ncbi_110039293	9.79333	9.12333	3.81667	5.86667	LOC110039293	probable glycosyltransferase At5g03795, transcript variant X1	-
ncbi_110039304	0.43	0.23	0	0	LOC110039304	serine carboxypeptidase-like 51	-
ncbi_110039310	55.0967	45.3267	25.2	23.8767	LOC110039310	rhomboid-like protein 15	-
ncbi_110039324	11.3933	13.7	2.55667	5.82	LOC110039324	ferredoxin-dependent glutamate synthase, chloroplastic-like	ko00630//Glyoxylate and dicarboxylate metabolism;ko00910//Nitrogen metabolism
ncbi_110039333	13.3	17.7033	7.62333	7.45333	LOC110039333	homeobox protein BEL1 homolog	-
ncbi_110039349	40.1933	34.8533	19.2233	15.39	LOC110039349	acyl-CoA-binding domain-containing protein 3-like, transcript variant X1	-
ncbi_110039367	182.02	191.223	88.4767	73.0933	LOC110039367	auxin response factor 19-like	-
ncbi_110039383	48.9833	35.6267	5.58	5.31333	LOC110039383	RHOMBOID-like protein 2	-
ncbi_110039385	0.636667	0.643333	0	0	LOC110039385	SPX domain-containing membrane protein OsI_17046-like	-
ncbi_110039429	6.16	6.33333	0	0	LOC110039429	probable purine permease 11	-
ncbi_110039433	3.29333	2.8	1.31	0.966667	LOC110039433	protein BREAST CANCER SUSCEPTIBILITY 2 homolog B-like	ko03440//Homologous recombination
ncbi_110039435	46.37	51.2233	22.4333	23.2033	LOC110039435	transformation/transcription domain-associated protein-like	-
ncbi_110039458	9.59667	12.3733	5.27	5.19667	LOC110039458	nuclear pore complex protein NUP93A-like	ko03013//RNA transport
ncbi_110039459	0.113333	0.0966667	0	0	LOC110039459	plant intracellular Ras-group-related LRR protein 4-like	-
ncbi_110039473	800.727	1236.06	541.52	501.24	LOC110039473	dnaJ protein homolog	ko04141//Protein processing in endoplasmic reticulum
ncbi_110039493	7.71667	8.05667	3.62333	3.73	LOC110039493	mediator of RNA polymerase II transcription subunit 33A-like	-
ncbi_110039506	8.5	13.1067	3.56667	2.48667	LOC110039506	spermatogenesis-associated protein 20-like	-
ncbi_110039529	30.16	39.0167	5.87667	5.15667	LOC110039529	vacuolar protein sorting-associated protein 53 A-like	-
ncbi_110039551	11.2767	15.2433	5.93333	6.22333	LOC110039551	lysine-specific histone demethylase 1 homolog 2	-
ncbi_110039563	0.836667	0.326667	0	0	LOC110039563	actin-related protein 2-like, transcript variant X1	-
ncbi_110039571	0.41	0.236667	0	0	LOC110039571	uncharacterized LOC110039571	-
ncbi_110039583	2.58	7.05	0.886667	1.11333	LOC110039583	uncharacterized LOC110039583, transcript variant X1	-
ncbi_110039590	60.2267	71.8967	31.6967	36.02	LOC110039590	paired amphipathic helix protein Sin3-like 4	-
ncbi_110039591	38.9567	52.1133	15.9367	12.1333	LOC110039591	zinc finger CCCH domain-containing protein 27	-
ncbi_110039600	29.1467	37.4233	7.61667	5.37333	LOC110039600	leucine-rich repeat extensin-like protein 3	-
ncbi_12079625	0.583333	0.88	0	0	rpl20	--	ko03010//Ribosome
ncbi_12079626	0.616667	0.51	0	0	rps18	--	ko03010//Ribosome
ncbi_12079700	0.466667	0.963333	0	0	atpE	--	ko01100//Metabolic pathways;ko00190//Oxidative phosphorylation;ko00195//Photosynthesis

## Sheet: profile12
id	S0	S1	S2	S3	Symbol	Description	Pathway
MSTRG.10071	3.11	2.84	5.75333	4.99667	--	-	-
MSTRG.10363	4.27	6.65333	18.61	19.63	--	-	-
MSTRG.10583	2.80667	2.36	7.33333	4.39667	RAB11D	ras-related protein RIC2 [Asparagus officinalis]	ko04144//Endocytosis
MSTRG.10705	229.237	195.4	504.337	554.397	AGO1B	Os04g0566500, partial [Oryza sativa Japonica Group]	-
MSTRG.10838	11.0967	6.99667	29.0533	30.4933	--	ATPase, F0 complex, subunit E, mitochondrial [Cynara cardunculus var. scolymus] [Cynara cardunculus]	-
MSTRG.11122	9.22333	9.63333	30.4967	45.3367	--	-	-
MSTRG.11125	1.58	1.60333	9.45333	3.88667	--	-	-
MSTRG.11132	3.45333	1.80667	9.47667	7.89667	--	eukaryotic peptide chain release factor subunit 1-3 [Asparagus officinalis]	-
MSTRG.11275	2.17667	2.92	6.88667	7.63333	--	LOW QUALITY PROTEIN: leucine-rich repeat receptor-like serine/threonine-protein kinase At2g14510, partial [Asparagus officinalis]	-
MSTRG.11362	2.65667	2.91667	7.10333	4.72	--	PREDICTED: probable E3 ubiquitin-protein ligase RNF217 [Fragaria vesca subsp. vesca] [Fragaria vesca]	-
MSTRG.1139	16.6967	15.6433	45.4267	56.0733	--	-	-
MSTRG.11638	5.23333	7.91	19.37	16.4133	--	-	-
MSTRG.11756	12.0167	8.19	19.5667	17.9933	--	PREDICTED: phytosulfokines 5 [Musa acuminata subsp. malaccensis] [Musa acuminata]	-
MSTRG.12022	7.69667	4.94667	15.2933	22.9833	--	-	-
MSTRG.12113	4.48333	4.55667	13.3667	10.98	--	expressed protein [Oryza sativa Japonica Group]	-
MSTRG.1236	0	0	5.85333	6.36333	--	-	-
MSTRG.12365	18.23	20.6833	64.1467	110.33	--	RNA-binding protein 39-like isoform X1 [Asparagus officinalis]	-
MSTRG.1253	7.27333	0.98	57.3533	84.5	ATPA	ATPase subunit 1 (mitochondrion) [Cocos nucifera]	ko01100//Metabolic pathways;ko00190//Oxidative phosphorylation
MSTRG.12544	0	0	7.02333	2.86	--	-	-
MSTRG.12564	6.98	5.70667	15.2733	33.61	OXA1L	PREDICTED: mitochondrial inner membrane protein OXA1-like isoform X1 [Elaeis guineensis]	ko03060//Protein export
MSTRG.12666	12.5667	13.7467	84.6	76.4833	--	Carboxymethylenebutenolidase, partial [Ananas comosus]	-
MSTRG.1269	3.48333	4.82667	9.60667	10.0433	--	-	-
MSTRG.12878	4.61	5.96667	17.7333	25.71	--	-	-
MSTRG.1316	1.71	1.64333	13.9633	16.7867	HCF101	Os01g0719700, partial [Oryza sativa Japonica Group]	-
MSTRG.13438	0.5	1.68333	15.82	8.45333	--	-	-
MSTRG.13529	2.89	4.74667	31.0667	41.93	At3g19800	uncharacterized protein LOC109837418 isoform X2 [Asparagus officinalis]	-
MSTRG.13637	3.03	3.63333	35.0667	29.3767	--	-	-
MSTRG.13742	2.46667	3.01	7.12667	8.35	--	Mitochondrial import inner membrane translocase subunit Tim17 [Zostera marina]	-
MSTRG.13774	11.8533	10.72	30.4433	50.1567	--	PREDICTED: zinc finger Ran-binding domain-containing protein 2 [Musa acuminata subsp. malaccensis] [Musa acuminata]	-
MSTRG.14277	4.94667	4.07	17.63	17.21	--	-	-
MSTRG.14300	0.646667	0.563333	4.07	5.47333	--	-	-
MSTRG.14675	0	0	2.87333	12	--	-	-
MSTRG.14734	7.06333	6.35333	15.12	15.9833	--	PREDICTED: uncharacterized protein LOC103699636, partial [Phoenix dactylifera]	-
MSTRG.14951	0.84	1.17667	7.40667	4.52667	--	Sec20 family protein [Zea mays]	-
MSTRG.15200	21.6233	16.6667	42.9367	58.1667	--	Cell division protein DivIB, partial [Anthurium amnicola]	-
MSTRG.15255	7.24667	5.86667	41.33	20.92	IP5P3	PREDICTED: type IV inositol polyphosphate 5-phosphatase 3-like isoform X4 [Elaeis guineensis]	-
MSTRG.15403	7.88	6.03333	16.5367	10.6133	ACX4	PREDICTED: acyl-coenzyme A oxidase 4, peroxisomal-like isoform X1 [Phoenix dactylifera]	-
MSTRG.15599	9.31667	11.1667	37.7567	52.5067	ARF	AT3G62290 [Arabidopsis thaliana]	ko04144//Endocytosis
MSTRG.15709	1.12333	0.936667	4.64333	4.91667	--	-	-
MSTRG.15725	0.966667	0.81	8.38333	15.1833	GLIP5	PREDICTED: GDSL esterase/lipase 5-like [Elaeis guineensis]	-
MSTRG.15779	18.11	20.9067	37.6033	38.58	--	-	-
MSTRG.15874	3.36667	1.47	13.5067	8.49667	--	Armadillo repeat-containing X-linked protein 2, partial [Anthurium amnicola]	-
MSTRG.16147	0.92	0.286667	3.94	4.37333	--	-	-
MSTRG.16156	2.59	1.00333	9.01333	4.50333	--	-	-
MSTRG.16228	5.16	4.08	10.3333	10.31	--	-	-
MSTRG.16493	1.8	2.34333	18.2733	10.6467	KIN5C	PREDICTED: 125 kDa kinesin-related protein [Brachypodium distachyon]	-
MSTRG.16656	2.28333	1.85667	7.15	6.12	Os08g0126700	PREDICTED: zinc finger CCCH domain-containing protein 18-like [Musa acuminata subsp. malaccensis] [Musa acuminata]	-
MSTRG.16699	9.11667	4.1	23.8667	29.7	rpmJ	50S ribosomal protein L36, partial [Anthurium amnicola]	ko03010//Ribosome
MSTRG.17257	136.383	127.513	268.243	282.517	tma7	PREDICTED: translation machinery-associated protein 7 [Fragaria vesca subsp. vesca] [Fragaria vesca]	-
MSTRG.17338	6.27333	3.88	15.02	8.92	DRP3A	dynamin-related protein 3A-like [Ananas comosus]	-
MSTRG.17905	3.9	3.03333	14.2033	30.8333	--	PREDICTED: QWRF motif-containing protein 3-like [Elaeis guineensis]	-
MSTRG.17934	6.76667	7.42	13.6433	11.66	OCP3	Zinc finger homeobox protein 3 [Anthurium amnicola]	-
MSTRG.1794	2.21	0.993333	6.50333	10.3167	--	-	-
MSTRG.1836	1.78667	2.16667	5.92333	5.63	--	-	-
MSTRG.18421	0	0	5.36667	2.99	NOLC1	suppressor protein SRP40 [Asparagus officinalis]	-
MSTRG.18597	7.05667	5.50667	28.9367	23.1733	--	-	-
MSTRG.18776	0.703333	0.433333	19.6	3.96667	--	-	-
MSTRG.18780	16.3467	18.7767	47.34	39.9467	--	BnaC03g57550D [Brassica napus]	-
MSTRG.18802	3.96	2.09	13.8267	9.52667	--	PREDICTED: probable E3 ubiquitin-protein ligase RNF144A-B [Vitis vinifera]	-
MSTRG.18815	0.73	0.603333	3.07	2.14	--	PREDICTED: WD repeat domain-containing protein 83 [Gossypium raimondii]	-
MSTRG.19017	4.77667	3.14	7.42667	7.24	--	Magnesium transporter CorA-like family protein [Arabidopsis thaliana]	-
MSTRG.19747	3.96667	3.8	17.5033	19.8033	ZEP	zeaxanthin epoxidase [Oncidium hybrid cultivar]	ko01100//Metabolic pathways;ko01110//Biosynthesis of secondary metabolites;ko00906//Carotenoid biosynthesis
MSTRG.19814	4.42333	5.85333	19.3533	18.9133	ARP6	PREDICTED: actin-related protein 6, partial [Phoenix dactylifera]	-
MSTRG.20018	3.15333	1.81667	12.9933	14.2467	NDL2	PREDICTED: pollen-specific protein SF21 [Citrus sinensis]	-
MSTRG.20096	1.18667	1.32333	74.7367	137.55	SMC3	PREDICTED: structural maintenance of chromosomes protein 3 [Musa acuminata subsp. malaccensis] [Musa acuminata]	-
MSTRG.20213	4.21	4.18333	13.9733	19.2667	--	Activating signal cointegrator 1 complex subunit 1 [Anthurium amnicola]	-
MSTRG.2023	181.157	138.523	337.017	449.783	--	-	-
MSTRG.2024	81.3633	55.1567	149.263	147.317	--	-	-
MSTRG.20655	6.54333	7.65	32.3533	60.3133	--	-	-
MSTRG.20695	79.41	46.99	241.65	311.743	MT3B	metallothionein-like protein type 3 [Asparagus officinalis]	-
MSTRG.20715	10.8933	11.9533	24.0333	21.8867	--	PREDICTED: RING-H2 finger protein ATL33 [Ricinus communis]	-
MSTRG.20856	0	0	0.24	2.01	--	-	-
MSTRG.20965	218.533	175.15	393.877	367.513	--	-	-
MSTRG.21013	15.2067	9.59333	39.1767	21.9067	--	PREDICTED: ras GTPase-activating protein-binding protein 2 isoform X2 [Elaeis guineensis]	-
MSTRG.21103	3.63	5.30333	43.54	37.58	--	PREDICTED: LOW QUALITY PROTEIN: DEAD-box ATP-dependent RNA helicase 13 [Phoenix dactylifera]	-
MSTRG.21192	5.34667	2.69333	18.9467	9.04667	--	PREDICTED: myosin-binding protein 7 [Amborella trichopoda]	-
MSTRG.2126	4.53	3.21333	23.4433	24.9367	--	Universal stress protein A-like protein [Glycine soja]	-
MSTRG.21307	3.29667	2.78	7.17333	9.61	ABCG3	ABC transporter G family member 3 [Asparagus officinalis]	-
MSTRG.21554	12.2233	13.8533	34.12	42.27	--	Helicase SEN1, partial [Anthurium amnicola]	-
MSTRG.21562	5.66	4.55333	25.6067	27.85	CYP23	PREDICTED: peptidyl-prolyl cis-trans isomerase CYP23 [Musa acuminata subsp. malaccensis] [Musa acuminata]	-
MSTRG.21590	0.85	2.88333	17.4833	11.1633	UPF1	Regulator of nonsense transcripts 1 [Anthurium amnicola]	ko03013//RNA transport;ko03015//mRNA surveillance pathway
MSTRG.21785	8.27	6.85	12.5267	14.2233	--	-	-
MSTRG.21788	35.27	43.06	139.843	114.033	ADK-A	PREDICTED: adenylate kinase 4 [Vitis vinifera]	ko01100//Metabolic pathways;ko01110//Biosynthesis of secondary metabolites;ko00230//Purine metabolism;ko00730//Thiamine metabolism
MSTRG.21829	4.13	6.95	25.8667	26.42	--	-	-
MSTRG.21914	4.38	2.77333	20.4633	9.51	AP5M	AP-5 complex subunit mu [Aegilops tauschii subsp. tauschii] [Aegilops tauschii]	-
MSTRG.2195	3.11333	2.40333	10.4733	6.08333	--	PREDICTED: uncharacterized protein LOC103977835 [Musa acuminata subsp. malaccensis] [Musa acuminata]	-
MSTRG.22158	1.56	1.06667	9.62333	25.09	--	PREDICTED: protein N-terminal asparagine amidohydrolase isoform X1 [Phoenix dactylifera]	-
MSTRG.22203	2.81667	3.50667	7.09667	6.94	--	-	-
MSTRG.22211	1.34333	1.32	16.6967	17.4933	AVT1C	Transmembrane amino acid transporter family protein [Zea mays]	-
MSTRG.22231	15.1233	13.4333	34.5333	51.7333	--	PREDICTED: uncharacterized protein LOC103705295 [Phoenix dactylifera]	-
MSTRG.22394	4.27667	3.90667	10.1467	12.5733	--	Retrovirus-related Pol polyprotein from transposon TNT 1-94 [Cajanus cajan]	-
MSTRG.22902	20.6367	26.23	79.9033	111.72	--	sister-chromatid cohesion protein 3 [Asparagus officinalis]	-
MSTRG.22928	1.86667	1.82	9.58	12.7967	GOS11	PREDICTED: Golgi SNAP receptor complex member 1-1 [Elaeis guineensis]	ko04130//SNARE interactions in vesicular transport
MSTRG.22973	232.143	126.85	786.023	849.317	GAPC1	Os08g0126300, partial [Oryza sativa Japonica Group]	ko01100//Metabolic pathways;ko01110//Biosynthesis of secondary metabolites;ko01200//Carbon metabolism;ko01230//Biosynthesis of amino acids;ko00010//Glycolysis / Gluconeogenesis;ko00710//Carbon fixation in photosynthetic organisms
MSTRG.23322	3.51333	2.61	6.75333	8.66	--	-	-
MSTRG.23467	5.05333	3.94333	8.55667	7.73333	--	-	-
MSTRG.23537	1.98667	2.12667	5.39333	7.79667	--	PREDICTED: histone-lysine N-methyltransferase setd3 isoform X3 [Musa acuminata subsp. malaccensis] [Musa acuminata]	-
MSTRG.23647	3.58667	7.31	30.6	20.8033	--	-	-
MSTRG.2699	3.27	1.76	9.32	10.4	--	-	-
MSTRG.300	1.62	1.74667	7.77667	9.55	--	-	-
MSTRG.3202	14.2367	9.86333	38.2967	50.83	--	PREDICTED: transcriptional activator SPT7 isoform X3 [Elaeis guineensis]	-
MSTRG.364	1.40667	2.14667	12.4667	20.88	--	-	-
MSTRG.4148	2.64	2.00333	34.7633	27.03	PIP2-7	PREDICTED: probable aquaporin PIP2-4 [Camelina sativa]	-
MSTRG.4165	2.04667	1.39	5.4	11.1667	SMO1-1	PREDICTED: methylsterol monooxygenase 1-1-like [Elaeis guineensis]	ko01100//Metabolic pathways;ko01110//Biosynthesis of secondary metabolites;ko00100//Steroid biosynthesis
MSTRG.4282	0.326667	0.516667	10.44	9.67	--	PREDICTED: bifunctional nuclease 2-like [Musa acuminata subsp. malaccensis] [Musa acuminata]	-
MSTRG.4319	0.646667	0.353333	5.58	3.80333	--	PREDICTED: uncharacterized protein LOC103998302 [Musa acuminata subsp. malaccensis] [Musa acuminata]	-
MSTRG.4574	1.53	1.35333	10.8167	7.98	--	-	-
MSTRG.4766	3.32667	3.58333	17.1733	10.6	--	gag-pol polyprotein, partial [Vitis vinifera]	-
MSTRG.5300	20.8533	18.8233	44.4033	33.99	OR	chaperone dnaJ-like protein [Medicago truncatula]	-
MSTRG.5700	16.3	13.0367	30.2933	29.0733	BACOVA_02659	beta-D-glucan exohydolase [Elaeis guineensis]	ko01100//Metabolic pathways;ko01110//Biosynthesis of secondary metabolites;ko00940//Phenylpropanoid biosynthesis;ko00500//Starch and sucrose metabolism;ko00460//Cyanoamino acid metabolism
MSTRG.5707	1.21333	1.99333	5.08333	4.64667	--	-	-
MSTRG.6007	5.13333	2.12	15.49	8.91333	--	-	-
MSTRG.6116	1.60333	1.09333	10.3833	19.7867	--	-	-
MSTRG.6249	2.43333	2.60333	8.95	12.75	--	retrotransposon protein, putative, Ty1-copia subclass [Oryza sativa Japonica Group]	-
MSTRG.6313	3.04333	3.66667	10.8233	14.8867	SPS1	solanesyl-diphosphate synthase 1, mitochondrial isoform X2 [Aegilops tauschii subsp. tauschii] [Aegilops tauschii]	ko01100//Metabolic pathways;ko01110//Biosynthesis of secondary metabolites;ko00900//Terpenoid backbone biosynthesis
MSTRG.6319	29.0967	22.7733	47.3067	38.4067	--	uncharacterized protein LOC109717370 isoform X4 [Ananas comosus]	-
MSTRG.6348	2.09667	1.74	8.95	16.0833	IN2-2	PREDICTED: probable aldo-keto reductase 2 [Oryza brachyantha]	-
MSTRG.6465	1.52333	1.71333	15.7667	21.8133	--	-	-
MSTRG.653	1.76333	1.11667	7.52667	3.41	--	-	-
MSTRG.672	10.7633	7.87333	50.28	44.88	--	-	-
MSTRG.6779	1.91667	1.21667	4.88	4.84667	--	-	-
MSTRG.6926	3.80333	2.31	22.9167	27.9	--	-	-
MSTRG.7138	13.7233	14.6267	39.1867	47.14	--	PREDICTED: FH protein interacting protein FIP2 isoform X1 [Musa acuminata subsp. malaccensis] [Musa acuminata]	-
MSTRG.7320	2.31667	3.55333	12.6467	10.3333	--	PREDICTED: protein SUPPRESSOR OF npr1-1, CONSTITUTIVE 1-like [Gossypium hirsutum]	-
MSTRG.7384	24.59	23.4867	77.2433	48.2633	GCR2	PREDICTED: lanC-like protein GCL2 [Elaeis guineensis]	-
MSTRG.7422	8.25	2.91667	25.92	25.0167	LRR1	PREDICTED: somatic embryogenesis receptor kinase 2 [Elaeis guineensis]	-
MSTRG.7588	11.7933	10.0167	28.3867	26.6867	--	-	-
MSTRG.7609	48.46	34.22	180.213	350.783	BT1	BTB/POZ and TAZ domain-containing protein 1-like [Asparagus officinalis]	-
MSTRG.7666	4.15333	3.67667	17.1767	32	VIP2	PREDICTED: probable NOT transcription complex subunit VIP2 isoform X1 [Musa acuminata subsp. malaccensis] [Musa acuminata]	ko03018//RNA degradation
MSTRG.7912	5.79667	5.54	12.41	17.0033	THF1	PREDICTED: protein THYLAKOID FORMATION1, chloroplastic [Musa acuminata subsp. malaccensis] [Musa acuminata]	-
MSTRG.7950	6.22	5.84667	28.59	21.2233	CCT2	PREDICTED: choline-phosphate cytidylyltransferase 2 [Amborella trichopoda]	ko01100//Metabolic pathways;ko00564//Glycerophospholipid metabolism;ko00440//Phosphonate and phosphinate metabolism
MSTRG.7951	7.34	8.87333	15.83	12.3267	--	hypothetical protein TanjilG_19595 [Lupinus angustifolius]	-
MSTRG.7971	18.8767	12.0133	104.197	103.437	--	-	-
MSTRG.8030	6.67	6.86	24.9967	29.0333	--	PREDICTED: uncharacterized protein At4g22758-like [Elaeis guineensis]	-
MSTRG.8323	1.66	0.746667	4.76	3.43667	--	-	-
MSTRG.8390	1.62	2.41	12.66	8.80333	--	-	-
MSTRG.8582	2.58667	1.34333	6.41	3.57333	RPL11	PREDICTED: 60S ribosomal protein L11-1-like [Brassica oleracea var. oleracea] [Brassica oleracea]	ko03010//Ribosome
MSTRG.8584	16.5133	11.23	40.4733	33.5167	--	-	-
MSTRG.8607	6.55667	7.2	14.51	11.7967	CYP81D11	PREDICTED: isoflavone 2'-hydroxylase-like [Phoenix dactylifera]	-
MSTRG.8608	3.89667	2.29667	11.4533	8.91333	--	-	-
MSTRG.870	3082.46	1547.54	7509.32	10553.6	--	rRNA intron-encoded homing endonuclease, partial [Cenchrus americanus]	-
MSTRG.8820	6.64333	7.33	18.5433	15.2	--	PREDICTED: protein NUCLEAR FUSION DEFECTIVE 6, chloroplastic/mitochondrial isoform X1 [Jatropha curcas]	-
MSTRG.8913	0	0	3.52	10.14	--	-	-
MSTRG.9029	18.7933	15.3867	47.6667	34.77	ADK2	PREDICTED: adenosine kinase 2 [Musa acuminata subsp. malaccensis] [Musa acuminata]	ko01100//Metabolic pathways;ko00230//Purine metabolism
MSTRG.9121	1.91333	1.84	4.02667	2.75667	PSK	PREDICTED: phytosulfokines-like [Musa acuminata subsp. malaccensis] [Musa acuminata]	-
MSTRG.9613	22.24	19.6367	52.0367	74.02	PER19	PREDICTED: peroxidase 19 [Solanum lycopersicum]	ko01100//Metabolic pathways;ko01110//Biosynthesis of secondary metabolites;ko00940//Phenylpropanoid biosynthesis
MSTRG.9676	56.38	48.14	126.837	102.683	--	PREDICTED: ubiquinol-cytochrome c reductase complex 6.7 kDa protein [Nelumbo nucifera]	-
ncbi_110017811	9.57667	9.69	17.55	19.8833	LOC110017811	asparagine--tRNA ligase, chloroplastic/mitochondrial-like	ko00970//Aminoacyl-tRNA biosynthesis
ncbi_110017828	9.50333	5.61	19.7	17.2067	LOC110017828	protein OBERON 2-like	-
ncbi_110017892	13.64	16.0833	32.4267	31.5233	LOC110017892	uncharacterized LOC110017892	-
ncbi_110017906	21.9133	14.9233	47	29.1467	LOC110017906	uncharacterized LOC110017906	-
ncbi_110017933	3.52667	3.18	22.63	10.66	LOC110017933	growth-regulating factor 4-like	-
ncbi_110017936	13.06	5.98333	54.4267	68.3467	LOC110017936	4-coumarate--CoA ligase 1-like	ko01100//Metabolic pathways;ko01110//Biosynthesis of secondary metabolites;ko00940//Phenylpropanoid biosynthesis;ko00360//Phenylalanine metabolism;ko00130//Ubiquinone and other terpenoid-quinone biosynthesis
ncbi_110017944	9.41	7.10333	20.0533	14.7833	LOC110017944	uncharacterized LOC110017944	-
ncbi_110017953	0.553333	0.406667	3.07333	3.23667	LOC110017953	U-box domain-containing protein 27-like	-
ncbi_110017962	11.2967	11.4667	24.23	32.2633	LOC110017962	putative E3 ubiquitin-protein ligase LIN-1, transcript variant X1	-
ncbi_110017968	41.1233	30.8467	63.64	74.93	LOC110017968	uncharacterized LOC110017968	-
ncbi_110017996	5.63	6.04333	14.5067	9.90333	LOC110017996	thymocyte nuclear protein 1, transcript variant X1	-
ncbi_110018016	5.23	5.59667	11.46	13.7967	LOC110018016	uncharacterized LOC110018016	-
ncbi_110018020	21.11	17.8333	54.6767	40.1833	LOC110018020	nuclear nucleic acid-binding protein C1D	ko03018//RNA degradation
ncbi_110018032	21.92	24.5433	53.7733	74.0833	LOC110018032	ras-related protein Rab7-like, transcript variant X1	ko04144//Endocytosis;ko04145//Phagosome
ncbi_110018059	0	0	1.98667	2.75667	LOC110018059	zinc finger protein STAMENLESS 1-like	-
ncbi_110018082	34.8033	44.8367	80.92	82.8567	LOC110018082	DNA repair RAD52-like protein 2, chloroplastic	-
ncbi_110018107	38.0033	33.2233	73.0933	62.6567	LOC110018107	serine/threonine-protein kinase SAPK7-like, transcript variant X1	ko04075//Plant hormone signal transduction;ko04016//MAPK signaling pathway - plant
ncbi_110018172	21.9767	23.61	55.03	41.2667	LOC110018172	L-galactose dehydrogenase-like	ko01100//Metabolic pathways;ko01110//Biosynthesis of secondary metabolites;ko00053//Ascorbate and aldarate metabolism
ncbi_110018188	75.0467	58.11	142.49	121.543	LOC110018188	protein HESO1, transcript variant X1	-
ncbi_110018209	63.4233	64.6933	195.073	157.197	LOC110018209	uncharacterized protein At5g02240-like	-
ncbi_110018212	34.14	29.6767	55.2467	61.7367	LOC110018212	fasciclin-like arabinogalactan protein 4	-
ncbi_110018213	10.9133	9.62333	17.58	20.9067	LOC110018213	sulfoquinovosyl transferase SQD2-like, transcript variant X1	ko01100//Metabolic pathways;ko00561//Glycerolipid metabolism
ncbi_110018235	337.15	274.907	846.633	1088.27	LOC110018235	17.9 kDa class I heat shock protein-like	ko04141//Protein processing in endoplasmic reticulum
ncbi_110018251	9.55	8.53667	24.18	42.46	LOC110018251	mannose-specific lectin-like	-
ncbi_110018306	38.57	37.8433	62.2167	84.28	LOC110018306	uncharacterized LOC110018306, transcript variant X1	-
ncbi_110018319	1.58667	1.47	3.88	2.41	LOC110018319	DDT domain-containing protein DDR4	-
ncbi_110018355	8.48333	7.48333	15.0633	15.1767	LOC110018355	protease 2	-
ncbi_110018361	4.70667	2.3	10.8733	12.0367	LOC110018361	transcription factor bHLH49, transcript variant X1	-
ncbi_110018373	10.2667	7.95667	16.7833	20.4133	LOC110018373	ATP synthase delta chain, chloroplastic-like	ko01100//Metabolic pathways;ko00190//Oxidative phosphorylation;ko00195//Photosynthesis
ncbi_110018393	8.34333	9.40333	19.65	15.24	LOC110018393	uncharacterized LOC110018393	-
ncbi_110018400	10.6433	7.44667	21.71	18.1067	LOC110018400	keratin-associated protein 4-6-like	-
ncbi_110018429	5.54	3.32333	9.03667	9.19333	LOC110018429	uncharacterized LOC110018429, transcript variant X1	-
ncbi_110018438	7.57333	7.72	15.2833	13.2267	LOC110018438	uncharacterized LOC110018438, transcript variant X1	-
ncbi_110018453	0.87	0.96	3.67333	2.23	LOC110018453	HVA22-like protein f, transcript variant X1	-
ncbi_110018463	18.26	19.6267	35.72	37.0333	LOC110018463	cytoplasmic tRNA 2-thiolation protein 1-like	ko04122//Sulfur relay system
ncbi_110018469	11.6867	9.63667	27.3933	33.5067	LOC110018469	uncharacterized LOC110018469	-
ncbi_110018476	20.2167	15.85	38.5533	43.4833	LOC110018476	glyoxylate/succinic semialdehyde reductase 1-like	ko01100//Metabolic pathways;ko01200//Carbon metabolism;ko00630//Glyoxylate and dicarboxylate metabolism;ko00650//Butanoate metabolism
ncbi_110018479	10.19	8.07333	35.7767	23.36	LOC110018479	uncharacterized LOC110018479	-
ncbi_110018490	20.17	17.9933	48.4	47.6933	LOC110018490	tropinone reductase 2-like	ko01100//Metabolic pathways;ko01110//Biosynthesis of secondary metabolites;ko00960//Tropane, piperidine and pyridine alkaloid biosynthesis
ncbi_110018508	1.96333	1.50667	6.22667	4.8	LOC110018508	ABC transporter C family member 3-like	ko02010//ABC transporters
ncbi_110018515	8.98333	9.42333	19.6333	13.4067	LOC110018515	NF-X1-type zinc finger protein NFXL1-like	-
ncbi_110018541	8.75667	8.06333	19.7667	13.4033	LOC110018541	uncharacterized LOC110018541	-
ncbi_110018545	47.5133	41.0367	83.3333	75.88	LOC110018545	E3 ubiquitin-protein ligase RGLG3-like, transcript variant X1	-
ncbi_110018593	3.47333	2.44	6.75	4.50667	LOC110018593	tetraspanin-19, transcript variant X1	-
ncbi_110018618	9.46	8.40333	21.99	25.7333	LOC110018618	uncharacterized LOC110018618	-
ncbi_110018623	2.03667	1.41667	28.3867	44.4533	LOC110018623	cyclic dof factor 1-like	-
ncbi_110018631	36.5033	30.37	68.27	68.7167	LOC110018631	B-box zinc finger protein 19-like, transcript variant X1	-
ncbi_110018664	3.84	3.22667	10.5233	8.04333	LOC110018664	uncharacterized LOC110018664, transcript variant X1	-
ncbi_110018686	14.9367	8.12667	36.0967	24.46	LOC110018686	growth-regulating factor 6-like	-
ncbi_110018691	24.7067	18.59	46.0167	57.5867	LOC110018691	uncharacterized LOC110018691	-
ncbi_110018692	0	0	0.453333	1.3	LOC110018692	monofunctional riboflavin biosynthesis protein RIBA 3, chloroplastic-like, transcript variant X1	ko01100//Metabolic pathways;ko01110//Biosynthesis of secondary metabolites;ko00790//Folate biosynthesis;ko00740//Riboflavin metabolism
ncbi_110018703	33.09	33.4	60.2133	74.5533	LOC110018703	protein PELOTA 1, transcript variant X1	ko03015//mRNA surveillance pathway
ncbi_110018723	2.71	0.533333	21.8167	7.59333	LOC110018723	EPIDERMAL PATTERNING FACTOR-like protein 9, transcript variant X1	-
ncbi_110018725	1.20333	1.53	4.03333	4.17	LOC110018725	homeobox-leucine zipper protein HOX3-like	-
ncbi_110018727	10.78	8.50333	16.7967	18.8733	LOC110018727	uncharacterized LOC110018727	-
ncbi_110018738	64.6167	50.3633	125.95	105.48	LOC110018738	NADH dehydrogenase [ubiquinone] iron-sulfur protein 6, mitochondrial	ko01100//Metabolic pathways;ko00190//Oxidative phosphorylation
ncbi_110018742	10.9533	6.44667	47.1033	40.8633	LOC110018742	uncharacterized LOC110018742, transcript variant X1	-
ncbi_110018745	9.42333	9.85	27.4	35.1633	LOC110018745	epimerase family protein SDR39U1 homolog, chloroplastic, transcript variant X1	-
ncbi_110018746	0.166667	0.233333	2.15	1.02333	LOC110018746	uncharacterized LOC110018746, transcript variant X1	-
ncbi_110018754	5.48	3.33333	8.96	8.89	LOC110018754	putative serine/threonine-protein kinase, transcript variant X1	-
ncbi_110018780	0.26	0.493333	19	4.20333	LOC110018780	protein P21-like	-
ncbi_110018785	0.756667	0.716667	9.77667	3.23333	LOC110018785	plant intracellular Ras-group-related LRR protein 6-like	-
ncbi_110018799	15.2167	15.8	46.53	32.03	LOC110018799	probable plastid-lipid-associated protein 3, chloroplastic	-
ncbi_110018825	3.68	3.35	7.00667	7.10333	LOC110018825	DNA-3-methyladenine glycosylase 1-like	ko03410//Base excision repair
ncbi_110018832	3.85	2.49333	10.8267	6.48667	LOC110018832	DNA polymerase alpha subunit B	ko01100//Metabolic pathways;ko00230//Purine metabolism;ko00240//Pyrimidine metabolism;ko03030//DNA replication
ncbi_110018836	48.43	53.9533	127.223	132.103	LOC110018836	26S protease regulatory subunit 8 homolog A	ko03050//Proteasome
ncbi_110018868	1.47333	1.04333	3.76	3.49333	LOC110018868	uncharacterized LOC110018868	-
ncbi_110018875	71.7133	64.1433	166.437	130.86	LOC110018875	signal recognition particle 14 kDa protein	ko03060//Protein export
ncbi_110018884	2.13333	2.03667	5.15333	6.78	LOC110018884	manganese-dependent ADP-ribose/CDP-alcohol diphosphatase, transcript variant X1	ko00230//Purine metabolism;ko00564//Glycerophospholipid metabolism
ncbi_110018896	0.816667	0.436667	5.21	1.66667	LOC110018896	bibenzyl synthase-like	ko01100//Metabolic pathways;ko01110//Biosynthesis of secondary metabolites;ko04712//Circadian rhythm - plant;ko00941//Flavonoid biosynthesis
ncbi_110018901	17.86	14.37	35.0433	34.3867	LOC110018901	glutamic acid-rich protein-like	-
ncbi_110018914	30.0433	24.6767	49.6067	40.7133	LOC110018914	50S ribosomal protein L9	ko03010//Ribosome
ncbi_110018925	4.63333	5.95333	10.74	9.77333	LOC110018925	uncharacterized LOC110018925	-
ncbi_110018943	0.593333	0.613333	1.30667	1.59667	LOC110018943	uncharacterized LOC110018943	-
ncbi_110018967	17.97	11.2433	33.42	31.6	LOC110018967	protein AE7, transcript variant X1	-
ncbi_110018973	7.21333	7.76	15.7067	20.02	LOC110018973	probable transcription factor KAN2, transcript variant X1	-
ncbi_110018975	25.61	28.1333	72.31	112.697	LOC110018975	probable ubiquitin-conjugating enzyme E2 37, transcript variant X1	-
ncbi_110019075	1.21667	0.846667	3.04333	1.94667	LOC110019075	oligopeptide transporter 5-like	-
ncbi_110019077	92.6833	91.0233	441.94	459.913	LOC110019077	probable E3 ubiquitin-protein ligase XERICO	-
ncbi_110019089	25.5067	29.9033	47.8	52.81	LOC110019089	pentatricopeptide repeat-containing protein At1g76280, transcript variant X1	-
ncbi_110019129	13.8333	8.47333	27.4067	23.9533	LOC110019129	uncharacterized LOC110019129, transcript variant X1	-
ncbi_110019131	4.85333	4.09333	8.05	10.9433	LOC110019131	uncharacterized LOC110019131, transcript variant X1	-
ncbi_110019169	0	0	1.96333	0.776667	LOC110019169	aminotransferase ALD1 homolog	ko01100//Metabolic pathways;ko01110//Biosynthesis of secondary metabolites;ko01230//Biosynthesis of amino acids;ko00300//Lysine biosynthesis
ncbi_110019179	23.9067	26.61	51.11	55.2533	LOC110019179	pumilio homolog 3-like	-
ncbi_110019186	0.433333	0.38	1.25333	1.75	LOC110019186	uncharacterized LOC110019186, transcript variant X1	-
ncbi_110019239	4.25333	1.87	271.8	442.59	LOC110019239	formate dehydrogenase, mitochondrial-like	ko01100//Metabolic pathways;ko01200//Carbon metabolism;ko00630//Glyoxylate and dicarboxylate metabolism
ncbi_110019295	5.97	5.02667	12.3967	12.2833	LOC110019295	uncharacterized LOC110019295	-
ncbi_110019310	3.91	2.88	5.72667	6.19667	LOC110019310	uncharacterized LOC110019310	-
ncbi_110019331	9.54	5.25333	44.6433	19.92	LOC110019331	protein MULTIPOLAR SPINDLE 1, transcript variant X1	-
ncbi_110019333	6.72333	6.59	21.93	16.3167	LOC110019333	protein SLOW GREEN 1, chloroplastic	-
ncbi_110019335	17.6067	10.9867	30.0667	38.85	LOC110019335	trihelix transcription factor ASIL2-like	-
ncbi_110019340	22.2733	27.1333	62.22	66.5633	LOC110019340	plant cysteine oxidase 4-like, transcript variant X1	ko01100//Metabolic pathways;ko00430//Taurine and hypotaurine metabolism
ncbi_110019345	4.62	2.84333	9.47667	12.77	LOC110019345	uncharacterized LOC110019345	-
ncbi_110019351	1.28667	1.35333	5.59667	3.21667	LOC110019351	uncharacterized LOC110019351	-
ncbi_110019384	53.7033	47.91	155.98	142.303	LOC110019384	nucleoid-associated protein At2g24020, chloroplastic-like	-
ncbi_110019484	29.6667	26.2033	88.6333	102.683	LOC110019484	E3 ubiquitin-protein ligase RNF181 homolog	-
ncbi_110019485	66.8333	39.0067	129.96	95.65	LOC110019485	60S ribosomal protein L34	ko03010//Ribosome
ncbi_110019487	5.62	4.71667	25.7167	19.8167	LOC110019487	prostaglandin E synthase 2-like	ko01100//Metabolic pathways;ko00590//Arachidonic acid metabolism
ncbi_110019489	10.9267	10.4767	39.3833	38.5633	LOC110019489	uncharacterized LOC110019489, transcript variant X1	-
ncbi_110019509	0	0	28.0267	19.3467	LOC110019509	TVP38/TMEM64 family membrane protein slr0305-like	-
ncbi_110019526	4.61667	2.40333	12.17	8.78667	LOC110019526	protein LONGIFOLIA 2-like	-
ncbi_110019539	4.31	4.93	10.0533	10.1967	LOC110019539	glucan endo-1,3-beta-glucosidase-like	-
ncbi_110019553	7.75333	6.43667	19.5933	24.47	LOC110019553	uncharacterized LOC110019553	-
ncbi_110019560	26.6533	18.38	88.0067	92.93	LOC110019560	heat shock factor-binding protein 1	-
ncbi_110019564	0	0	0.813333	2.03333	LOC110019564	MADS-box protein CMB1-like, transcript variant X1	-
ncbi_110019573	164.583	112.133	342.973	339.577	LOC110019573	UDP-arabinopyranose mutase 1-like	-
ncbi_110019593	274.313	328.203	552.05	532.767	LOC110019593	eukaryotic translation initiation factor 5A-2-like	-
ncbi_110019623	1.03333	0.863333	1.82333	2.78333	LOC110019623	protein NRT1/ PTR FAMILY 2.11-like, transcript variant X1	-
ncbi_110019628	31.8733	23.18	56.9933	60.3367	LOC110019628	pre-mRNA cleavage factor Im 25 kDa subunit 2-like	ko03015//mRNA surveillance pathway
ncbi_110019649	37.2267	37.6233	95.5167	105.933	LOC110019649	uncharacterized LOC110019649, transcript variant X1	-
ncbi_110019656	2.46	3.4	14.77	7.61667	LOC110019656	guanine nucleotide-binding protein subunit gamma 1-like, transcript variant X1	-
ncbi_110019661	164.46	142.473	285.99	223.417	LOC110019661	RING-box protein 1a	ko04141//Protein processing in endoplasmic reticulum;ko04120//Ubiquitin mediated proteolysis;ko03420//Nucleotide excision repair
ncbi_110019675	1.28333	1.27	5.48667	3.96667	LOC110019675	uncharacterized LOC110019675, transcript variant X1	-
ncbi_110019695	28.8833	36.6267	84.99	83.5933	LOC110019695	uncharacterized LOC110019695	-
ncbi_110019714	7.17	6.68	24.57	27.8933	LOC110019714	WUSCHEL-related homeobox 8-like	-
ncbi_110019719	11.4633	9.76667	19.93	20.46	LOC110019719	homeobox-leucine zipper protein ROC6-like	-
ncbi_110019747	3.76667	1.92667	13.05	11.5733	LOC110019747	carboxylesterase 1-like	-
ncbi_110019799	6.27333	7.27	19.89	25.33	LOC110019799	protein PLASTID TRANSCRIPTIONALLY ACTIVE 14	-
ncbi_110019810	43.9433	52.83	156.613	167.753	LOC110019810	uncharacterized LOC110019810	-
ncbi_110019824	4.2	2.92667	7.34	5.71	LOC110019824	uncharacterized LOC110019824	-
ncbi_110019826	7.03	6.69333	17.18	15.51	LOC110019826	8-amino-7-oxononanoate synthase, transcript variant X1	ko01100//Metabolic pathways;ko00780//Biotin metabolism
ncbi_110019828	4.56333	6.22667	14.17	10.69	LOC110019828	transcription repressor OFP8-like	-
ncbi_110019836	29.0467	29.9967	54.7967	68.15	LOC110019836	probable E3 ubiquitin-protein ligase XBOS32	-
ncbi_110019847	11.5333	10.14	20.03	23.18	LOC110019847	golgin candidate 4-like	-
ncbi_110019855	23.4233	19.7433	39.7933	37.8267	LOC110019855	cysteine and histidine-rich domain-containing protein RAR1	ko04626//Plant-pathogen interaction
ncbi_110019858	48.4367	53.2767	152.777	119.583	LOC110019858	vacuolar protein sorting-associated protein 55 homolog, transcript variant X1	-
ncbi_110019860	3.64333	1.93333	8.45667	5.3	LOC110019860	uncharacterized LOC110019860	-
ncbi_110019862	1.27667	1.9	7.66	4.91	LOC110019862	uncharacterized LOC110019862	-
ncbi_110019863	2.87667	3.32667	6.23	4.68667	LOC110019863	uncharacterized LOC110019863, transcript variant X1	-
ncbi_110019922	6.40667	5.5	10.18	12.7467	LOC110019922	myb-related protein 340-like	ko04626//Plant-pathogen interaction
ncbi_110019942	15.6367	20.6033	38.4933	32.13	LOC110019942	probable transcription factor At3g04930	-
ncbi_110019950	5.97333	6.68333	13.8133	17.16	LOC110019950	protein FAM192A, transcript variant X1	-
ncbi_110019953	1.15333	0.926667	4.87667	3.85	LOC110019953	uncharacterized LOC110019953	-
ncbi_110019963	7.73	4.82333	30.37	24.4433	LOC110019963	uncharacterized LOC110019963	ko03013//RNA transport;ko03008//Ribosome biogenesis in eukaryotes
ncbi_110019965	5.53333	3.19333	22.4967	20.5333	LOC110019965	3-ketoacyl-CoA synthase 2-like	ko01100//Metabolic pathways;ko01110//Biosynthesis of secondary metabolites;ko04626//Plant-pathogen interaction;ko00062//Fatty acid elongation
ncbi_110019979	19.2867	10.9	54.13	75.4167	LOC110019979	uncharacterized LOC110019979, transcript variant X1	-
ncbi_110019983	14.1367	12.0667	21.4433	29.27	LOC110019983	DNA topoisomerase 2-binding protein 1, transcript variant X1	ko03440//Homologous recombination
ncbi_110020014	3.95667	4.78333	10.8433	7.33	LOC110020014	probable sodium/metabolite cotransporter BASS2, chloroplastic	-
ncbi_110020017	14.9967	20.86	59.28	75.2467	LOC110020017	5-formyltetrahydrofolate cyclo-ligase-like protein COG0212	ko01100//Metabolic pathways;ko00670//One carbon pool by folate
ncbi_110020034	2.88333	3.07333	43.5633	21.14	LOC110020034	transmembrane protein 45A-like	-
ncbi_110020035	10.6567	6.61	17.4567	14.9667	LOC110020035	zinc-finger homeodomain protein 8-like	-
ncbi_110020047	9.43333	13.5	28.63	25.85	LOC110020047	NAD-dependent protein deacylase SRT2, transcript variant X1	-
ncbi_110020063	4.70333	3.58667	18.7867	11.9667	LOC110020063	uncharacterized LOC110020063	-
ncbi_110020069	20.5167	10.3	67.1467	32.73	LOC110020069	uncharacterized LOC110020069	-
ncbi_110020092	6.76	4.54	10.9533	10.2833	LOC110020092	basic leucine zipper 61, transcript variant X1	-
ncbi_110020133	6.68333	5.59	17.6167	11.46	LOC110020133	protein GAMETE EXPRESSED 3, transcript variant X1	-
ncbi_110020146	0.48	0.313333	2.9	1.19	LOC110020146	uncharacterized LOC110020146, transcript variant X1	-
ncbi_110020170	6.97	7.26333	20.73	22.5467	LOC110020170	alpha-mannosidase At3g26720-like	ko00511//Other glycan degradation
ncbi_110020193	1.27667	1.95667	24.5367	10.15	LOC110020193	ubiquinol oxidase 1b, mitochondrial-like	-
ncbi_110020240	4.68333	3.40333	7.22	6.01333	LOC110020240	uncharacterized LOC110020240	-
ncbi_110020248	22.58	21.9	54.36	42.4133	LOC110020248	ATP-dependent Clp protease ATP-binding subunit CLPT1, chloroplastic-like	-
ncbi_110020262	7.50667	7.71333	24.2567	21.0767	LOC110020262	putative threonine aspartase, transcript variant X1	-
ncbi_110020265	19.9267	24.4333	66.28	74.4267	LOC110020265	probable plastid-lipid-associated protein 14, chloroplastic	-
ncbi_110020273	2.71667	1.97333	12.6533	6.67333	LOC110020273	putative GATA transcription factor 22	-
ncbi_110020303	0.22	0.0833333	1.07	0.75	LOC110020303	premnaspirodiene oxygenase-like	ko01100//Metabolic pathways
ncbi_110020322	18.3633	16.6233	39.0667	30.2233	LOC110020322	uncharacterized LOC110020322	-
ncbi_110020324	9.87	7.22667	28.75	31.4867	LOC110020324	cyclin-dependent kinases regulatory subunit 1	-
ncbi_110020348	13.7567	14.32	35.7533	33.3	LOC110020348	uncharacterized LOC110020348	-
ncbi_110020350	50.6433	52.48	110.913	83.9867	LOC110020350	charged multivesicular body protein 5-like, transcript variant X1	ko04144//Endocytosis
ncbi_110020359	0.09	0.0466667	0.733333	0.533333	LOC110020359	U-box domain-containing protein 52-like, transcript variant X1	-
ncbi_110020420	5.04333	3.95	7.14667	8.84667	LOC110020420	calcium-dependent protein kinase 29	ko04626//Plant-pathogen interaction
ncbi_110020422	29.9267	22.3967	43.4667	46.8867	LOC110020422	probable serine/threonine-protein kinase PBL21, transcript variant X1	-
ncbi_110020424	8.20333	12.0933	44.81	43.9733	LOC110020424	mitochondrial intermembrane space import and assembly protein 40 homolog	-
ncbi_110020462	83.75	64.5133	152.763	135.677	LOC110020462	SKP1-like protein 1A	ko04141//Protein processing in endoplasmic reticulum;ko04120//Ubiquitin mediated proteolysis
ncbi_110020465	13.95	17.2867	35.1067	38.5633	LOC110020465	uncharacterized LOC110020465, transcript variant X1	-
ncbi_110020517	3.89667	2.79667	19.0533	8.98	LOC110020517	sm-like protein LSM1B	ko03018//RNA degradation
ncbi_110020542	4.75333	5.47667	14.7467	9.30333	LOC110020542	thioredoxin domain-containing protein 9 homolog	-
ncbi_110020543	8.67667	7.32333	19.3667	21.03	LOC110020543	uncharacterized LOC110020543	-
ncbi_110020573	37.75	33.8367	73.9033	68.1433	LOC110020573	dolichyl-phosphate beta-glucosyltransferase	ko01100//Metabolic pathways;ko00510//N-Glycan biosynthesis
ncbi_110020574	50.2867	30.06	118.067	104.707	LOC110020574	transcription factor AS1	ko04626//Plant-pathogen interaction
ncbi_110020596	1.50333	0.743333	4.13667	2.91	LOC110020596	probable membrane-associated kinase regulator 4	-
ncbi_110020604	54.56	56.4133	130.11	173.323	LOC110020604	E3 ubiquitin-protein ligase MBR1-like, transcript variant X1	-
ncbi_110020623	9.44667	11.4167	21.78	22.0633	LOC110020623	pentatricopeptide repeat-containing protein At1g62350	-
ncbi_110020625	9.69667	8.15	20.3933	19.42	LOC110020625	uncharacterized LOC110020625	-
ncbi_110020652	21.4033	17.7467	50.14	60.5633	LOC110020652	dehydrodolichyl diphosphate synthase complex subunit NUS1, transcript variant X1	ko01110//Biosynthesis of secondary metabolites;ko00900//Terpenoid backbone biosynthesis
ncbi_110020675	12.9267	13.91	23.8967	28.7633	LOC110020675	uncharacterized sugar kinase YeiI, transcript variant X1	-
ncbi_110020701	1.19667	0.94	3.96667	5.46333	LOC110020701	uncharacterized LOC110020701	-
ncbi_110020733	11.0767	9.30667	19.8567	30.9367	LOC110020733	uncharacterized LOC110020733, transcript variant X1	-
ncbi_110020741	6.22333	5.33333	10.12	11.2267	LOC110020741	phospho-2-dehydro-3-deoxyheptonate aldolase 2, chloroplastic-like	ko01100//Metabolic pathways;ko01110//Biosynthesis of secondary metabolites;ko01230//Biosynthesis of amino acids;ko00400//Phenylalanine, tyrosine and tryptophan biosynthesis
ncbi_110020744	1.83333	1.91333	3.68667	3.79667	LOC110020744	beta-hexosaminidase 2	ko01100//Metabolic pathways;ko00520//Amino sugar and nucleotide sugar metabolism;ko00531//Glycosaminoglycan degradation;ko00511//Other glycan degradation;ko00603//Glycosphingolipid biosynthesis - globo and isoglobo series;ko00604//Glycosphingolipid biosynthesis - ganglio series
ncbi_110020761	5.76667	2.89333	17.4	8.78667	LOC110020761	myb-related protein Zm1-like	ko04626//Plant-pathogen interaction
ncbi_110020769	9.72333	6.79667	16.2833	11.99	LOC110020769	guanylate kinase 1-like, transcript variant X1	ko01100//Metabolic pathways;ko00230//Purine metabolism
ncbi_110020772	14.0167	14.55	25.6733	31.5467	LOC110020772	vacuolar protein sorting-associated protein 54, chloroplastic-like	-
ncbi_110020780	4.88667	5.41667	11.29	12.2433	LOC110020780	uncharacterized LOC110020780	-
ncbi_110020790	31.4867	29.9633	61.42	53.3767	LOC110020790	uncharacterized LOC110020790, transcript variant X1	-
ncbi_110020798	1.99333	1.95667	6.90333	4.97667	LOC110020798	uncharacterized LOC110020798	-
ncbi_110020813	0.663333	0.456667	1.39667	1.01667	LOC110020813	adenylyl-sulfate kinase 3-like	ko01100//Metabolic pathways;ko00230//Purine metabolism;ko00920//Sulfur metabolism
ncbi_110020814	0.8	0.246667	4.78667	10.8	LOC110020814	uncharacterized LOC110020814, transcript variant X1	-
ncbi_110020839	1.35333	1.23333	2.51333	1.86667	LOC110020839	probable LRR receptor-like serine/threonine-protein kinase At2g16250	-
ncbi_110020892	15.04	12.3533	24.9667	39.2333	LOC110020892	remorin 4.1-like	-
ncbi_110020900	0.0966667	0.0633333	1.26667	0.516667	LOC110020900	protein CREG1-like	-
ncbi_110020915	11.7433	10.4533	40.16	39.26	LOC110020915	superoxide dismutase [Fe], chloroplastic-like, transcript variant X1	ko04146//Peroxisome
ncbi_110020947	16.59	16.4833	37.3633	24.6267	LOC110020947	probable polyamine oxidase 2	ko00330//Arginine and proline metabolism;ko00410//beta-Alanine metabolism
ncbi_110020957	85.75	95.9567	257.177	275.917	LOC110020957	uncharacterized LOC110020957	-
ncbi_110020985	5.38667	3.31333	8.82	8.23	LOC110020985	probable glycosyltransferase At3g07620, transcript variant X1	-
ncbi_110021006	0	0	2.29	5.40667	LOC110021006	heavy metal-associated isoprenylated plant protein 5-like	-
ncbi_110021008	7.96333	7.62667	19.76	19.0267	LOC110021008	acyl-coenzyme A thioesterase 13-like	-
ncbi_110021011	17.36	13.6467	29.5933	42.13	LOC110021011	NADPH:adrenodoxin oxidoreductase, mitochondrial	-
ncbi_110021078	3.21	3.73333	9.98667	6.82	LOC110021078	MLO-like protein 9	-
ncbi_110021094	63.3567	53.1133	89.8367	110.493	LOC110021094	switch-associated protein 70	-
ncbi_110021146	4.18333	3.74	7.21	9.95333	LOC110021146	putative lipoate-protein ligase A, transcript variant X1	-
ncbi_110021149	5.59667	3.92	16.45	36.16	LOC110021149	auxin-responsive protein SAUR50-like	ko04075//Plant hormone signal transduction
ncbi_110021151	66.26	49.5933	107.037	98.0133	LOC110021151	serine/arginine-rich splicing factor SR34A-like, transcript variant X1	ko03040//Spliceosome
ncbi_110021154	2.83	1.90333	12.5133	21.3067	LOC110021154	probable aldo-keto reductase 3, transcript variant X1	-
ncbi_110021168	0.6	0.333333	1.27	1.29333	LOC110021168	protein ROOT HAIR DEFECTIVE 3-like	-
ncbi_110021175	5.32667	8.19	16.5267	15.0667	LOC110021175	uncharacterized exonuclease domain-containing protein At3g15140, transcript variant X1	-
ncbi_110021201	4.13	6.63333	19.6867	20.37	LOC110021201	GATA transcription factor 1-like	-
ncbi_110021202	13.3467	9.87333	19.6433	21.3533	LOC110021202	casein kinase 1-like protein HD16, transcript variant X1	-
ncbi_110021220	37.4633	27.6767	69.7067	62.8133	LOC110021220	probable aldo-keto reductase 2	-
ncbi_110021235	4.06333	2.09	8.67667	6.10333	LOC110021235	probable WRKY transcription factor 27	ko04626//Plant-pathogen interaction;ko04016//MAPK signaling pathway - plant
ncbi_110021237	4.48333	3.92333	8.24	9.58333	LOC110021237	methyltransferase-like protein 5, transcript variant X1	-
ncbi_110021247	4.92667	3.05333	9.25	9.82667	LOC110021247	phosphoglucan phosphatase LSF2, chloroplastic-like, transcript variant X1	-
ncbi_110021262	0	0	4.47667	1.25667	LOC110021262	probable WRKY transcription factor 70	-
ncbi_110021271	4.03667	3.71667	8.41333	6.59	LOC110021271	protein SPA1-RELATED 3-like	-
ncbi_110021287	41.79	41.4367	108.277	117.863	LOC110021287	gamma-soluble NSF attachment protein-like	-
ncbi_110021291	20.8433	20.2	44.3267	42.8167	LOC110021291	UDP-arabinose 4-epimerase 1-like	ko01100//Metabolic pathways;ko00520//Amino sugar and nucleotide sugar metabolism
ncbi_110021305	24.8533	31.12	50.3233	52.6033	LOC110021305	probable leucine-rich repeat receptor-like serine/threonine-protein kinase At3g14840	-
ncbi_110021322	33.1967	26.5467	72.5033	53.4867	LOC110021322	uncharacterized LOC110021322	-
ncbi_110021350	242.403	210.647	453.263	386.777	LOC110021350	60S ribosomal protein L34	ko03010//Ribosome
ncbi_110021395	0.493333	0.463333	1.38667	0.86	LOC110021395	BTB/POZ domain-containing protein At3g49900-like	-
ncbi_110021413	0	0	0.696667	3.89667	LOC110021413	vacuolar cation/proton exchanger 1a-like	-
ncbi_110021432	1.78	0.586667	5.50667	5.66	LOC110021432	protein UNUSUAL FLORAL ORGANS	-
ncbi_110021434	0	0	2.90333	4.04667	LOC110021434	RING-H2 finger protein ATL74-like	-
ncbi_110021435	15.46	16.7233	45.08	26.9833	LOC110021435	VQ motif-containing protein 22-like	-
ncbi_110021441	45.2933	27.6467	167.25	237.28	LOC110021441	small heat shock protein, chloroplastic-like	ko04141//Protein processing in endoplasmic reticulum
ncbi_110021449	4.54	4.06333	7.04	10.3833	LOC110021449	pentatricopeptide repeat-containing protein At4g21065	-
ncbi_110021462	32.37	25.18	47.26	56.1233	LOC110021462	transcription factor bHLH47-like	-
ncbi_110021528	28.9833	20.89	60.4633	38.2767	LOC110021528	AP2-like ethylene-responsive transcription factor PLT2	-
ncbi_110021557	50.72	50.4433	117.223	77.6367	LOC110021557	protein G1-like5, transcript variant X1	-
ncbi_110021569	29.59	25.2	43.3133	54.4667	LOC110021569	PHD finger protein ALFIN-LIKE 6-like, transcript variant X1	-
ncbi_110021570	10.1867	9.53	20.7	25.0267	LOC110021570	D-glycerate 3-kinase, chloroplastic-like	ko01100//Metabolic pathways;ko01110//Biosynthesis of secondary metabolites;ko01200//Carbon metabolism;ko00561//Glycerolipid metabolism;ko00630//Glyoxylate and dicarboxylate metabolism;ko00260//Glycine, serine and threonine metabolism
ncbi_110021591	12.5567	10.4933	23.21	27.8867	LOC110021591	protein ABHD11, transcript variant X1	-
ncbi_110021610	34.04	27.4233	68.9667	45.6433	LOC110021610	ras-related protein RABH1e	-
ncbi_110021615	3.44667	2.46	6.69	5.11333	LOC110021615	uncharacterized LOC110021615	-
ncbi_110021618	6.59	5.62	14.9833	25.94	LOC110021618	protein tas-like, transcript variant X1	-
ncbi_110021630	3.19	2.4	5.34	6.54667	LOC110021630	pentatricopeptide repeat-containing protein At1g33350-like	-
ncbi_110021631	15.84	8.97333	42.5467	25.8633	LOC110021631	uncharacterized LOC110021631	-
ncbi_110021637	12.25	10.0667	21.25	19.0433	LOC110021637	7-deoxyloganetin glucosyltransferase-like	ko01100//Metabolic pathways;ko01110//Biosynthesis of secondary metabolites
ncbi_110021642	0.916667	0.793333	1.92333	1.87667	LOC110021642	uncharacterized LOC110021642	-
ncbi_110021646	31.5767	29.5367	86.8433	116.147	LOC110021646	NADPH-dependent 1-acyldihydroxyacetone phosphate reductase-like	-
ncbi_110021679	3.06	3.14333	10.8167	18.4267	LOC110021679	uncharacterized LOC110021679	-
ncbi_110021713	1.03667	0.726667	2.96	1.70333	LOC110021713	cellulose synthase-like protein D4	-
ncbi_110021723	75.3533	73.9767	166.783	190.087	LOC110021723	40S ribosomal protein S19-1-like	ko03010//Ribosome
ncbi_110021745	181.68	179.087	360.927	298.43	LOC110021745	protein transport protein Sec61 subunit gamma-1-like, transcript variant X1	ko04141//Protein processing in endoplasmic reticulum;ko04145//Phagosome;ko03060//Protein export
ncbi_110021750	11.4967	9.44333	24.45	23.7467	LOC110021750	gibberellin 2-beta-dioxygenase 2-like	ko01110//Biosynthesis of secondary metabolites;ko00904//Diterpenoid biosynthesis
ncbi_110021773	69.64	74.8733	406.22	368.833	LOC110021773	heavy metal-associated isoprenylated plant protein 30-like	-
ncbi_110021805	0.89	0.813333	3.17	1.7	LOC110021805	uncharacterized protein At5g19025-like	-
ncbi_110021807	0.32	0.196667	15.3867	17.78	LOC110021807	gibberellin-regulated protein 4-like	-
ncbi_110021850	10.3533	7.30667	18.2833	12.6567	LOC110021850	vacuolar cation/proton exchanger 1a-like	-
ncbi_110021859	77.5467	74.0133	152.773	133.84	LOC110021859	protein TIFY 3-like	ko04075//Plant hormone signal transduction
ncbi_110021864	5.34333	4.67667	20.6867	25.58	LOC110021864	peroxisomal fatty acid beta-oxidation multifunctional protein AIM1-like, transcript variant X1	ko01100//Metabolic pathways;ko01110//Biosynthesis of secondary metabolites;ko01212//Fatty acid metabolism;ko00071//Fatty acid degradation;ko00592//alpha-Linolenic acid metabolism
ncbi_110021890	11.1733	8.72667	22.8567	36.3633	LOC110021890	metal tolerance protein 4-like	-
ncbi_110021899	64.75	44.2533	95.5333	93.37	LOC110021899	sm-like protein LSM5	ko03040//Spliceosome;ko03018//RNA degradation
ncbi_110021906	46.7233	43.85	182.14	136.703	LOC110021906	uncharacterized LOC110021906	-
ncbi_110021963	4.41667	2.97667	9.24667	7.42667	LOC110021963	uncharacterized LOC110021963	-
ncbi_110021995	55.27	57.8767	125.557	155.013	LOC110021995	probable ribosome biogenesis protein RLP24	ko03010//Ribosome
ncbi_110022002	1.01667	0.436667	3.09333	1.87	LOC110022002	protein NUCLEAR FUSION DEFECTIVE 6, chloroplastic/mitochondrial-like, transcript variant X1	-
ncbi_110022031	11.63	9.91	23.8867	27.5967	LOC110022031	serotonin N-acetyltransferase 1, chloroplastic, transcript variant X1	ko01100//Metabolic pathways;ko00380//Tryptophan metabolism
ncbi_110022039	1.39	1.30667	9.3	4.55667	LOC110022039	uncharacterized LOC110022039	-
ncbi_110022066	1.58667	1.36667	4.09667	2.44333	LOC110022066	probable serine/threonine-protein kinase PBL21	-
ncbi_110022079	1.15667	2.83	18.3233	19.88	LOC110022079	uncharacterized LOC110022079, transcript variant X1	-
ncbi_110022082	7.36667	5.53	42.4133	30.4233	LOC110022082	calmodulin-2/4-like	ko04626//Plant-pathogen interaction;ko04016//MAPK signaling pathway - plant;ko04070//Phosphatidylinositol signaling system
ncbi_110022099	2.93333	3.07667	14.1367	22.4467	LOC110022099	anthranilate synthase alpha subunit 1, chloroplastic-like	ko01100//Metabolic pathways;ko01110//Biosynthesis of secondary metabolites;ko01230//Biosynthesis of amino acids;ko00400//Phenylalanine, tyrosine and tryptophan biosynthesis
ncbi_110022102	10.7733	9.43	22.23	18.4167	LOC110022102	heme-binding-like protein At3g10130, chloroplastic	-
ncbi_110022108	14.9067	14.2867	31.48	40.79	LOC110022108	DEAD-box ATP-dependent RNA helicase 57, transcript variant X1	-
ncbi_110022116	4.24667	2.13333	22.7567	22.42	LOC110022116	BTB/POZ domain-containing protein At2g30600-like	-
ncbi_110022140	159.97	134.84	312.557	217.18	LOC110022140	60S ribosomal protein L22-3-like	ko03010//Ribosome
ncbi_110022154	64.69	46.4867	125.99	89.7733	LOC110022154	uncharacterized LOC110022154, transcript variant X1	-
ncbi_110022171	13.8267	14.1367	26.1033	31.45	LOC110022171	uncharacterized LOC110022171	-
ncbi_110022197	11.19	7	21.18	21.57	LOC110022197	barley B recombinant-like protein A, transcript variant X1	-
ncbi_110022209	5.39333	6.83667	22.2433	17.2367	LOC110022209	uncharacterized LOC110022209	-
ncbi_110022217	72.6733	54.62	106.25	131.31	LOC110022217	probable potassium transporter 11	-
ncbi_110022240	11.4067	14.46	42.2333	33.33	LOC110022240	uncharacterized LOC110022240	-
ncbi_110022260	13.75	10.8067	31.6933	24.8867	LOC110022260	katanin p60 ATPase-containing subunit A-like 2	-
ncbi_110022269	0.636667	0.796667	3.47333	2.93333	LOC110022269	uncharacterized LOC110022269	-
ncbi_110022321	6.36333	2.21333	23.1333	17.9767	LOC110022321	GDSL esterase/lipase At5g45910-like	ko01110//Biosynthesis of secondary metabolites;ko00901//Indole alkaloid biosynthesis
ncbi_110022324	4.65333	3.80333	15.83	8.53667	LOC110022324	F-box/kelch-repeat protein At3g61590-like, transcript variant X1	-
ncbi_110022325	3.43	2.92667	7.96667	5.06667	LOC110022325	phospho-N-acetylmuramoyl-pentapeptide-transferase homolog, transcript variant X1	ko01100//Metabolic pathways
ncbi_110022335	210.747	160.123	342.117	487.027	LOC110022335	BTB/POZ and TAZ domain-containing protein 1-like	-
ncbi_110022339	92.2033	83.1233	227.677	249.023	LOC110022339	serine/threonine-protein kinase AFC2-like, transcript variant X1	-
ncbi_110022356	6.26	1.98667	21.7933	22.8733	LOC110022356	cell wall / vacuolar inhibitor of fructosidase 2	-
ncbi_110022413	6.90667	9.25333	21.2267	24.47	LOC110022413	plastid-lipid-associated protein 6, chloroplastic, transcript variant X1	-
ncbi_110022417	108.277	103.337	203.367	253.63	LOC110022417	aspartic proteinase-like	-
ncbi_110022428	19.9067	17.8033	26.8233	35.66	LOC110022428	zinc finger CCCH domain-containing protein 5	-
ncbi_110022440	5.71667	6.54667	11.0333	12.95	LOC110022440	RNA exonuclease 4-like, transcript variant X1	-
ncbi_110022470	23.8967	24.0233	68.4033	114.633	LOC110022470	nuclear pore complex protein NUP205-like	ko03013//RNA transport
ncbi_110022493	100.54	94.4967	292.517	307.233	LOC110022493	uncharacterized LOC110022493	-
ncbi_110022512	8.18333	6.7	12.2467	14.4733	LOC110022512	endochitinase A-like, transcript variant X1	-
ncbi_110022517	6.09667	4.90333	13.2033	10.84	LOC110022517	uncharacterized LOC110022517, transcript variant X1	-
ncbi_110022562	7.28	6.37667	15.0833	13.3267	LOC110022562	uncharacterized LOC110022562, transcript variant X1	-
ncbi_110022564	13.78	12.7433	33.4567	22.9067	LOC110022564	protein Brevis radix-like 1, transcript variant X1	-
ncbi_110022572	4.02	1.87	17.8533	6.58667	LOC110022572	transcription factor PCF5-like, transcript variant X1	-
ncbi_110022597	50.5233	27.54	180.09	183.687	LOC110022597	17.3 kDa class II heat shock protein-like	ko04141//Protein processing in endoplasmic reticulum
ncbi_110022601	77.2033	34.84	186.303	175.443	LOC110022601	17.1 kDa class II heat shock protein-like	ko04141//Protein processing in endoplasmic reticulum
ncbi_110022613	9.24333	7.93667	18.27	29.65	LOC110022613	uncharacterized LOC110022613	-
ncbi_110022626	52.69	54.7667	145.71	220.163	LOC110022626	54S ribosomal protein L24, mitochondrial	ko03010//Ribosome
ncbi_110022636	0.326667	0.34	2.73667	1.6	LOC110022636	protein UPSTREAM OF FLC-like	-
ncbi_110022687	23.35	20.17	76.3733	63.1033	LOC110022687	uncharacterized LOC110022687	-
ncbi_110022691	23.1	20.7733	37.1267	55.4933	LOC110022691	probable protein phosphatase 2C 67, transcript variant X1	-
ncbi_110022701	16.13	15.4167	55.54	58.19	LOC110022701	K(+) efflux antiporter 2, chloroplastic-like	-
ncbi_110022705	3.04667	1.68667	10.5733	5.34	LOC110022705	MLO-like protein 11	-
ncbi_110022717	3.67667	4.35667	13.2967	12.3333	LOC110022717	CDP-diacylglycerol--glycerol-3-phosphate 3-phosphatidyltransferase 1, chloroplastic	ko01100//Metabolic pathways;ko00564//Glycerophospholipid metabolism
ncbi_110022744	17.96	16.9	43.3667	43.22	LOC110022744	elongator complex protein 4	-
ncbi_110022745	97.9567	74.9733	369.94	614.14	LOC110022745	chlorophyll a-b binding protein of LHCII type 1-like	ko01100//Metabolic pathways;ko00196//Photosynthesis - antenna proteins
ncbi_110022758	26.6367	19.9567	40.83	42.7167	LOC110022758	probable NAD(P)H dehydrogenase (quinone) FQR1-like 1	ko01110//Biosynthesis of secondary metabolites;ko00130//Ubiquinone and other terpenoid-quinone biosynthesis
ncbi_110022768	13.19	15.0233	27.2167	27.6567	LOC110022768	methionine aminopeptidase 1B, chloroplastic-like, transcript variant X1	-
ncbi_110022778	9.42	7.14	14.8333	12.3033	LOC110022778	CRIB domain-containing protein RIC10-like, transcript variant X1	-
ncbi_110022783	6.26667	4.92667	9.91667	7.53667	LOC110022783	protein PAM68, chloroplastic	-
ncbi_110022815	2.65667	1.30333	13.6833	11.28	LOC110022815	uncharacterized LOC110022815	-
ncbi_110022824	1.07333	0.456667	3.64667	3.55333	LOC110022824	NDR1/HIN1-like protein 2	-
ncbi_110022829	2.31	1.87667	4.86	4.28333	LOC110022829	homeobox-leucine zipper protein ROC3, transcript variant X1	-
ncbi_110022830	2.59667	0.6	14.6433	5.95667	LOC110022830	calcium-binding protein PBP1-like	-
ncbi_110022833	2.38333	2.59	6.51	5.08333	LOC110022833	FAD-dependent urate hydroxylase-like	-
ncbi_110022841	26.7133	26.5133	96.32	135.853	LOC110022841	protein yippee-like	-
ncbi_110022860	4.13	2.75	11.15	17.41	LOC110022860	chromosome transmission fidelity protein 8 homolog	-
ncbi_110022898	618.49	455.123	1241.9	1376.29	LOC110022898	metallothionein-like protein type 2	-
ncbi_110022902	13.8433	12.71	30.9833	35.25	LOC110022902	probable purine permease 11	-
ncbi_110022934	0.276667	0.62	10.6333	4.54	LOC110022934	probable purine permease 11	-
ncbi_110022939	5.5	3.66667	12.0233	15.0733	LOC110022939	uncharacterized LOC110022939	ko01100//Metabolic pathways;ko00790//Folate biosynthesis
ncbi_110022945	22.2767	20.86	44.1333	38.9133	LOC110022945	dof zinc finger protein DOF3.6-like, transcript variant X1	-
ncbi_110022951	61.48	58.1433	142.51	173.36	LOC110022951	arginine--tRNA ligase, chloroplastic/mitochondrial-like	ko00970//Aminoacyl-tRNA biosynthesis
ncbi_110022970	30.11	35.6833	71.4433	84.3467	LOC110022970	delta-1-pyrroline-5-carboxylate synthase B-like	ko01100//Metabolic pathways;ko01110//Biosynthesis of secondary metabolites;ko01230//Biosynthesis of amino acids;ko00330//Arginine and proline metabolism
ncbi_110022987	20.02	20.6633	42.14	37.2033	LOC110022987	ACT domain-containing protein ACR9	-
ncbi_110022998	4.15	1.37333	14.6967	15.9	LOC110022998	expansin-like B1	-
ncbi_110023001	14.8333	15.6633	60.45	59.2533	LOC110023001	heavy metal-associated isoprenylated plant protein 9, transcript variant X1	-
ncbi_110023016	14.23	18.6167	38.63	35.5	LOC110023016	CDGSH iron-sulfur domain-containing protein NEET	-
ncbi_110023032	65.81	35.5367	165.053	120.973	LOC110023032	heavy metal-associated isoprenylated plant protein 7-like	-
ncbi_110023045	16.94	17.58	87.5033	74.67	LOC110023045	nuclear pore complex protein NUP96-like	ko03013//RNA transport
ncbi_110023064	13.95	13.12	29.5233	42.4433	LOC110023064	putative uncharacterized protein DDB_G0270496, transcript variant X1	-
ncbi_110023070	11.18	8.49667	25.0233	28.9133	LOC110023070	nucleolar complex protein 2 homolog	-
ncbi_110023099	2.17333	1.21	5.88	5.38667	LOC110023099	tRNA-specific adenosine deaminase 2-like	-
ncbi_110023114	7.58333	6.03333	13.38	16.8867	LOC110023114	cyanidin 3-O-rutinoside 5-O-glucosyltransferase-like	ko01110//Biosynthesis of secondary metabolites
ncbi_110023167	4.95	0.833333	55.15	17.2467	LOC110023167	auxin-binding protein ABP19a-like	-
ncbi_110023170	3.67333	1.57667	125.75	49.7567	LOC110023170	auxin-binding protein ABP19a-like	-
ncbi_110023230	5.61	3.37	17.7867	14.69	LOC110023230	protein indeterminate-domain 12-like	-
ncbi_110023243	37.66	33.2233	117.147	105.037	LOC110023243	probable prefoldin subunit 2	-
ncbi_110023276	3.71333	2.57	8.28333	8.30667	LOC110023276	abscisic acid receptor PYL4-like	ko04075//Plant hormone signal transduction;ko04016//MAPK signaling pathway - plant
ncbi_110023293	8.32667	11.7467	19.3367	18.21	LOC110023293	uncharacterized LOC110023293	-
ncbi_110023300	4.06667	3.46667	7.25667	12.8233	LOC110023300	probable tyrosine-protein phosphatase At1g05000	-
ncbi_110023306	17.28	15.6333	41.4133	32.9067	LOC110023306	uncharacterized LOC110023306, transcript variant X1	-
ncbi_110023326	14.0933	17.74	29.49	28.3433	LOC110023326	ADP-ribosylation factor 1-like	ko04144//Endocytosis
ncbi_110023333	20.77	15.7433	32.94	27.1633	LOC110023333	remorin-like	-
ncbi_110023344	2.16667	2.30667	7.20333	6.03667	LOC110023344	histone-lysine N-methyltransferase ASHR3, transcript variant X1	ko00310//Lysine degradation
ncbi_110023352	10.79	10.3167	28.61	24.2433	LOC110023352	uncharacterized LOC110023352, transcript variant X1	-
ncbi_110023358	369.787	309.213	639.347	491.923	LOC110023358	calmodulin-2/4-like	ko04626//Plant-pathogen interaction;ko04016//MAPK signaling pathway - plant;ko04070//Phosphatidylinositol signaling system
ncbi_110023390	42.3067	49.4733	94.82	100.94	LOC110023390	PHD finger protein ING1, transcript variant X1	-
ncbi_110023409	1.21	0.546667	2.8	2.86667	LOC110023409	probable xyloglucan glycosyltransferase 2	-
ncbi_110023411	242.777	180.827	480.817	390.887	LOC110023411	40S ribosomal protein S21	ko03010//Ribosome
ncbi_110023413	21.5733	19.4433	32.8533	48.0733	LOC110023413	sulfiredoxin, chloroplastic/mitochondrial	-
ncbi_110023440	5.51333	4.22667	11.2967	9.80667	LOC110023440	uncharacterized LOC110023440, transcript variant X1	-
ncbi_110023468	0.483333	0.363333	1.22667	2.72667	LOC110023468	protein DETOXIFICATION 35-like	-
ncbi_110023495	14.8433	7.02333	40.71	31.4267	LOC110023495	60S ribosomal protein L39-like	ko03010//Ribosome
ncbi_110023538	11.7267	10.9533	21.6567	25.52	LOC110023538	uncharacterized LOC110023538, transcript variant X1	-
ncbi_110023544	0.326667	0.203333	2.87667	1.07667	LOC110023544	tryptophan synthase alpha chain-like, transcript variant X1	ko01100//Metabolic pathways;ko01110//Biosynthesis of secondary metabolites;ko01230//Biosynthesis of amino acids;ko00260//Glycine, serine and threonine metabolism;ko00400//Phenylalanine, tyrosine and tryptophan biosynthesis
ncbi_110023573	40.2467	35.9367	74.97	55.4767	LOC110023573	GATA transcription factor 20-like, transcript variant X1	-
ncbi_110023575	55.6367	57.63	114.453	131.917	LOC110023575	pre-mRNA-splicing factor 38-like	ko03040//Spliceosome
ncbi_110023586	0.333333	0.2	1.46333	0.71	LOC110023586	brassinosteroid-related acyltransferase 1-like	ko00073//Cutin, suberine and wax biosynthesis
ncbi_110023587	11.9667	13.37	33.08	35.2467	LOC110023587	50S ribosomal protein L35, chloroplastic	ko03010//Ribosome
ncbi_110023597	0.803333	0.44	4.82667	1.65	LOC110023597	uncharacterized LOC110023597	-
ncbi_110023605	2.72667	1.81667	4.97667	7.01333	LOC110023605	CST complex subunit STN1, transcript variant X6	-
ncbi_110023619	34.7167	36.38	82.88	97.31	LOC110023619	activating signal cointegrator 1 complex subunit 1-like, transcript variant X1	-
ncbi_110023625	4.76	5.14	10.1933	11.6767	LOC110023625	U-box domain-containing protein 35-like, transcript variant X1	-
ncbi_110023643	7.49667	6.55667	17.9933	17.73	LOC110023643	probable serine/threonine-protein kinase PBL26, transcript variant X1	-
ncbi_110023688	8.25333	1.89667	41.8767	45.4467	LOC110023688	uncharacterized LOC110023688	-
ncbi_110023695	0.34	0.44	2.19	2.93	LOC110023695	transcription repressor OFP1-like	-
ncbi_110023721	2.8	2.36667	6.11	9.61667	LOC110023721	60S ribosomal protein L24-like	ko03010//Ribosome
ncbi_110023734	17.2433	17.3667	53.0367	55.5333	LOC110023734	uncharacterized LOC110023734, transcript variant X1	-
ncbi_110023754	6.29	6.50333	13.97	14.0967	LOC110023754	subtilisin-like protease SBT1.2	-
ncbi_110023768	35.8467	26.2933	70.24	58.3233	LOC110023768	desumoylating isopeptidase 1, transcript variant X1	-
ncbi_110023775	13.5433	10.25	22.64	28.9633	LOC110023775	plant intracellular Ras-group-related LRR protein 4, transcript variant X1	-
ncbi_110023839	13.3433	12.9633	23.9367	29.0833	LOC110023839	protein misato homolog 1, transcript variant X1	-
ncbi_110023850	8.87	10.4767	45.5933	49.8933	LOC110023850	uncharacterized LOC110023850, transcript variant X1	-
ncbi_110023885	11.0833	7.86667	34.0667	41.65	LOC110023885	phytosulfokines-like	-
ncbi_110023897	4.38667	1.63333	16.9233	6.32	LOC110023897	protein P21-like	-
ncbi_110023900	2.17	1.79	3.85	6.32333	LOC110023900	protein RFT1 homolog, transcript variant X1	-
ncbi_110023903	17.6033	20.5867	35.3467	37.37	LOC110023903	uncharacterized LOC110023903, transcript variant X1	-
ncbi_110023908	1.92333	1.82	6.74333	4.2	LOC110023908	disease resistance protein RML1A-like	-
ncbi_110023913	12.02	10.23	22.72	21.3733	LOC110023913	iron-sulfur protein NUBPL, transcript variant X1	-
ncbi_110023917	6.99	6.00333	21.16	24.8033	LOC110023917	uncharacterized LOC110023917	-
ncbi_110023932	4.78333	6.01	19.8567	23.3567	LOC110023932	RNA polymerase sigma factor sigA-like	-
ncbi_110023934	151.897	137.213	215.2	276.883	LOC110023934	probable polyamine oxidase 2, transcript variant X1	ko00330//Arginine and proline metabolism;ko00410//beta-Alanine metabolism
ncbi_110023954	13.3	14.6167	89.48	78.8567	LOC110023954	caffeic acid 3-O-methyltransferase-like	-
ncbi_110023957	13.75	15.6533	34.8567	48.74	LOC110023957	trihelix transcription factor GT-2-like	-
ncbi_110023962	7.86667	10.4467	22.7067	17.0733	LOC110023962	uncharacterized protein ycf37, transcript variant X1	-
ncbi_110023965	2.35333	1.81333	8.67	14.6833	LOC110023965	MADS-box transcription factor 6-like	-
ncbi_110023972	28.38	35.0967	74.0933	95.0733	LOC110023972	mRNA-decapping enzyme subunit 2	ko03018//RNA degradation
ncbi_110023980	0.946667	1.40333	4.07667	3.11667	LOC110023980	protein PHOSPHATE STARVATION RESPONSE 1-like	-
ncbi_110023985	11.3767	13.5067	28.7233	31.2667	LOC110023985	probable WRKY transcription factor 2	ko04626//Plant-pathogen interaction
ncbi_110024009	245.35	305.143	500.397	487.24	LOC110024009	ubiquitin-conjugating enzyme E2 11-like, transcript variant X1	ko04141//Protein processing in endoplasmic reticulum;ko04120//Ubiquitin mediated proteolysis
ncbi_110024038	351.2	247.587	752.587	547.63	LOC110024038	60S ribosomal protein L39	ko03010//Ribosome
ncbi_110024044	2.27667	1.10333	4.78	5.07333	LOC110024044	bZIP transcription factor TGA10-like, transcript variant X1	ko04075//Plant hormone signal transduction
ncbi_110024049	6.38667	4.82667	11.4033	10.8433	LOC110024049	N-acylphosphatidylethanolamine synthase, transcript variant X1	ko00564//Glycerophospholipid metabolism
ncbi_110024050	42.17	43.49	89.99	61.52	LOC110024050	transcription initiation factor TFIID subunit 10, transcript variant X1	ko03022//Basal transcription factors
ncbi_110024061	33.9833	22.3933	67.4667	61.7233	LOC110024061	protein ABHD18, transcript variant X1	-
ncbi_110024086	11.9267	11.9867	29.9	33.16	LOC110024086	DNA polymerase lambda	ko03410//Base excision repair;ko03450//Non-homologous end-joining
ncbi_110024111	1.5	1.98333	4.36333	3.82	LOC110024111	uncharacterized LOC110024111	-
ncbi_110024144	55.75	40.1167	82	96.37	LOC110024144	uncharacterized LOC110024144, transcript variant X1	-
ncbi_110024165	28.0467	28.9267	78.5333	77.1433	LOC110024165	myb-related protein MYBAS2-like	ko04626//Plant-pathogen interaction
ncbi_110024202	35.24	45.4833	105.337	115.807	LOC110024202	DNA ligase 1-like	-
ncbi_110024229	4.4	2.29	7.78333	7.93333	LOC110024229	agamous-like MADS-box protein AGL65, transcript variant X1	-
ncbi_110024253	62.1833	66.12	131.243	165.937	LOC110024253	serine/threonine-protein kinase HT1, transcript variant X1	-
ncbi_110024270	12.9833	4.07667	66.8167	94.8267	LOC110024270	early light-induced protein 1, chloroplastic	-
ncbi_110024274	16.39	14.96	41.3067	35.1633	LOC110024274	putative quinone-oxidoreductase homolog, chloroplastic	-
ncbi_110024277	162.72	145.553	320.467	538.747	LOC110024277	uncharacterized LOC110024277	-
ncbi_110024290	114.69	120.66	314.647	421.027	LOC110024290	splicing factor U2af large subunit B-like, transcript variant X1	ko03040//Spliceosome
ncbi_110024315	23.65	16.63	39.4667	34.5433	LOC110024315	2-methyl-6-phytyl-1,4-hydroquinone methyltransferase 1, chloroplastic-like	ko01100//Metabolic pathways;ko01110//Biosynthesis of secondary metabolites;ko00130//Ubiquinone and other terpenoid-quinone biosynthesis
ncbi_110024348	14.08	10.94	47.6633	39.4367	LOC110024348	bifunctional dTDP-4-dehydrorhamnose 3,5-epimerase/dTDP-4-dehydrorhamnose reductase-like	ko00520//Amino sugar and nucleotide sugar metabolism
ncbi_110024354	80.82	68.2567	133.083	173.36	LOC110024354	BTB/POZ domain-containing protein At5g47800, transcript variant X1	-
ncbi_110024365	53.5733	50.3933	111.123	117.577	LOC110024365	syntaxin-52-like	ko04130//SNARE interactions in vesicular transport
ncbi_110024368	6.7	6.12333	11.92	14.3733	LOC110024368	uncharacterized LOC110024368, transcript variant X4	-
ncbi_110024377	21.2933	21.25	43.7867	44.07	LOC110024377	alpha,alpha-trehalose-phosphate synthase [UDP-forming] 1-like	ko01100//Metabolic pathways;ko00500//Starch and sucrose metabolism
ncbi_110024379	8.07667	10.3933	42.16	43.75	LOC110024379	syntaxin-52-like, transcript variant X1	ko04130//SNARE interactions in vesicular transport
ncbi_110024396	7.43333	7.47667	13.4667	17.1833	LOC110024396	uncharacterized LOC110024396, transcript variant X1	-
ncbi_110024399	3.29667	2.92	6.25667	6.82667	LOC110024399	tyrosine-specific transport protein-like, transcript variant X1	-
ncbi_110024439	14.08	9.76667	31.7767	25.4	LOC110024439	uncharacterized LOC110024439, transcript variant X1	-
ncbi_110024454	55.1367	38.42	146.187	99.6533	LOC110024454	40S ribosomal protein S30-like	ko03010//Ribosome
ncbi_110024456	45.91	36.18	86.71	77	LOC110024456	probable ubiquitin-conjugating enzyme E2 18	ko04120//Ubiquitin mediated proteolysis
ncbi_110024504	13.7867	18.53	58.92	55.6767	LOC110024504	cyanelle 30S ribosomal protein S10, transcript variant X1	ko03010//Ribosome
ncbi_110024542	0.71	0.503333	1.44333	2.16667	LOC110024542	ethylene-responsive transcription factor ERF003-like	-
ncbi_110024543	5.88	5.58333	11.2733	12.39	LOC110024543	uncharacterized LOC110024543, transcript variant X1	-
ncbi_110024550	10.0233	7.93	37.69	51.0567	LOC110024550	uncharacterized LOC110024550, transcript variant X1	-
ncbi_110024563	1.06333	0.82	2.01333	1.45	LOC110024563	sulfate transporter 1.2-like	-
ncbi_110024566	5.07333	4.15667	11.2433	13.4033	LOC110024566	uncharacterized LOC110024566	-
ncbi_110024567	11.0733	8.51333	32.9633	20.0767	LOC110024567	upstream activation factor subunit UAF30-like	-
ncbi_110024589	28.77	19.53	46.9733	51.5567	LOC110024589	sm-like protein LSM2, transcript variant X1	ko03040//Spliceosome;ko03018//RNA degradation
ncbi_110024646	6.03333	6.13	24.2333	23.38	LOC110024646	probable arabinosyltransferase ARAD1	-
ncbi_110024674	13.2433	9.74667	21.16	17.8867	LOC110024674	bet1-like SNARE 1-1, transcript variant X1	ko04130//SNARE interactions in vesicular transport
ncbi_110024707	20.5767	18.5567	41.4233	33.7967	LOC110024707	30S ribosomal protein S5, chloroplastic, transcript variant X1	ko03010//Ribosome
ncbi_110024718	4.85667	3.93	15.6333	16.07	LOC110024718	peptidyl-prolyl cis-trans isomerase FKBP13, chloroplastic-like	-
ncbi_110024724	6.98667	5.08	21.53	12.8367	LOC110024724	eukaryotic translation initiation factor 5B	ko03008//Ribosome biogenesis in eukaryotes
ncbi_110024731	8.06667	9.20667	23.8633	16.85	LOC110024731	transcription factor TCP2-like, transcript variant X1	-
ncbi_110024747	7.81333	6.89667	15.0367	10.84	LOC110024747	probable ribosomal RNA small subunit methyltransferase B, transcript variant X1	-
ncbi_110024750	7.51333	7.97	16.69	14.4567	LOC110024750	RNA pseudouridine synthase 6, chloroplastic	-
ncbi_110024755	10.5467	10.9767	26.6767	29.1833	LOC110024755	DNA-directed RNA polymerase I subunit RPA12-like, transcript variant X1	ko01100//Metabolic pathways;ko00230//Purine metabolism;ko00240//Pyrimidine metabolism;ko03020//RNA polymerase
ncbi_110024788	10.9	17.18	39.9567	32.8333	LOC110024788	uncharacterized LOC110024788	-
ncbi_110024814	34.3233	36.81	64.2033	74.0433	LOC110024814	E3 ubiquitin-protein ligase MIEL1, transcript variant X1	ko04120//Ubiquitin mediated proteolysis
ncbi_110024850	16.9	14.8433	40.3533	61.8133	LOC110024850	uncharacterized LOC110024850	-
ncbi_110024896	13.53	9.06	21.7733	23.63	LOC110024896	pectin acetylesterase 5-like, transcript variant X1	-
ncbi_110024956	6.17	6.91333	55.2633	43.8267	LOC110024956	uncharacterized LOC110024956	-
ncbi_110024976	17.07	12.0867	37.1333	46.5	LOC110024976	uncharacterized LOC110024976	-
ncbi_110025041	5.43	5.27667	14.85	12.4	LOC110025041	transcription factor MYB124-like, transcript variant X1	ko04626//Plant-pathogen interaction
ncbi_110025054	3.20333	2.58333	7.22667	7.54667	LOC110025054	BRI1 kinase inhibitor 1-like	ko04075//Plant hormone signal transduction
ncbi_110025065	19.7233	12.2833	44.1733	43.9033	LOC110025065	purine permease 3-like	-
ncbi_110025083	24.9467	28.1133	52.6567	58.3333	LOC110025083	transcription initiation factor TFIID subunit 15, transcript variant X1	ko03022//Basal transcription factors
ncbi_110025089	45.0333	38.4667	69.9933	84.5	LOC110025089	cytochrome c oxidase subunit 5C, transcript variant X1	-
ncbi_110025118	6.43333	8.91	26.5433	36.2133	LOC110025118	uncharacterized LOC110025118	-
ncbi_110025129	1.67667	1.10667	8.37	3.47667	LOC110025129	NADH dehydrogenase [ubiquinone] 1 alpha subcomplex subunit 6-like	ko01100//Metabolic pathways;ko00190//Oxidative phosphorylation
ncbi_110025140	54.5733	30.3133	101.98	89.8467	LOC110025140	BAHD acyltransferase DCR	-
ncbi_110025163	7.62	8.17333	22.31	16.0533	LOC110025163	DNL-type zinc finger protein, transcript variant X1	-
ncbi_110025192	5.45333	6.12	25.11	23.4367	LOC110025192	probable plastid-lipid-associated protein 8, chloroplastic	-
ncbi_110025210	18.3533	21.31	48.31	36.0533	LOC110025210	uncharacterized LOC110025210	-
ncbi_110025213	6.95	5.39667	15.8767	16.54	LOC110025213	uncharacterized LOC110025213, transcript variant X1	-
ncbi_110025230	107.127	87.2533	183.58	292.833	LOC110025230	cyclic nucleotide-gated ion channel 4-like	ko04626//Plant-pathogen interaction
ncbi_110025232	15.13	16.4333	32.35	38.7933	LOC110025232	uncharacterized LOC110025232	-
ncbi_110025234	32.9767	26.1333	46.4733	57.0433	LOC110025234	50S ribosomal protein L5, chloroplastic	ko03010//Ribosome
ncbi_110025249	48.3167	53.4733	103.56	76.6667	LOC110025249	lysM domain receptor-like kinase 3, transcript variant X1	ko04626//Plant-pathogen interaction
ncbi_110025250	50.33	37.9667	89.6333	62.76	LOC110025250	uncharacterized LOC110025250, transcript variant X1	-
ncbi_110025323	47.6967	44.7933	87.6467	128.7	LOC110025323	transcription factor TGAL5-like	ko04075//Plant hormone signal transduction
ncbi_110025327	33.3567	27.8733	68.6667	50.7633	LOC110025327	peroxiredoxin-2E-1, chloroplastic	-
ncbi_110025353	5.45	4.21	9.69667	6.91667	LOC110025353	ATP-dependent DNA helicase At3g02060, chloroplastic, transcript variant X1	-
ncbi_110025357	12.0533	10.09	27.49	39.5467	LOC110025357	preprotein translocase subunit SECE1	-
ncbi_110025359	15.0567	13.54	55.49	49.83	LOC110025359	RING-H2 finger protein ATL78-like	-
ncbi_110025366	4.65	4.44667	9.58667	10.0367	LOC110025366	uncharacterized LOC110025366, transcript variant X1	-
ncbi_110025379	2.76333	1.64333	6.26667	10.6133	LOC110025379	uncharacterized LOC110025379	-
ncbi_110025384	23.9867	20.6133	44.5	43.6167	LOC110025384	phosphopantothenoylcysteine decarboxylase subunit VHS3-like	-
ncbi_110025420	3.84667	3.07333	9.59	7.11	LOC110025420	putative 12-oxophytodienoate reductase 4, transcript variant X1	ko01100//Metabolic pathways;ko01110//Biosynthesis of secondary metabolites;ko00592//alpha-Linolenic acid metabolism
ncbi_110025440	25.61	18.88	63.9867	73.5867	LOC110025440	protein BUD31 homolog 2, transcript variant X1	ko03040//Spliceosome
ncbi_110025497	4.43667	4.53667	13.6467	7.52667	LOC110025497	EPIDERMAL PATTERNING FACTOR-like protein 2, transcript variant X1	-
ncbi_110025513	5.78667	4.96667	8.36667	10.3233	LOC110025513	ubiquitin carboxyl-terminal hydrolase 21-like, transcript variant X1	-
ncbi_110025515	113.99	147.837	281.893	226.477	LOC110025515	peptidyl-prolyl cis-trans isomerase Pin1	-
ncbi_110025521	7.61333	7.93667	21.5	29.84	LOC110025521	30S ribosomal protein S6 alpha, chloroplastic	ko03010//Ribosome
ncbi_110025522	18.1767	16.3633	29.9467	38.2133	LOC110025522	SURP and G-patch domain-containing protein 1-like protein	-
ncbi_110025571	3.42667	1.98333	18.4033	14.7333	LOC110025571	protein NETWORKED 3C-like	-
ncbi_110025573	0.58	0.54	9.77	14.9433	LOC110025573	shaggy-related protein kinase theta-like	-
ncbi_110025597	9.06667	11.87	26.2667	22.5567	LOC110025597	protein PALE CRESS, chloroplastic, transcript variant X1	-
ncbi_110025607	14.3067	9.39333	32.11	19.9833	LOC110025607	nuclear transcription factor Y subunit C-9	-
ncbi_110025608	16.9	15.6567	37.3467	37.11	LOC110025608	F-box/WD repeat-containing protein 1A-like	-
ncbi_110025612	2.13	2.23667	9.32	9.27667	LOC110025612	uncharacterized protein At1g01500-like	-
ncbi_110025616	25.78	24.3567	49.8367	37.1867	LOC110025616	uncharacterized LOC110025616, transcript variant X1	-
ncbi_110025648	3.62667	4.48	10.1767	10.0033	LOC110025648	serine/threonine-protein kinase BLUS1, transcript variant X1	-
ncbi_110025660	12.42	10.45	24.8133	17.01	LOC110025660	uncharacterized LOC110025660, transcript variant X1	-
ncbi_110025703	1.41333	0.863333	5.41	5.29	LOC110025703	pentatricopeptide repeat-containing protein At3g46790, chloroplastic-like	-
ncbi_110025736	15.8367	11.2767	29.1967	29.8567	LOC110025736	uncharacterized LOC110025736	-
ncbi_110025737	4.46667	3.09333	7.02	6.37667	LOC110025737	endonuclease MutS2, transcript variant X1	-
ncbi_110025738	20.43	23.1833	45.84	42.04	LOC110025738	uncharacterized LOC110025738	-
ncbi_110025744	6.01667	5.59667	12.8633	16.3533	LOC110025744	probable serine/threonine-protein kinase PBL21, transcript variant X1	-
ncbi_110025753	569.433	514.24	1285.97	1284.44	LOC110025753	DNA-binding protein MNB1B-like, transcript variant X1	-
ncbi_110025769	14.3533	8.92333	32.0267	25.8267	LOC110025769	UPF0678 fatty acid-binding protein-like protein At1g79260	-
ncbi_110025771	7.15667	11.5333	27.3433	26.34	LOC110025771	uncharacterized LOC110025771	-
ncbi_110025773	66.18	67.0733	108.51	137.623	LOC110025773	uncharacterized protein At5g01610-like	-
ncbi_110025786	12.5733	9.67	41.2433	29.3267	LOC110025786	probable protein phosphatase 2C 1	-
ncbi_110025803	49.5433	44.9167	115.927	167.78	LOC110025803	copper-transporting ATPase PAA2, chloroplastic	-
ncbi_110025832	2.89333	2.95667	7.15333	6.58667	LOC110025832	homeobox-leucine zipper protein ROC8-like	-
ncbi_110025840	9.68333	10.9433	18.4967	21.5833	LOC110025840	chaperone protein ClpB3, chloroplastic-like	-
ncbi_110025853	2.49333	1.91667	3.84	4.07667	LOC110025853	uncharacterized LOC110025853	-
ncbi_110025866	46.2333	34.7367	125.337	215	LOC110025866	protein yippee-like At4g27745, transcript variant X1	-
ncbi_110025921	4.62	4.61667	13.6767	8.34333	LOC110025921	2-C-methyl-D-erythritol 4-phosphate cytidylyltransferase, chloroplastic, transcript variant X1	ko01100//Metabolic pathways;ko01110//Biosynthesis of secondary metabolites;ko00900//Terpenoid backbone biosynthesis
ncbi_110025946	7.29333	8.33667	15.68	18	LOC110025946	uncharacterized LOC110025946	-
ncbi_110025950	20.2367	14.17	40.7333	40.4967	LOC110025950	uncharacterized LOC110025950	-
ncbi_110025966	6.51	5.79667	36.1633	43.9033	LOC110025966	uncharacterized LOC110025966	-
ncbi_110025968	20.9633	13.76	36.7833	26.7733	LOC110025968	ACT domain-containing protein ACR4	-
ncbi_110025981	0.37	0.406667	2.59	2.44667	LOC110025981	uncharacterized LOC110025981	-
ncbi_110025986	8.66333	7.89667	15.2867	24.22	LOC110025986	2-carboxy-1,4-naphthoquinone phytyltransferase, chloroplastic, transcript variant X1	ko01100//Metabolic pathways;ko01110//Biosynthesis of secondary metabolites;ko00130//Ubiquinone and other terpenoid-quinone biosynthesis
ncbi_110025987	46.9433	41.81	178.633	150.31	LOC110025987	40S ribosomal protein S6-like	ko03010//Ribosome
ncbi_110026011	6.66	3.35667	29.8733	12.5333	LOC110026011	LRR receptor-like serine/threonine-protein kinase ERECTA	ko04016//MAPK signaling pathway - plant
ncbi_110026020	25.6133	35.9667	151.867	222.91	LOC110026020	multiprotein-bridging factor 1c	-
ncbi_110026021	9.36667	7.57	19.65	14.6533	LOC110026021	protein argonaute PNH1-like, transcript variant X1	-
ncbi_110026030	1.85	1.95667	8.95	4.43	LOC110026030	protein BIG GRAIN 1-like	-
ncbi_110026037	3.94	3.45333	7.07667	7.94667	LOC110026037	uncharacterized LOC110026037	-
ncbi_110026039	5.97667	3.79333	13.5833	9.99333	LOC110026039	polyadenylate-binding protein 3-like	ko03013//RNA transport;ko03015//mRNA surveillance pathway;ko03018//RNA degradation
ncbi_110026042	1.24667	2.46333	17.3067	14.4567	LOC110026042	uncharacterized LOC110026042, transcript variant X1	-
ncbi_110026075	3.09667	2.52667	13.9733	20.69	LOC110026075	thaumatin-like protein, transcript variant X1	-
ncbi_110026079	5.4	4.59333	11.0667	16.9867	LOC110026079	transcription repressor MYB6-like	ko04626//Plant-pathogen interaction
ncbi_110026084	11.01	14.44	27.19	25.1467	LOC110026084	transcription factor PCF1-like	-
ncbi_110026088	0	0	18.1333	5.44333	LOC110026088	receptor homology region, transmembrane domain- and RING domain-containing protein 1-like	-
ncbi_110026098	35.9133	32.86	87.82	111.843	LOC110026098	vicilin-like seed storage protein At2g18540	-
ncbi_110026117	6.11	5.62667	10.32	16.2933	LOC110026117	uncharacterized LOC110026117, transcript variant X1	-
ncbi_110026118	16.96	15.4733	32.4767	38.41	LOC110026118	uncharacterized protein At1g26090, chloroplastic, transcript variant X1	-
ncbi_110026125	6.46333	6.41667	14.84	24.6133	LOC110026125	F-box protein At5g67140	-
ncbi_110026127	2.53	2.50333	6.19667	6.59667	LOC110026127	filament-like plant protein 7	-
ncbi_110026132	13.9433	13.2567	28.5167	21.83	LOC110026132	beta-glucuronosyltransferase GlcAT14A-like, transcript variant X1	-
ncbi_110026200	3.32	2.21667	7.07	11.5733	LOC110026200	stress enhanced protein 1, chloroplastic-like	-
ncbi_110026222	5.44	6.79333	12.0233	11.76	LOC110026222	AP2-like ethylene-responsive transcription factor TOE3	-
ncbi_110026232	6.72667	5.78333	14.5433	13.4733	LOC110026232	uncharacterized LOC110026232	-
ncbi_110026239	10.4533	8.87333	35.8	21.5367	LOC110026239	limonoid UDP-glucosyltransferase-like	-
ncbi_110026246	0	0	4.25	13.1433	LOC110026246	serine/threonine protein phosphatase 2A 59 kDa regulatory subunit B' gamma isoform-like	ko03015//mRNA surveillance pathway
ncbi_110026254	5.75	6.24	18.57	13.73	LOC110026254	DEAD-box ATP-dependent RNA helicase 47B-like	-
ncbi_110026276	4.69667	3.08333	7.66667	8.24	LOC110026276	protein SMAX1-LIKE 4	-
ncbi_110026283	0.75	0.273333	6.35333	2.36333	LOC110026283	heavy metal-associated isoprenylated plant protein 4-like	-
ncbi_110026288	0	0	4.92	3.60333	LOC110026288	S-norcoclaurine synthase 1-like	-
ncbi_110026373	33.7667	18.8167	65.4467	48.9	LOC110026373	serine carboxypeptidase-like 16	-
ncbi_110026394	80.5967	59.9633	124.207	102.773	LOC110026394	protein SUPPRESSOR OF K(+) TRANSPORT GROWTH DEFECT 1	ko04144//Endocytosis
ncbi_110026415	13.9933	9.42333	31.1933	26.1867	LOC110026415	squamosa promoter-binding-like protein 17	-
ncbi_110026454	15.8033	34.16	157.717	150.93	LOC110026454	putative glycine-rich cell wall structural protein 1	-
ncbi_110026464	0.903333	1.10667	1.81667	1.77	LOC110026464	myosin-11	-
ncbi_110026482	120	95.2167	207.85	148.64	LOC110026482	14 kDa zinc-binding protein	-
ncbi_110026498	18.87	24.3867	55.63	53.8833	LOC110026498	rho GTPase-activating protein 7-like	-
ncbi_110026526	15.1567	13.6033	28.05	40.8867	LOC110026526	folate synthesis bifunctional protein-like	ko01100//Metabolic pathways;ko00790//Folate biosynthesis
ncbi_110026548	4.63	4.93333	9.33333	7.44	LOC110026548	shewanella-like protein phosphatase 1, transcript variant X3	-
ncbi_110026562	4.64	1.95667	16.5933	8.94333	LOC110026562	siroheme synthase-like	ko01100//Metabolic pathways;ko01110//Biosynthesis of secondary metabolites;ko00860//Porphyrin and chlorophyll metabolism
ncbi_110026592	13.51	10.76	25.5367	28.9833	LOC110026592	uncharacterized LOC110026592	-
ncbi_110026601	48.5033	50.2	86.2967	99.14	LOC110026601	binding partner of ACD11 1, transcript variant X1	-
ncbi_110026603	65.8733	57.8467	142.763	129.467	LOC110026603	polyadenylate-binding protein RBP45-like	-
ncbi_110026622	201.183	269.157	420.443	366.957	LOC110026622	DNA-directed RNA polymerase subunit 10-like protein, transcript variant X1	ko01100//Metabolic pathways;ko00230//Purine metabolism;ko00240//Pyrimidine metabolism;ko03020//RNA polymerase
ncbi_110026630	8.47	10.4367	26.12	23.9033	LOC110026630	uroporphyrinogen-III synthase, chloroplastic, transcript variant X1	ko01100//Metabolic pathways;ko01110//Biosynthesis of secondary metabolites;ko00860//Porphyrin and chlorophyll metabolism
ncbi_110026634	40.1233	34.0933	65.11	95.0967	LOC110026634	uncharacterized LOC110026634	-
ncbi_110026647	24.99	22.0367	46.5067	55.8333	LOC110026647	myb family transcription factor PHL7-like	-
ncbi_110026649	0.743333	0.803333	2.55333	3.34667	LOC110026649	zinc finger protein WIP2-like	-
ncbi_110026655	1.71	1.01667	3.64667	3.43667	LOC110026655	protein MONOCULM 1-like	-
ncbi_110026661	44.7267	28.3533	85.9	127.187	LOC110026661	heat shock cognate 70 kDa protein 2-like, transcript variant X1	ko04141//Protein processing in endoplasmic reticulum;ko03040//Spliceosome;ko04144//Endocytosis
ncbi_110026691	0.63	0.693333	3.21	1.51	LOC110026691	uncharacterized LOC110026691, transcript variant X1	-
ncbi_110026733	24.27	23.2467	43.5833	49.3567	LOC110026733	protein ALP1-like	-
ncbi_110026738	15.3267	9.14333	31.1	19.2533	LOC110026738	CAP-Gly domain-containing linker protein 1	-
ncbi_110026769	17.7	14.8	35.7267	35.88	LOC110026769	short-chain dehydrogenase/reductase 2b-like	ko01110//Biosynthesis of secondary metabolites;ko00902//Monoterpenoid biosynthesis
ncbi_110026786	5.89	3.37	11.63	8.01667	LOC110026786	cell number regulator 5, transcript variant X1	-
ncbi_110026810	2.9	1.69333	12.94	25.4133	LOC110026810	glutaredoxin-C7-like	-
ncbi_110026842	18.1533	16.7433	33.0867	42.6333	LOC110026842	transmembrane 9 superfamily member 7-like	-
ncbi_110026844	1.57	0.8	9.40333	4.63	LOC110026844	phosphate transporter PHO1 homolog 1	-
ncbi_110026866	9.37667	6.59333	23.13	27.2933	LOC110026866	paired amphipathic helix protein Sin3-like 3	-
ncbi_110026881	1.83333	1.91	5.83667	7.23	LOC110026881	ABC transporter G family member 39-like	-
ncbi_110026890	10.4233	8.45667	24.8933	20.7167	LOC110026890	uncharacterized LOC110026890, transcript variant X1	-
ncbi_110026922	11.3533	10.4433	32.34	35.3967	LOC110026922	uncharacterized LOC110026922, transcript variant X1	-
ncbi_110026927	13.32	3.73667	54.5233	37.53	LOC110026927	abscisic stress-ripening protein 3-like	-
ncbi_110026932	3.34667	3.57333	12.3433	13.3667	LOC110026932	transcription factor PCF6-like, transcript variant X1	-
ncbi_110026934	4.21667	2.92333	8.43333	7.15667	LOC110026934	meiotic recombination protein SPO11-1, transcript variant X1	-
ncbi_110026937	0.92	0.653333	26.8233	12.9233	LOC110026937	protein DROOPING LEAF-like	-
ncbi_110026942	1.85	1.37	3.26	2.62333	LOC110026942	dnaJ homolog subfamily B member 1-like	-
ncbi_110026945	2.40333	1.68333	7.47667	6.43	LOC110026945	protein DROOPING LEAF-like	-
ncbi_110026962	8.74667	7.44667	14.1333	17.2967	LOC110026962	probable inactive purple acid phosphatase 1, transcript variant X1	-
ncbi_110026965	9.18	9.65	23.6	14.8333	LOC110026965	uncharacterized LOC110026965	-
ncbi_110026977	4.19	3.34333	8.49	8.3	LOC110026977	uncharacterized LOC110026977	-
ncbi_110027022	53.2333	40.37	96.7333	99.1033	LOC110027022	serine/arginine-rich splicing factor RS31	ko03040//Spliceosome
ncbi_110027035	95.1767	109.203	245.63	307.587	LOC110027035	splicing factor U2af small subunit B, transcript variant X1	ko03040//Spliceosome
ncbi_110027045	6.71	12.18	33.7833	34.31	LOC110027045	GATA transcription factor 7-like	-
ncbi_110027071	9.85667	7.44333	21.1033	22.8633	LOC110027071	heat stress transcription factor B-2c-like	-
ncbi_110027085	297.553	197.46	618.007	426.86	LOC110027085	60S ribosomal protein L29-1-like	ko03010//Ribosome
ncbi_110027090	2.17667	1.44	3.68667	2.71	LOC110027090	RNA polymerase II transcription factor B subunit 2-like	ko03420//Nucleotide excision repair;ko03022//Basal transcription factors
ncbi_110027098	100.82	94.6367	232.27	169.543	LOC110027098	cytochrome b5-like	-
ncbi_110027117	0.21	0.14	2.67667	3.85667	LOC110027117	uncharacterized LOC110027117	-
ncbi_110027132	3.38667	4.64333	21.1933	21.59	LOC110027132	probable DNA helicase MCM9	-
ncbi_110027161	12.1833	14.25	28.7467	23.1033	LOC110027161	uncharacterized LOC110027161	-
ncbi_110027195	9.49	7.60667	20.5933	17.5267	LOC110027195	uncharacterized protein At1g66480-like, transcript variant X1	-
ncbi_110027206	3.10667	1.74	9.32667	5.38	LOC110027206	protein LONGIFOLIA 1-like	-
ncbi_110027207	4.88	3.34667	7.83667	7.49333	LOC110027207	probable galacturonosyltransferase 6, transcript variant X1	ko00520//Amino sugar and nucleotide sugar metabolism
ncbi_110027216	24.67	19.1433	38.9133	41.6033	LOC110027216	dual-specificity RNA methyltransferase RlmN, transcript variant X1	-
ncbi_110027247	6.85333	6.90667	19.6467	15.3867	LOC110027247	uncharacterized LOC110027247, transcript variant X1	-
ncbi_110027257	0.193333	0.593333	3.52	2.26333	LOC110027257	uncharacterized LOC110027257, transcript variant X1	-
ncbi_110027258	0.906667	0.426667	2.77667	3.72	LOC110027258	uncharacterized LOC110027258	-
ncbi_110027261	2.91	2.60333	7.57333	5.18333	LOC110027261	uncharacterized LOC110027261	-
ncbi_110027268	3.03	1.85333	11.4	10.3567	LOC110027268	protein TRIGALACTOSYLDIACYLGLYCEROL 5, chloroplastic, transcript variant X1	-
ncbi_110027297	65.0233	53.6067	102.173	109.767	LOC110027297	nuclear transcription factor Y subunit C-6-like	-
ncbi_110027318	2.22667	0.43	17.2033	5.97667	LOC110027318	uncharacterized LOC110027318	-
ncbi_110027336	5.43	5.36	14.7033	21.8733	LOC110027336	probable magnesium transporter NIPA6	-
ncbi_110027360	29.5467	39.6167	69.6733	69.6433	LOC110027360	protein HEAT-STRESS-ASSOCIATED 32	-
ncbi_110027371	195.05	175.367	380.937	379.737	LOC110027371	NHP2-like protein 1	ko03040//Spliceosome;ko03008//Ribosome biogenesis in eukaryotes
ncbi_110027393	8.49667	7.16	27.9667	15.5833	LOC110027393	putative glucose-6-phosphate 1-epimerase	ko01100//Metabolic pathways;ko01110//Biosynthesis of secondary metabolites;ko00010//Glycolysis / Gluconeogenesis
ncbi_110027422	14.8533	14.9933	33.82	33.2433	LOC110027422	uncharacterized LOC110027422	-
ncbi_110027444	14.93	15.92	29.6033	34.4067	LOC110027444	nuclear transcription factor Y subunit A-7-like, transcript variant X1	-
ncbi_110027551	9.81667	6.17333	19.4533	13.0833	LOC110027551	probable receptor-like protein kinase At2g42960	-
ncbi_110027569	12.64	6.39667	52.82	35.72	LOC110027569	transcription factor PCF5-like	-
ncbi_110027576	4.67	3.30333	7.54333	7.14333	LOC110027576	psbP-like protein 1, chloroplastic	ko01100//Metabolic pathways;ko00195//Photosynthesis
ncbi_110027598	11.0867	5.08667	35.1433	27.2033	LOC110027598	germin-like protein subfamily 2 member 4, transcript variant X1	-
ncbi_110027599	18.1067	13.6033	42.7333	48.2433	LOC110027599	uncharacterized protein C6G9.01c-like, transcript variant X1	-
ncbi_110027641	7.32667	9.81333	28.7833	22.68	LOC110027641	probable serine/threonine-protein kinase PBL3	-
ncbi_110027654	114.747	88.67	186.44	174.277	LOC110027654	heavy metal-associated isoprenylated plant protein 35-like	-
ncbi_110027673	48.44	41.3233	92.61	80.4033	LOC110027673	ABC transporter B family member 26, chloroplastic	ko02010//ABC transporters
ncbi_110027677	0.383333	0.563333	4.86333	7.57333	LOC110027677	uncharacterized LOC110027677	-
ncbi_110027689	54.3833	40.56	76.1467	88.2033	LOC110027689	uncharacterized LOC110027689, transcript variant X1	-
ncbi_110027696	10.6133	11.5633	27.48	37.65	LOC110027696	sulfoquinovosyl transferase SQD2-like, transcript variant X1	ko01100//Metabolic pathways;ko00561//Glycerolipid metabolism
ncbi_110027712	0.76	0.486667	3.29333	1.81667	LOC110027712	NAC domain-containing protein 21/22-like	-
ncbi_110027716	45.8067	38.7933	73.7967	100.573	LOC110027716	protein LIGHT-DEPENDENT SHORT HYPOCOTYLS 4-like	-
ncbi_110027720	1.12667	0.76	27.6733	7.89	LOC110027720	uncharacterized LOC110027720	-
ncbi_110027733	184.883	201.933	533.573	605.483	LOC110027733	probable serine incorporator	-
ncbi_110027738	29.9	29.1467	58.33	78.2367	LOC110027738	increased DNA methylation 1-like	-
ncbi_110027741	36.8333	37.6267	93.7067	149.1	LOC110027741	pentatricopeptide repeat-containing protein At4g35850, mitochondrial-like	-
ncbi_110027750	24.8933	17.04	63.03	63.9667	LOC110027750	tryptophan--tRNA ligase, cytoplasmic-like	ko00970//Aminoacyl-tRNA biosynthesis
ncbi_110027751	4.36	2.57333	17.33	13.6367	LOC110027751	dual-specificity RNA methyltransferase RlmN, transcript variant X1	-
ncbi_110027763	1.32	1.60333	4.53333	4.30667	LOC110027763	serine/threonine-protein kinase 38-like	-
ncbi_110027782	36.83	47.4767	74.2667	70.0733	LOC110027782	luc7-like protein 3, transcript variant X1	-
ncbi_110027787	5.82667	5.97	11.89	10.7433	LOC110027787	U-box domain-containing protein 52-like, transcript variant X1	-
ncbi_110027799	1.46	1.96333	3.23333	3.23667	LOC110027799	receptor kinase-like protein Xa21	-
ncbi_110027812	16.33	14.6033	31.7733	39.97	LOC110027812	BEL1-like homeodomain protein 3, transcript variant X1	-
ncbi_110027814	16.2133	13.0133	38.1133	38.16	LOC110027814	nucleosome assembly protein 1%3B1-like, transcript variant X1	-
ncbi_110027847	2.34667	2.03667	8.50333	4.70667	LOC110027847	uncharacterized LOC110027847	-
ncbi_110027862	2.84333	3.20667	5.61333	6.65	LOC110027862	esterase AGAP003155-like	-
ncbi_110027863	0.953333	0.906667	2.42667	3.80667	LOC110027863	uncharacterized LOC110027863	-
ncbi_110027875	0.186667	0.213333	0.826667	0.576667	LOC110027875	5-epiaristolochene 1,3-dihydroxylase-like	ko01100//Metabolic pathways
ncbi_110027883	11.97	10.2433	58.7233	24.4267	LOC110027883	AP2-like ethylene-responsive transcription factor AIL5	-
ncbi_110027889	3.19333	2.23333	10.6333	11.8833	LOC110027889	glucan endo-1,3-beta-glucosidase 2-like, transcript variant X1	ko00500//Starch and sucrose metabolism
ncbi_110027898	90.19	103.643	187.15	204.477	LOC110027898	multifunctional methyltransferase subunit TRM112-like protein At1g22270	-
ncbi_110027905	7.8	6.37333	17.5833	22.5867	LOC110027905	GDT1-like protein 2, chloroplastic	-
ncbi_110027923	3.04	3.87333	7.29	7.02	LOC110027923	uncharacterized LOC110027923, transcript variant X1	-
ncbi_110027927	70.5033	59.0333	160.907	169.25	LOC110027927	probable pectinesterase 68	-
ncbi_110027944	62.31	52.51	127.053	85.78	LOC110027944	S-adenosylmethionine carrier 1, chloroplastic/mitochondrial, transcript variant X1	-
ncbi_110027953	22.9267	23.4167	47.7467	46.85	LOC110027953	nudix hydrolase 26, chloroplastic-like, transcript variant X1	-
ncbi_110027965	9.74333	9.13	21.33	33.3767	LOC110027965	cytochrome P450 97B2, chloroplastic-like	-
ncbi_110028008	2.27	3.09	6.26333	6.88667	LOC110028008	flowering-promoting factor 1-like protein 1	-
ncbi_110028012	0.246667	0.0833333	1.08667	0.79	LOC110028012	beta-glucosidase 22-like, transcript variant X1	ko01100//Metabolic pathways;ko01110//Biosynthesis of secondary metabolites;ko00940//Phenylpropanoid biosynthesis;ko00500//Starch and sucrose metabolism;ko00460//Cyanoamino acid metabolism
ncbi_110028016	11.3367	8.13333	19.4733	28.4067	LOC110028016	lysophospholipid acyltransferase LPEAT2-like	ko01100//Metabolic pathways;ko00564//Glycerophospholipid metabolism;ko00565//Ether lipid metabolism
ncbi_110028067	16.6	10.4233	26.2033	23.5967	LOC110028067	histone H2B.5-like	-
ncbi_110028091	241.747	184.913	424.273	367.707	LOC110028091	60S ribosomal protein L35-like	ko03010//Ribosome
ncbi_110028116	6.33	5.43667	15.7833	14.5867	LOC110028116	uncharacterized LOC110028116	-
ncbi_110028129	9.01667	10.48	25.97	33.48	LOC110028129	mediator of RNA polymerase II transcription subunit 18, transcript variant X1	-
ncbi_110028131	14.55	16.36	53.6733	36.0233	LOC110028131	uncharacterized LOC110028131	-
ncbi_110028135	1.54	1.35667	3.94667	3.65667	LOC110028135	protein GAMETE EXPRESSED 2-like, transcript variant X1	-
ncbi_110028154	1.51	0.236667	8.51333	8.03333	LOC110028154	cytochrome P450 81E8-like	ko01100//Metabolic pathways
ncbi_110028163	74.8767	72.3433	141.51	188.71	LOC110028163	heterogeneous nuclear ribonucleoprotein F, transcript variant X1	-
ncbi_110028190	6.21	6.95333	36.63	25.1433	LOC110028190	probable dolichol-phosphate mannosyltransferase, transcript variant X1	ko01100//Metabolic pathways;ko00510//N-Glycan biosynthesis
ncbi_110028193	6.84667	7.50333	27.2	26.3967	LOC110028193	cycloeucalenol cycloisomerase-like	ko01100//Metabolic pathways;ko01110//Biosynthesis of secondary metabolites;ko00100//Steroid biosynthesis
ncbi_110028195	76.2367	89.4967	169.803	176.883	LOC110028195	E3 ubiquitin ligase BIG BROTHER-like, transcript variant X1	-
ncbi_110028198	12.8767	13.1833	24.79	26.36	LOC110028198	mitochondrial inner membrane protein OXA1-like, transcript variant X1	ko03060//Protein export
ncbi_110028199	23.7633	21.03	37.3567	50.6667	LOC110028199	uncharacterized LOC110028199	-
ncbi_110028219	5.37	3.59333	13.93	10.3133	LOC110028219	homeobox-leucine zipper protein ROC5-like	-
ncbi_110028227	6.95333	5.46	15.62	14.7267	LOC110028227	lipid transfer-like protein VAS	-
ncbi_110028231	22.4133	22.96	48.66	59.0433	LOC110028231	uncharacterized LOC110028231	-
ncbi_110028240	1.37333	0.916667	2.88333	3.98	LOC110028240	uncharacterized LOC110028240	-
ncbi_110028252	0.836667	1.41	6.41667	3.92667	LOC110028252	transcription repressor OFP8-like	-
ncbi_110028273	11.75	9.99	23.42	28.69	LOC110028273	probable RNA-binding protein 18, transcript variant X1	-
ncbi_110028289	0.526667	0.516667	5.62	1.90333	LOC110028289	probable membrane-associated kinase regulator 2	-
ncbi_110028315	6.5	5.92333	16.8567	17.08	LOC110028315	2-phytyl-1,4-beta-naphthoquinone methyltransferase, chloroplastic, transcript variant X1	ko01100//Metabolic pathways;ko01110//Biosynthesis of secondary metabolites;ko00130//Ubiquinone and other terpenoid-quinone biosynthesis
ncbi_110028316	6.82333	3.54333	16.5	15.6767	LOC110028316	LRR repeats and ubiquitin-like domain-containing protein At2g30105, transcript variant X1	-
ncbi_110028320	14.6933	9.55333	24.3033	22.9433	LOC110028320	folylpolyglutamate synthase-like, transcript variant X1	ko01100//Metabolic pathways;ko00790//Folate biosynthesis
ncbi_110028321	10.04	9.13	19.8	20.94	LOC110028321	cytosolic endo-beta-N-acetylglucosaminidase 1-like	ko00511//Other glycan degradation
ncbi_110028351	208.963	207.27	529.28	419.723	LOC110028351	60S ribosomal protein L19-3-like	ko03010//Ribosome
ncbi_110028354	3.10667	3.39667	6.98	4.94	LOC110028354	pentatricopeptide repeat-containing protein At1g08070, chloroplastic-like	-
ncbi_110028355	10.1967	11.9	21.1167	19.2667	LOC110028355	50S ribosomal protein L7/L12-like	ko03010//Ribosome
ncbi_110028366	19.01	16.0233	40.8533	26.5733	LOC110028366	uncharacterized LOC110028366	-
ncbi_110028367	9.59	8.73333	16.5067	22.95	LOC110028367	LRR repeats and ubiquitin-like domain-containing protein At2g30105, transcript variant X1	-
ncbi_110028382	1.49	1.96667	19.6367	10.19	LOC110028382	gibberellin-regulated protein 5-like	-
ncbi_110028385	21.1033	26.7433	51.5933	44.65	LOC110028385	uncharacterized LOC110028385	-
ncbi_110028395	2.91333	3.66667	6.13667	5.93333	LOC110028395	uncharacterized LOC110028395	-
ncbi_110028405	34.35	29.7967	66.67	62.3633	LOC110028405	homeobox protein knotted-1-like 2	-
ncbi_110028427	53.54	53.4967	133.303	118.683	LOC110028427	transcription initiation factor TFIID subunit 15b	-
ncbi_110028439	12.2733	12.96	26.62	21.26	LOC110028439	uncharacterized protein At5g19025-like, transcript variant X1	-
ncbi_110028445	18.8967	16.6533	78.8433	76.1733	LOC110028445	phospholipase D zeta 1-like	ko01100//Metabolic pathways;ko01110//Biosynthesis of secondary metabolites;ko04144//Endocytosis;ko00564//Glycerophospholipid metabolism;ko00565//Ether lipid metabolism
ncbi_110028480	100.16	77.4933	177.867	134.62	LOC110028480	40S ribosomal protein S7-like	ko03010//Ribosome
ncbi_110028486	0.81	0.373333	2.65	1.18333	LOC110028486	formin-like protein 2	-
ncbi_110028500	39.1667	30.6	68.1167	70.5433	LOC110028500	LOB domain-containing protein 4	-
ncbi_110028508	15.5667	16.9433	51.5	42.2667	LOC110028508	UPF0690 protein C1orf52 homolog, transcript variant X1	-
ncbi_110028524	12.56	11.9167	34.7933	31.8633	LOC110028524	sprT-like domain-containing protein Spartan	-
ncbi_110028608	34.4833	32.2933	61.91	67.36	LOC110028608	protein VASCULAR ASSOCIATED DEATH 1, chloroplastic	-
ncbi_110028629	15.8167	14.4433	35.7533	37.48	LOC110028629	light-harvesting complex-like protein 3 isotype 1, chloroplastic	-
ncbi_110028637	4.86	3.05667	11.5733	9.30333	LOC110028637	probable serine/threonine-protein kinase PBL7, transcript variant X1	ko04626//Plant-pathogen interaction
ncbi_110028641	0	0	1.28	0.776667	LOC110028641	B3 domain-containing protein Os03g0622100-like, transcript variant X1	-
ncbi_110028647	4.68333	3.29667	7.52	10.3367	LOC110028647	vacuolar protein sorting-associated protein 32 homolog 1-like	ko04144//Endocytosis
ncbi_110028651	1.70333	1.33333	2.80333	3.88667	LOC110028651	pentatricopeptide repeat-containing protein At4g17616, transcript variant X2	-
ncbi_110028659	10.9533	6.05667	21.6233	16.9333	LOC110028659	E3 ubiquitin-protein ligase At3g02290-like, transcript variant X1	-
ncbi_110028694	9.75667	6.4	27.7767	20.28	LOC110028694	OTU domain-containing protein DDB_G0284757, transcript variant X1	-
ncbi_110028698	21.0833	14.86	33.9833	24.4167	LOC110028698	probable potassium transporter 11, transcript variant X1	-
ncbi_110028719	11.04	6.92	23.4067	15.5367	LOC110028719	uncharacterized LOC110028719	-
ncbi_110028733	46.5733	38.9867	95.2467	120.99	LOC110028733	uncharacterized LOC110028733, transcript variant X1	-
ncbi_110028734	10.8667	9.43667	20.3	26.5933	LOC110028734	bidirectional sugar transporter SWEET14-like	-
ncbi_110028745	10.5133	13.1433	39.11	51.5367	LOC110028745	transcription factor PIF4-like, transcript variant X1	ko04075//Plant hormone signal transduction
ncbi_110028767	6.38667	5.75333	15.3133	17.03	LOC110028767	uncharacterized LOC110028767, transcript variant X1	-
ncbi_110028797	3.53333	2.39333	6.93667	7.76333	LOC110028797	uncharacterized LOC110028797	-
ncbi_110028812	24.6967	12.4267	71.24	46.04	LOC110028812	protein PHLOEM PROTEIN 2-LIKE A2-like	-
ncbi_110028816	21.4333	21.2767	43.31	54.42	LOC110028816	twinkle homolog protein, chloroplastic/mitochondrial-like, transcript variant X1	-
ncbi_110028826	31.23	24.89	46.0067	58.2967	LOC110028826	probable UDP-arabinose 4-epimerase 3	ko01100//Metabolic pathways;ko00520//Amino sugar and nucleotide sugar metabolism
ncbi_110028865	2.61333	1.55333	18.0867	11.1567	LOC110028865	uncharacterized LOC110028865	-
ncbi_110028888	11.0333	7.94667	17.4567	20.38	LOC110028888	tRNA dimethylallyltransferase 2	ko01100//Metabolic pathways;ko01110//Biosynthesis of secondary metabolites;ko00908//Zeatin biosynthesis
ncbi_110028893	0	0	17.5633	34.3533	LOC110028893	F-box/LRR-repeat protein 15-like	-
ncbi_110028900	0	0	2.10333	3.06333	LOC110028900	RNA demethylase ALKBH5-like	-
ncbi_110028905	3.98	4.41	8.22333	6.68	LOC110028905	putative pentatricopeptide repeat-containing protein At1g03510	-
ncbi_110028908	14.1467	10.1667	20.41	19.7633	LOC110028908	calmodulin-binding transcription activator 2-like, transcript variant X1	-
ncbi_110028921	32.26	29.7933	62.78	45.47	LOC110028921	RNA polymerase II transcriptional coactivator KELP, transcript variant X1	-
ncbi_110028926	11.9533	10.8633	25.3133	40.09	LOC110028926	dnaJ-like protein MG002	-
ncbi_110028943	6.26667	8.54	39.3033	26.4067	LOC110028943	U11/U12 small nuclear ribonucleoprotein 65 kDa protein-like	-
ncbi_110028963	66.2167	48.3733	112.877	120.28	LOC110028963	NAP1-related protein 1-like	-
ncbi_110028993	2.23333	1.93667	9.21667	5.99333	LOC110028993	uncharacterized LOC110028993	-
ncbi_110029014	17.68	20.05	44.9967	43.2767	LOC110029014	dr1-associated corepressor-like, transcript variant X1	-
ncbi_110029015	1.61333	0.54	4.68667	6.85667	LOC110029015	probable protein phosphatase 2C 9, transcript variant X1	-
ncbi_110029026	0	0	11.64	1.86333	LOC110029026	LRR receptor-like serine/threonine-protein kinase FLS2	-
ncbi_110029048	1.76333	3.19667	7.03	6.24667	LOC110029048	uncharacterized protein C12orf45, transcript variant X1	-
ncbi_110029062	0.766667	0.576667	2.41333	2.44	LOC110029062	putative leucine-rich repeat-containing protein DDB_G0290503	-
ncbi_110029121	23.4767	24.51	56.9367	59.87	LOC110029121	uncharacterized LOC110029121, transcript variant X1	-
ncbi_110029123	20.64	15.6233	33.6533	40.5567	LOC110029123	probable ubiquitin-conjugating enzyme E2 16	ko04120//Ubiquitin mediated proteolysis
ncbi_110029132	28.7467	30.18	47.7533	58.9033	LOC110029132	probable GTP-binding protein OBGC2	-
ncbi_110029155	32.7667	33.1567	70.98	63.1133	LOC110029155	aspartate aminotransferase, chloroplastic	ko01100//Metabolic pathways;ko01110//Biosynthesis of secondary metabolites;ko01230//Biosynthesis of amino acids;ko00270//Cysteine and methionine metabolism;ko00330//Arginine and proline metabolism;ko00360//Phenylalanine metabolism;ko00250//Alanine, aspartate and glutamate metabolism;ko01210//2-Oxocarboxylic acid metabolism;ko00400//Phenylalanine, tyrosine and tryptophan biosynthesis;ko00350//Tyro…
ncbi_110029176	16.1433	12.93	27.05	21.7833	LOC110029176	non-specific lipid transfer protein GPI-anchored 1	-
ncbi_110029179	9.53	6.79667	23.82	24.2733	LOC110029179	pentatricopeptide repeat-containing protein At2g13600-like, transcript variant X1	-
ncbi_110029191	30.6933	34.4433	81.3133	53.5167	LOC110029191	sec-independent protein translocase protein TATA, chloroplastic	ko03060//Protein export
ncbi_110029192	22.78	17.6267	44.2433	36.2633	LOC110029192	cytochrome c oxidase copper chaperone 1-like, transcript variant X1	ko01100//Metabolic pathways;ko00190//Oxidative phosphorylation
ncbi_110029207	37.77	44.95	74.09	80.87	LOC110029207	fibrinogen alpha-1 chain-like	-
ncbi_110029214	7.19	9.3	32.2333	19.35	LOC110029214	uncharacterized LOC110029214	-
ncbi_110029225	0	0	0.656667	0.826667	LOC110029225	uncharacterized LOC110029225, transcript variant X1	-
ncbi_110029228	13.5767	11.4767	36.62	36.13	LOC110029228	transcription factor IIIA, transcript variant X1	-
ncbi_110029231	70.7633	94.2033	188.397	192.48	LOC110029231	LYR motif-containing protein 4B	-
ncbi_110029238	75.07	69.6933	181.953	144.853	LOC110029238	mitochondrial import inner membrane translocase subunit TIM8	-
ncbi_110029252	0.53	0.693333	4.15667	3.41333	LOC110029252	uncharacterized LOC110029252, transcript variant X1	-
ncbi_110029267	18.7767	20.9067	42.72	35.27	LOC110029267	clp protease adapter protein ClpF, chloroplastic, transcript variant X1	-
ncbi_110029269	11.2833	9.13667	34.4067	31.7133	LOC110029269	uncharacterized LOC110029269	-
ncbi_110029285	36.9633	38.0033	93.2467	82.1933	LOC110029285	probable prefoldin subunit 4, transcript variant X1	-
ncbi_110029291	233.13	201.25	438.893	361.167	LOC110029291	40S ribosomal protein S27-2-like	ko03010//Ribosome
ncbi_110029339	29.8467	25.88	47.8867	56.1533	LOC110029339	WD repeat-containing protein DDB_G0290555, transcript variant X1	-
ncbi_110029342	6.9	6.99	20.67	14.4533	LOC110029342	probable acyl-[acyl-carrier-protein]--UDP-N-acetylglucosamine O-acyltransferase, mitochondrial, transcript variant X1	ko01100//Metabolic pathways
ncbi_110029353	0.123333	0.183333	1.47667	1.21	LOC110029353	phospholipase A1-II 1-like	-
ncbi_110029363	20.6767	20.3133	43.49	56.3833	LOC110029363	proline-, glutamic acid- and leucine-rich protein 1-like	-
ncbi_110029386	1.84333	1.43333	4.33	4.13667	LOC110029386	S-norcoclaurine synthase 1-like	-
ncbi_110029390	24.5533	23.9633	46.3133	49	LOC110029390	probable transcription factor PosF21	-
ncbi_110029391	3.41333	1.17	9.06	8.87667	LOC110029391	sucrose synthase 7-like, transcript variant X1	ko01100//Metabolic pathways;ko00500//Starch and sucrose metabolism
ncbi_110029403	20.3733	22.41	72.0433	67.86	LOC110029403	protein UXT homolog, transcript variant X1	-
ncbi_110029422	5.13667	3.78333	8.29	8.58667	LOC110029422	nodulation-signaling pathway 1 protein-like	-
ncbi_110029432	4.43333	3.19667	12.66	11.66	LOC110029432	exocyst complex component EXO70B1-like	-
ncbi_110029459	0.143333	0.0833333	3.81667	0.913333	LOC110029459	probable 2-oxoglutarate-dependent dioxygenase At5g05600	-
ncbi_110029467	12.5533	15.6167	39.37	35.0333	LOC110029467	tRNA-specific adenosine deaminase 2	-
ncbi_110029471	8.17	5.35667	20.59	14.0133	LOC110029471	uncharacterized LOC110029471	-
ncbi_110029509	8.37667	9.31	22.3433	14.5133	LOC110029509	serine protease SPPA, chloroplastic	-
ncbi_110029519	25.0233	22.6433	39.56	48.3433	LOC110029519	casein kinase I-like, transcript variant X1	-
ncbi_110029524	24.45	34.1867	106.7	88.55	LOC110029524	serine-arginine protein 55-like	-
ncbi_110029549	40.1533	35.45	72.5133	73.64	LOC110029549	SPX and EXS domain-containing protein 5-like, transcript variant X1	-
ncbi_110029564	0	0	3.65667	4.81667	LOC110029564	UV radiation resistance-associated gene protein-like, transcript variant X1	-
ncbi_110029568	1.10667	0.996667	3.99667	4.45	LOC110029568	probable glycosyltransferase At5g20260	-
ncbi_110029586	24.3567	26.36	57.96	78.7333	LOC110029586	general transcription factor IIH subunit 2	ko03420//Nucleotide excision repair;ko03022//Basal transcription factors
ncbi_110029665	6.18667	6.14333	14.1833	12.3533	LOC110029665	protein JASON-like, transcript variant X1	-
ncbi_110029697	10.9367	10.6	19.4067	24.8533	LOC110029697	probable LRR receptor-like serine/threonine-protein kinase At5g45780	-
ncbi_110029726	2.47	1.97	5.3	6.81	LOC110029726	transcription factor bHLH137-like	-
ncbi_110029727	4.06	2.83667	8.01667	9.30333	LOC110029727	E3 ubiquitin-protein ligase CCNB1IP1 homolog, transcript variant X1	-
ncbi_110029745	24.7367	17.1833	33.9533	36.43	LOC110029745	ABC transporter G family member 42-like	-
ncbi_110029777	4.58667	3.34333	12.36	24.1	LOC110029777	E3 ubiquitin-protein ligase At3g02290-like, transcript variant X1	-
ncbi_110029778	32.93	26.6067	59.8433	61.4933	LOC110029778	DNA polymerase delta subunit 4	ko01100//Metabolic pathways;ko00230//Purine metabolism;ko00240//Pyrimidine metabolism;ko03440//Homologous recombination;ko03420//Nucleotide excision repair;ko03030//DNA replication;ko03410//Base excision repair;ko03430//Mismatch repair
ncbi_110029780	17.39	15.1767	34.3067	51.2867	LOC110029780	transcription factor-like protein DPA	-
ncbi_110029789	188.893	149.05	293.557	368.803	LOC110029789	cyclin-dependent kinase F-4-like, transcript variant X1	-
ncbi_110029795	1.45667	1.22333	4.02333	2.28	LOC110029795	3-ketoacyl-CoA synthase 20-like	ko01100//Metabolic pathways;ko01110//Biosynthesis of secondary metabolites;ko04626//Plant-pathogen interaction;ko00062//Fatty acid elongation
ncbi_110029799	119.393	104.64	276.073	180.007	LOC110029799	uncharacterized LOC110029799	-
ncbi_110029811	15.3	15.9667	32.05	33.02	LOC110029811	uncharacterized LOC110029811	-
ncbi_110029826	5.60333	5.03333	14.3067	13.9467	LOC110029826	peptide deformylase 1B, chloroplastic	-
ncbi_110029827	14.3367	6.78	33.86	25.7967	LOC110029827	WD repeat-containing protein 55-like	-
ncbi_110029828	22.4333	15.7267	48.3067	31.3167	LOC110029828	50S ribosomal protein L4	ko03010//Ribosome
ncbi_110029836	4.05333	3.45333	6.21333	9.25	LOC110029836	UDP-glycosyltransferase 89B1-like	-
ncbi_110029840	87.9433	62.4433	130.21	115.487	LOC110029840	protein transport protein Sec61 subunit gamma-1	ko04141//Protein processing in endoplasmic reticulum;ko04145//Phagosome;ko03060//Protein export
ncbi_110029886	17.3333	11.8133	38.57	34.2633	LOC110029886	psbP domain-containing protein 2, chloroplastic	-
ncbi_110029902	11.0033	12.42	62.6567	59.13	LOC110029902	NAC domain-containing protein 104-like	-
ncbi_110029940	11.3467	10.2033	18.0433	24.02	LOC110029940	histone-lysine N-methyltransferase ASHR1	-
ncbi_110029961	4.65	2.77	9.22333	10.2667	LOC110029961	NAC domain-containing protein 73-like, transcript variant X1	-
ncbi_110029975	2.25	1.46333	11.6967	6.43	LOC110029975	6-hydroxynicotinate 3-monooxygenase, transcript variant X1	-
ncbi_110029981	2.80667	1.86333	10.8233	12.36	LOC110029981	uncharacterized LOC110029981	-
ncbi_110029993	23.68	14.5567	96.55	49.6567	LOC110029993	LRR receptor-like serine/threonine-protein kinase ERECTA	ko04016//MAPK signaling pathway - plant
ncbi_110030010	4.37667	3.30667	9.43333	7.13333	LOC110030010	WEB family protein At2g38370-like, transcript variant X1	-
ncbi_110030018	668.537	597.01	1306.63	1473.96	LOC110030018	digalactosyldiacylglycerol synthase 2, chloroplastic, transcript variant X1	ko01100//Metabolic pathways;ko00561//Glycerolipid metabolism
ncbi_110030038	0.796667	0.376667	2.91667	4.68	LOC110030038	serine carboxypeptidase-like 42	-
ncbi_110030041	27.0367	24.4033	43.8667	60.5333	LOC110030041	uncharacterized protein C57A10.07, transcript variant X1	-
ncbi_110030047	9.34333	13.03	20.1	18.3833	LOC110030047	uncharacterized LOC110030047, transcript variant X1	-
ncbi_110030087	2.51	2.27333	18.3367	34.8967	LOC110030087	uncharacterized LOC110030087	-
ncbi_110030089	11.22	7.66333	18.8533	25.4767	LOC110030089	uncharacterized LOC110030089	-
ncbi_110030090	10.74	11.7933	30.4933	39.6367	LOC110030090	cell differentiation protein RCD1 homolog, transcript variant X1	ko03018//RNA degradation
ncbi_110030102	15.4033	11.1467	28.94	43.04	LOC110030102	E3 ubiquitin-protein ligase CHFR	-
ncbi_110030121	15.9633	15.2067	28.3767	31.6633	LOC110030121	ABC transporter I family member 20, transcript variant X1	ko03018//RNA degradation
ncbi_110030129	11.2867	11.67	22.6167	16.69	LOC110030129	serine/threonine-protein kinase WAG1-like	-
ncbi_110030183	0	0	15.98	24.8967	LOC110030183	V-type proton ATPase subunit a1-like	ko01100//Metabolic pathways;ko00190//Oxidative phosphorylation;ko04145//Phagosome
ncbi_110030194	25.6033	24.27	44.8767	58.2	LOC110030194	WD repeat-containing protein 89 homolog, transcript variant X1	-
ncbi_110030207	1.23667	1.03333	6.43333	8.48	LOC110030207	PTI1-like tyrosine-protein kinase At3g15890	-
ncbi_110030214	37.9567	43.69	90.3667	100.66	LOC110030214	AUGMIN subunit 5-like, transcript variant X1	-
ncbi_110030217	53.9233	53.3033	102.683	141.147	LOC110030217	DExH-box ATP-dependent RNA helicase DExH7, chloroplastic-like	-
ncbi_110030220	15.5133	11.9533	24.0233	30.2833	LOC110030220	uncharacterized LOC110030220	-
ncbi_110030238	127.147	80.39	249.19	324.273	LOC110030238	transcription factor DIVARICATA-like, transcript variant X1	-
ncbi_110030242	1.38	1.67	3.54333	4.59	LOC110030242	pentatricopeptide repeat-containing protein At1g74600, chloroplastic-like	-
ncbi_110030245	34.6	32.33	109.44	94.9667	LOC110030245	pectinesterase inhibitor 3-like	-
ncbi_110030278	11.0467	9.34333	18.7767	24.2667	LOC110030278	small glutamine-rich tetratricopeptide repeat-containing protein, transcript variant X1	-
ncbi_110030306	24.61	27.5733	50.7467	40.7967	LOC110030306	coilin-like, transcript variant X1	-
ncbi_110030316	1.29667	0.52	4.80667	3.23667	LOC110030316	pathogenesis-related protein 5	-
ncbi_110030322	11.16	10.2433	28.5167	18.3233	LOC110030322	uncharacterized LOC110030322, transcript variant X1	-
ncbi_110030383	3.9	4.41333	12.97	9.83333	LOC110030383	dehydration-responsive element-binding protein 2A-like	-
ncbi_110030395	15.92	23.04	87.0533	86.6067	LOC110030395	nudix hydrolase 13, mitochondrial-like, transcript variant X1	-
ncbi_110030402	212.987	184.067	382.233	388.543	LOC110030402	uncharacterized LOC110030402	-
ncbi_110030417	15.2367	15.2267	28.0833	32.58	LOC110030417	uncharacterized LOC110030417, transcript variant X1	-
ncbi_110030423	105.95	120.75	243.243	196.543	LOC110030423	abscisic acid 8'-hydroxylase 2	-
ncbi_110030450	78.4067	79.6467	167.723	194.167	LOC110030450	probable cyclic nucleotide-gated ion channel 14	ko04626//Plant-pathogen interaction
ncbi_110030463	1.34667	0.963333	7.28667	7.75	LOC110030463	uncharacterized LOC110030463, transcript variant X1	-
ncbi_110030465	0.216667	0.503333	10.6333	3.69	LOC110030465	putative laccase-9	-
ncbi_110030496	0.52	0.763333	1.37333	1.28	LOC110030496	piriformospora indica-insensitive protein 2	-
ncbi_110030554	1.03667	0.87	3.24667	2.91667	LOC110030554	uncharacterized LOC110030554, transcript variant X1	-
ncbi_110030556	85.4067	67.16	224.097	202.203	LOC110030556	probable BOI-related E3 ubiquitin-protein ligase 3	-
ncbi_110030571	10.57	10.5933	26.8333	18.44	LOC110030571	tRNA-dihydrouridine(20/20a) synthase-like, transcript variant X1	-
ncbi_110030591	5.74	5.04	10.37	16.28	LOC110030591	uncharacterized LOC110030591	-
ncbi_110030598	15.9333	13.1767	26.82	28.4767	LOC110030598	protein PLASTID TRANSCRIPTIONALLY ACTIVE 10	-
ncbi_110030628	18.8733	16.34	45.1667	46.82	LOC110030628	dynamin-related protein 1E-like, transcript variant X1	-
ncbi_110030650	13.6833	18.3033	42.5067	38.24	LOC110030650	single-stranded DNA-binding protein WHY2, mitochondrial, transcript variant X1	-
ncbi_110030686	3.56333	3.52667	8.95333	5.48	LOC110030686	probable 1-deoxy-D-xylulose-5-phosphate synthase 2, chloroplastic	ko01100//Metabolic pathways;ko01110//Biosynthesis of secondary metabolites;ko00900//Terpenoid backbone biosynthesis;ko00730//Thiamine metabolism
ncbi_110030737	6.17667	2.99	21.54	9.85667	LOC110030737	GATA transcription factor 4-like	-
ncbi_110030753	14.9767	10.4233	23.72	25.91	LOC110030753	pollen-specific protein SF21-like, transcript variant X1	-
ncbi_110030754	0.333333	0.166667	1.75	1.42667	LOC110030754	S-type anion channel SLAH3-like	-
ncbi_110030755	2.74333	1.27667	12.6733	8.24	LOC110030755	uncharacterized LOC110030755	-
ncbi_110030759	3.54333	3.6	11.11	6.38333	LOC110030759	putative pentatricopeptide repeat-containing protein At3g15200, transcript variant X1	-
ncbi_110030788	19.04	25.2233	45.0733	40.6567	LOC110030788	RNA binding motif protein, X-linked-like-1	-
ncbi_110030827	5.64	5.11	11.7933	12.1767	LOC110030827	jasmonic acid-amido synthetase JAR1	ko04075//Plant hormone signal transduction
ncbi_110030829	0.44	0.453333	1.92667	1.34667	LOC110030829	protein FAR1-RELATED SEQUENCE 9-like	-
ncbi_110030874	213.977	137.32	355.323	303.75	LOC110030874	60S ribosomal protein L32-1, transcript variant X1	ko03010//Ribosome
ncbi_110030883	171.07	125.043	262.37	211.377	LOC110030883	60S ribosomal protein L32-1, transcript variant X1	ko03010//Ribosome
ncbi_110030884	4.08333	4.67667	10.3333	8.48333	LOC110030884	probable serine/threonine protein kinase IRE, transcript variant X1	-
ncbi_110030894	8.04	9.48667	16.4233	18.1833	LOC110030894	DEAD-box ATP-dependent RNA helicase 58, chloroplastic, transcript variant X1	-
ncbi_110030900	7.41667	8.58333	18.4733	19.8633	LOC110030900	ribosomal protein L11 methyltransferase	-
ncbi_110030936	6.74	7.25667	16.8133	12.2733	LOC110030936	protein TIC 22-like, chloroplastic	-
ncbi_110030944	84.6467	45.08	147.673	156.617	LOC110030944	wound-induced basic protein	-
ncbi_110030980	7.59	9.24333	18.1133	20.0133	LOC110030980	tyrosyl-DNA phosphodiesterase 1, transcript variant X1	-
ncbi_110030993	6.27333	6.41667	15.3633	19.39	LOC110030993	pentatricopeptide repeat-containing protein At3g16610-like	-
ncbi_110030998	42.1767	34.4733	84.5033	84.9067	LOC110030998	survival of motor neuron-related-splicing factor 30	ko03040//Spliceosome
ncbi_110031042	2.62667	1.69	4.55	4.05667	LOC110031042	protein ENHANCED DISEASE RESISTANCE 4-like	-
ncbi_110031048	12.6833	13.04	25.7733	23.29	LOC110031048	carbon catabolite repressor protein 4 homolog 4, transcript variant X1	ko03018//RNA degradation
ncbi_110031087	1.45667	2.34667	6.06667	6.62667	LOC110031087	gibberellin 20 oxidase 1-D-like	ko01100//Metabolic pathways;ko01110//Biosynthesis of secondary metabolites;ko00904//Diterpenoid biosynthesis
ncbi_110031088	17.82	23.3133	50.9933	40.6267	LOC110031088	protein-ribulosamine 3-kinase, chloroplastic	-
ncbi_110031096	4.03667	5.94667	19.03	15.8633	LOC110031096	protein indeterminate-domain 16-like	-
ncbi_110031099	3.05333	3.06667	9.57667	5.39667	LOC110031099	uncharacterized LOC110031099	-
ncbi_110031103	4.88667	2.42667	13.9167	25.25	LOC110031103	subtilisin-like protease SBT1.4	-
ncbi_110031104	29.39	28.3733	47.5533	63.79	LOC110031104	uncharacterized LOC110031104	-
ncbi_110031105	14.6933	18.99	35.5133	34.2867	LOC110031105	uncharacterized LOC110031105, transcript variant X1	-
ncbi_110031109	8.81333	8.44333	16.2533	21.4	LOC110031109	ATP-dependent DNA helicase Q-like 1, transcript variant X1	ko03440//Homologous recombination
ncbi_110031110	9.10667	9.44333	19.7267	21.3267	LOC110031110	heparan-alpha-glucosaminide N-acetyltransferase-like	ko01100//Metabolic pathways;ko00531//Glycosaminoglycan degradation
ncbi_110031112	9.72667	7	23.7233	14.0533	LOC110031112	dnaJ homolog subfamily B member 1-like	-
ncbi_110031126	3.78667	7.24	27.4133	25.4233	LOC110031126	uncharacterized LOC110031126	-
ncbi_110031128	26.14	19.98	59.1933	51.31	LOC110031128	thioredoxin-like protein 4B	-
ncbi_110031138	25.17	18.5433	39.96	48.0833	LOC110031138	beta-glucuronosyltransferase GlcAT14A-like	-
ncbi_110031196	1.74333	0.993333	4.01333	5.49333	LOC110031196	UDP-glucose:2-hydroxyflavanone C-glucosyltransferase-like	-
ncbi_110031197	4.72	6.79	17.1467	17.63	LOC110031197	UDP-glucose:2-hydroxyflavanone C-glucosyltransferase-like	-
ncbi_110031198	0.973333	0.316667	4.51667	1.92333	LOC110031198	protein JINGUBANG-like	ko01100//Metabolic pathways;ko00565//Ether lipid metabolism
ncbi_110031216	11.4533	8.94667	21.1867	14.7933	LOC110031216	protein DEFECTIVE IN MERISTEM SILENCING 3-like	-
ncbi_110031241	31.6133	25.6633	50.57	59.7567	LOC110031241	2-alkenal reductase (NADP(+)-dependent)-like	-
ncbi_110031276	2.38333	2.72	7.9	6.1	LOC110031276	protein MAO HUZI 4, chloroplastic-like, transcript variant X1	-
ncbi_110031328	2.95	1.01	10.0367	6.55667	LOC110031328	protein IQ-DOMAIN 14-like	-
ncbi_110031347	34.07	26.3167	73.2667	65.8533	LOC110031347	dnaJ-related protein SCJ1-like	-
ncbi_110031358	3.22667	2.34	6.36	5.58	LOC110031358	pentatricopeptide repeat-containing protein At3g46790, chloroplastic, transcript variant X1	-
ncbi_110031376	19.8367	16.6867	53.9367	62.27	LOC110031376	probable receptor-like protein kinase At5g18500	-
ncbi_110031385	25.93	20.4533	56.23	46.7433	LOC110031385	60S ribosomal protein L18a-2-like, transcript variant X1	ko03010//Ribosome
ncbi_110031400	6.04667	3.33333	32.7033	17.7267	LOC110031400	36.4 kDa proline-rich protein-like	-
ncbi_110031462	3.52333	4.84	24.3233	21.4567	LOC110031462	copper transporter 6-like	-
ncbi_110031475	25.91	23.6767	43.7667	49.4067	LOC110031475	dnaJ protein homolog 1-like	-
ncbi_110031480	10.4	11.28	23.9667	24.9833	LOC110031480	E3 ubiquitin-protein ligase At1g63170-like	-
ncbi_110031482	8.08	9.2	14.9233	17.1067	LOC110031482	protein FAR1-RELATED SEQUENCE 11-like, transcript variant X1	-
ncbi_110031489	22.5767	22.01	45.2467	52.8667	LOC110031489	sodium/hydrogen exchanger 6-like, transcript variant X1	-
ncbi_110031499	0.836667	0.746667	2.21333	1.93	LOC110031499	uncharacterized LOC110031499, transcript variant X1	-
ncbi_110031507	10.5833	9.4	17.6367	29.07	LOC110031507	MLO-like protein 13, transcript variant X1	-
ncbi_110031521	5.52333	7.09333	62.0333	39.64	LOC110031521	ESCRT-related protein CHMP1	ko04144//Endocytosis
ncbi_110031539	3.95667	2.51667	9.31	5.34667	LOC110031539	uncharacterized LOC110031539, transcript variant X1	-
ncbi_110031560	0	0	516.163	568.263	LOC110031560	probable linoleate 9S-lipoxygenase 5	ko00591//Linoleic acid metabolism
ncbi_110031562	7.33	6.93333	13.48	14	LOC110031562	histone-lysine N-methyltransferase, H3 lysine-9 specific SUVH4-like	ko00310//Lysine degradation
ncbi_110031577	2.91	2.00333	4.43	4.17667	LOC110031577	fasciclin-like arabinogalactan protein 2	-
ncbi_110031594	36.18	20.2967	66.1033	56.0433	LOC110031594	protein argonaute 10-like, transcript variant X1	-
ncbi_110031597	16.82	12.9733	24.8167	27.4667	LOC110031597	probable E3 ubiquitin-protein ligase HERC3	-
ncbi_110031644	23.1367	22.66	41.44	53.9167	LOC110031644	ATP synthase subunit b', chloroplastic	ko01100//Metabolic pathways;ko00190//Oxidative phosphorylation;ko00195//Photosynthesis
ncbi_110031668	9.21667	9.32667	22.67	26.8033	LOC110031668	uncharacterized LOC110031668	-
ncbi_110031670	581.32	517.243	2095.24	2201.71	LOC110031670	chlorophyll a-b binding protein 5, chloroplastic	ko01100//Metabolic pathways;ko00196//Photosynthesis - antenna proteins
ncbi_110031672	0.48	0.32	2.55333	2.17	LOC110031672	uncharacterized LOC110031672	-
ncbi_110031690	4.75333	5.87333	10.4367	11.05	LOC110031690	tRNA-specific 2-thiouridylase MnmA	-
ncbi_110031697	76.4733	60.4233	122.573	93.9267	LOC110031697	uncharacterized LOC110031697	-
ncbi_110031705	3.46	1.41	7.71667	7.37333	LOC110031705	cathepsin B-like, transcript variant X1	-
ncbi_110031706	11.74	6.65	22.4667	25.39	LOC110031706	NADPH:quinone oxidoreductase-like, transcript variant X1	-
ncbi_110031708	92.1633	93.9333	289.3	164.203	LOC110031708	pyrrolidone-carboxylate peptidase-like, transcript variant X1	-
ncbi_110031744	0.593333	0.19	2.54333	3.26	LOC110031744	uncharacterized LOC110031744, transcript variant X1	-
ncbi_110031755	12.3433	8.35667	26.7867	23.8033	LOC110031755	photosystem II D1 precursor processing protein PSB27-H2, chloroplastic	-
ncbi_110031762	7.55333	6.04	15.7633	10.8967	LOC110031762	uncharacterized LOC110031762	-
ncbi_110031779	40.4633	32.9967	64.52	84.2967	LOC110031779	protein MARD1-like	-
ncbi_110031857	15.4933	16.23	32.3367	26.8633	LOC110031857	LEC14B homolog, transcript variant X1	-
ncbi_110031861	4.22333	5.04667	11.14	12.1667	LOC110031861	LRR receptor-like serine/threonine-protein kinase ERL2	-
ncbi_110031863	14.63	14.7633	48.0767	64.7533	LOC110031863	probable aquaporin TIP5-1	-
ncbi_110031872	62.7167	47.8067	94.3033	109.537	LOC110031872	hydroxymethylglutaryl-CoA synthase-like	ko01100//Metabolic pathways;ko01110//Biosynthesis of secondary metabolites;ko00280//Valine, leucine and isoleucine degradation;ko00900//Terpenoid backbone biosynthesis;ko00650//Butanoate metabolism;ko00072//Synthesis and degradation of ketone bodies
ncbi_110031880	10.3767	7.31	22.9667	14.9367	LOC110031880	mediator of RNA polymerase II transcription subunit 9-like	-
ncbi_110031908	50.4667	47.15	91.7	109.233	LOC110031908	glutamic acid-rich protein-like	-
ncbi_110031923	20.6467	27.9033	56.01	47.2067	LOC110031923	uncharacterized LOC110031923	-
ncbi_110031924	3.74667	3.92333	8.52333	8.21667	LOC110031924	protein MCM10 homolog, transcript variant X1	-
ncbi_110031943	9.66667	10.24	42.3233	35.2067	LOC110031943	endothelin-converting enzyme 2	-
ncbi_110031983	288.147	250.357	528.713	374.877	LOC110031983	60S ribosomal protein L13a-2	ko03010//Ribosome
ncbi_110032010	30.9033	31.0033	89.37	95.4067	LOC110032010	serine carboxypeptidase-like 14, transcript variant X1	-
ncbi_110032038	12.4367	11.0067	67.8733	34.0267	LOC110032038	uncharacterized LOC110032038	-
ncbi_110032053	6.21333	4.68333	13.2567	12.6067	LOC110032053	uncharacterized LOC110032053	-
ncbi_110032054	2.12	1.98333	4.26	3.87667	LOC110032054	protein REVEILLE 8	-
ncbi_110032063	2.94333	0.866667	11.0067	8.52667	LOC110032063	WAT1-related protein At2g39510-like	-
ncbi_110032092	12.8633	9.36	23.0467	15.8433	LOC110032092	B3 domain-containing protein Os06g0194400-like	-
ncbi_110032097	47.61	52.36	188.687	230.757	LOC110032097	uncharacterized protein At1g10890	-
ncbi_110032158	95.89	81.9567	177.837	184.967	LOC110032158	selenoprotein K	-
ncbi_110032161	5.56667	5.30333	13.5967	12.8733	LOC110032161	probable UDP-3-O-acylglucosamine N-acyltransferase 2, mitochondrial, transcript variant X1	-
ncbi_110032196	3.41667	3.47333	10.22	9.29333	LOC110032196	uncharacterized LOC110032196, transcript variant X1	-
ncbi_110032209	0.326667	0.586667	2.03333	1.69	LOC110032209	uncharacterized LOC110032209	-
ncbi_110032212	3.71	6.09333	19.63	19.84	LOC110032212	probable serine incorporator	-
ncbi_110032214	0.223333	0.71	4.05667	2.59	LOC110032214	putative amidase C869.01, transcript variant X1	ko00330//Arginine and proline metabolism;ko00360//Phenylalanine metabolism;ko00380//Tryptophan metabolism
ncbi_110032220	43.5133	36.7067	85.23	76.0533	LOC110032220	transcription factor bHLH148-like, transcript variant X1	-
ncbi_110032243	2.60667	1.49667	7.58667	8.84	LOC110032243	thioredoxin-like protein CITRX, chloroplastic, transcript variant X1	-
ncbi_110032245	10.3333	11.2767	26.47	27.84	LOC110032245	pentatricopeptide repeat-containing protein At5g04810, chloroplastic-like, transcript variant X1	-
ncbi_110032301	605.51	480.14	1810.14	1547.38	LOC110032301	induced stolen tip protein TUB8-like, transcript variant X1	-
ncbi_110032306	16.4333	12.39	50.0933	58.0267	LOC110032306	growth-regulating factor 6-like, transcript variant X1	-
ncbi_110032311	3.49333	2.58333	8.2	10.0733	LOC110032311	DEAD-box ATP-dependent RNA helicase 57-like	-
ncbi_110032352	2.47667	3.08	5.46333	4.58	LOC110032352	uncharacterized CRM domain-containing protein At3g25440, chloroplastic	-
ncbi_110032359	33.1933	37.96	187.02	130.64	LOC110032359	uncharacterized LOC110032359, transcript variant X1	-
ncbi_110032362	2.02333	1.17667	4.90667	7.91667	LOC110032362	B3 domain-containing protein Os05g0481400-like, transcript variant X1	-
ncbi_110032372	5.21667	3.83667	12.7	12.8767	LOC110032372	uncharacterized LOC110032372	-
ncbi_110032381	19.28	19.24	38.1433	39.2433	LOC110032381	trafficking protein particle complex II-specific subunit 130 homolog	-
ncbi_110032398	36.7267	21.96	113.36	71.89	LOC110032398	thaumatin-like protein	-
ncbi_110032403	8.75	8.55667	19.4933	16.0667	LOC110032403	folate transporter 1, chloroplastic, transcript variant X1	-
ncbi_110032405	8.34333	6.97333	18.13	19.11	LOC110032405	protein DJ-1 homolog C, transcript variant X1	-
ncbi_110032432	8.12	6.02333	19.6967	26.5367	LOC110032432	heavy metal-associated isoprenylated plant protein 28-like	-
ncbi_110032433	8.53667	4.74667	22.31	17.6267	LOC110032433	uncharacterized LOC110032433, transcript variant X1	-
ncbi_110032492	21.5567	22.4967	64.76	60.9633	LOC110032492	glutathionyl-hydroquinone reductase YqjG-like, transcript variant X1	-
ncbi_110032528	2.91667	0.81	11.5067	9.52333	LOC110032528	probable indole-3-pyruvate monooxygenase YUCCA5	ko01100//Metabolic pathways;ko00380//Tryptophan metabolism
ncbi_110032590	5.11667	5.98333	24.9333	19.21	LOC110032590	transcription factor HY5-like	ko04712//Circadian rhythm - plant
ncbi_110032598	0	0	4.69667	8.88	LOC110032598	AUGMIN subunit 6-like	-
ncbi_110032608	4.75	4.46	11.3033	9.35667	LOC110032608	uncharacterized LOC110032608	-
ncbi_110032629	6.46333	3.43667	16.05	17.7267	LOC110032629	uncharacterized LOC110032629, transcript variant X1	-
ncbi_110032630	22.98	25.5967	53.7333	44.8767	LOC110032630	R3H domain-containing protein 4-like	-
ncbi_110032631	4.08	3.21667	9.06333	8.64333	LOC110032631	inositol monophosphatase 3-like	ko01100//Metabolic pathways;ko01110//Biosynthesis of secondary metabolites;ko04070//Phosphatidylinositol signaling system;ko00562//Inositol phosphate metabolism;ko00053//Ascorbate and aldarate metabolism
ncbi_110032634	138.613	155.453	371	298.703	LOC110032634	outer envelope pore protein 16-3, chloroplastic/mitochondrial, transcript variant X1	-
ncbi_110032640	149.017	162.017	323.8	325.443	LOC110032640	zinc finger protein GIS2	-
ncbi_110032649	47.89	39.2067	97.5067	119.33	LOC110032649	dof zinc finger protein DOF3.6-like	-
ncbi_110032650	6.74333	5.60333	11.2867	9.22	LOC110032650	probable tetraacyldisaccharide 4'-kinase, mitochondrial	ko01100//Metabolic pathways
ncbi_110032657	70.0567	45.2067	109.1	114.493	LOC110032657	caffeoylshikimate esterase-like	ko01100//Metabolic pathways;ko00561//Glycerolipid metabolism
ncbi_110032682	15.1867	17.3767	27.8633	31.0267	LOC110032682	expansin-A8-like	-
ncbi_110032689	0.143333	0.0966667	5.19	0.89	LOC110032689	putative transcription factor bHLH041	-
ncbi_110032691	147.66	189.52	559.07	832.39	LOC110032691	stress-associated endoplasmic reticulum protein 2-like	-
ncbi_110032715	3.26667	4.24	15.2433	13.8167	LOC110032715	kinesin-like protein KIN-12F	-
ncbi_110032717	3.82667	3.87	8.20667	6.70667	LOC110032717	pentatricopeptide repeat-containing protein At2g15980	-
ncbi_110032727	0.68	0.623333	2.09333	3.82	LOC110032727	uncharacterized LOC110032727	-
ncbi_110032745	15.7867	12.9133	39.9	29.14	LOC110032745	centromere protein V, transcript variant X1	-
ncbi_110032791	5.97	5.12333	15.0533	18.2033	LOC110032791	ycf20-like protein	-
ncbi_110032799	38.6433	32.5167	107.42	102.61	LOC110032799	phospholipase D delta-like	ko01100//Metabolic pathways;ko01110//Biosynthesis of secondary metabolites;ko04144//Endocytosis;ko00564//Glycerophospholipid metabolism;ko00565//Ether lipid metabolism
ncbi_110032803	25.9933	22.42	48.56	42.69	LOC110032803	RNA polymerase sigma factor sigF, chloroplastic, transcript variant X1	-
ncbi_110032837	12.9667	12.79	34.23	52.4633	LOC110032837	protein N-lysine methyltransferase METTL21A, transcript variant X1	-
ncbi_110032871	3.85667	3.57333	9.75333	7.60667	LOC110032871	lysine-specific demethylase JMJ705-like	-
ncbi_110032883	3.8	3.48	10.67	7.11	LOC110032883	uncharacterized LOC110032883	-
ncbi_110032885	52.2433	65.2767	180.64	205.61	LOC110032885	cysteine-rich and transmembrane domain-containing protein A-like	-
ncbi_110032890	9.13333	5.82	22.2033	21.4667	LOC110032890	superoxide dismutase [Cu-Zn], chloroplastic-like	ko04146//Peroxisome
ncbi_110032920	47.0033	51.2767	153.84	167.783	LOC110032920	uncharacterized LOC110032920, transcript variant X1	-
ncbi_110032965	5.79333	6.21667	13.3967	10.45	LOC110032965	uncharacterized LOC110032965	-
ncbi_110033002	21.8733	26.0767	65.9933	56.4	LOC110033002	uncharacterized LOC110033002	-
ncbi_110033007	7.94333	5.50333	23.7633	41.17	LOC110033007	uncharacterized LOC110033007	-
ncbi_110033017	18.6033	14.71	29.74	25.6667	LOC110033017	probable serine/threonine-protein kinase PBL19, transcript variant X1	-
ncbi_110033021	2.93667	2.23	7.35333	4.66	LOC110033021	probable inactive leucine-rich repeat receptor-like protein kinase At3g03770, transcript variant X1	-
ncbi_110033022	96.5167	67.0267	193.853	186.24	LOC110033022	60S acidic ribosomal protein P2A-like, transcript variant X1	ko03010//Ribosome
ncbi_110033028	14.81	13.57	62.9367	54.6267	LOC110033028	two-component response regulator-like PRR95	ko04712//Circadian rhythm - plant
ncbi_110033045	5.60667	1.70667	15.0467	16.8767	LOC110033045	uncharacterized LOC110033045	-
ncbi_110033053	10.4467	6.65333	19.1967	17.7767	LOC110033053	aldehyde dehydrogenase family 3 member F1-like, transcript variant X1	ko01100//Metabolic pathways;ko01110//Biosynthesis of secondary metabolites;ko00010//Glycolysis / Gluconeogenesis;ko00620//Pyruvate metabolism;ko00561//Glycerolipid metabolism;ko00330//Arginine and proline metabolism;ko00071//Fatty acid degradation;ko00280//Valine, leucine and isoleucine degradation;ko00380//Tryptophan metabolism;ko00410//beta-Alanine metabolism;ko00053//Ascorbate and aldarate met…
ncbi_110033084	5.02667	5.09	11.0433	9.77333	LOC110033084	uncharacterized LOC110033084	-
ncbi_110033101	5.79667	4.57333	11.89	10.35	LOC110033101	fructose-bisphosphate aldolase-lysine N-methyltransferase, chloroplastic	ko00310//Lysine degradation
ncbi_110033107	14.4167	11.7933	35.09	34.0367	LOC110033107	phosphatidylcholine:diacylglycerol cholinephosphotransferase 1-like, transcript variant X1	-
ncbi_110033139	21.8933	32.0333	58.0633	49.5333	LOC110033139	alpha-aminoadipic semialdehyde synthase-like	ko01100//Metabolic pathways;ko01110//Biosynthesis of secondary metabolites;ko00310//Lysine degradation
ncbi_110033148	2.58	1.51667	7.44667	5.14333	LOC110033148	uncharacterized LOC110033148	-
ncbi_110033156	17.4667	15.7733	43.8467	37.4133	LOC110033156	thioredoxin-like 3-3	-
ncbi_110033162	10.4433	10.2333	23.0867	27.4833	LOC110033162	ubiquitin-like-conjugating enzyme ATG10, transcript variant X1	ko04136//Autophagy - other eukaryotes
ncbi_110033190	29.45	23.0867	50.3933	43.97	LOC110033190	nifU-like protein 5, mitochondrial	-
ncbi_110033200	33.2133	40.8867	134.763	184.107	LOC110033200	ankyrin repeat and protein kinase domain-containing protein 1-like	-
ncbi_110033224	0.626667	0.96	6.08	3.33667	LOC110033224	protein POLYCHOME-like	-
ncbi_110033246	1.36333	0.8	3.63667	4.60333	LOC110033246	GDSL esterase/lipase EXL3-like	-
ncbi_110033260	28.79	28.2567	138.14	87.12	LOC110033260	omega-6 fatty acid desaturase, endoplasmic reticulum isozyme 2-like	ko01212//Fatty acid metabolism;ko01040//Biosynthesis of unsaturated fatty acids
ncbi_110033268	11.1567	13.2533	30.7867	20.7133	LOC110033268	putative tRNA (cytidine(34)-2'-O)-methyltransferase, transcript variant X1	-
ncbi_110033277	23.32	30.9933	62.7533	64.0033	LOC110033277	mitogen-activated protein kinase 10-like, transcript variant X1	-
ncbi_110033281	0	0	0.68	0.856667	LOC110033281	EID1-like F-box protein 3	-
ncbi_110033320	5.53333	4.18	7.84333	8.87333	LOC110033320	putative amidohydrolase YtcJ, transcript variant X1	-
ncbi_110033392	14.9767	15.8533	28.13	30.3567	LOC110033392	cysteine--tRNA ligase, chloroplastic/mitochondrial-like	ko00970//Aminoacyl-tRNA biosynthesis
ncbi_110033401	5.62	5.65333	14.6067	25.7567	LOC110033401	uncharacterized LOC110033401	-
ncbi_110033407	23.7567	22.5067	48.7367	42.6533	LOC110033407	DNA replication complex GINS protein psf3-like, transcript variant X1	-
ncbi_110033421	3.85333	3.39333	7.97667	9.24333	LOC110033421	uncharacterized LOC110033421, transcript variant X1	-
ncbi_110033432	12.7267	9.47	19.5333	21.42	LOC110033432	protein FATTY ACID EXPORT 1, chloroplastic	-
ncbi_110033442	12.7467	14.52	24.54	25.9833	LOC110033442	uncharacterized LOC110033442	-
ncbi_110033462	94.13	70.7567	283.613	331.54	LOC110033462	uncharacterized LOC110033462	-
ncbi_110033465	21.6233	22.67	42.3333	45.4267	LOC110033465	nuclear transcription factor Y subunit A-7-like, transcript variant X1	-
ncbi_110033499	6.06333	6.27667	12.07	13.7733	LOC110033499	squamosa promoter-binding-like protein 15, transcript variant X1	-
ncbi_110033524	12.9267	11.72	46.54	28.8967	LOC110033524	glutathionyl-hydroquinone reductase YqjG-like, transcript variant X1	-
ncbi_110033535	22.5967	16.4833	52.9267	41.8667	LOC110033535	bZIP transcription factor 53	-
ncbi_110033545	7.40667	5.54667	17.7233	22.49	LOC110033545	tRNA(His) guanylyltransferase 1-like	-
ncbi_110033552	21.7333	17.0933	55.9567	58.7067	LOC110033552	polyadenylate-binding protein 2, transcript variant X1	ko03015//mRNA surveillance pathway
ncbi_110033575	60.02	54.1333	114.837	110.773	LOC110033575	BOI-related E3 ubiquitin-protein ligase 1-like	-
ncbi_110033582	0.65	0.24	2.33667	1.99667	LOC110033582	uncharacterized LOC110033582, transcript variant X1	-
ncbi_110033603	2.60667	1.94	8.42667	5.24	LOC110033603	bZIP transcription factor 11-like	-
ncbi_110033612	0.71	0.493333	1.70667	2.23	LOC110033612	2-succinylbenzoate--CoA ligase, chloroplastic/peroxisomal, transcript variant X1	ko01100//Metabolic pathways;ko01110//Biosynthesis of secondary metabolites;ko00130//Ubiquinone and other terpenoid-quinone biosynthesis
ncbi_110033654	2.34333	1.67	4.77333	3.35	LOC110033654	peroxiredoxin Q, chloroplastic	-
ncbi_110033684	25.6333	28.1533	55.4333	40.1333	LOC110033684	mitochondrial-processing peptidase subunit alpha-like	-
ncbi_110033701	53.4167	44.94	103.96	118.32	LOC110033701	nuclear inhibitor of protein phosphatase 1, transcript variant X1	-
ncbi_110033710	0.266667	0.513333	8.33	10.04	LOC110033710	uncharacterized LOC110033710	-
ncbi_110033711	4.73667	4.02	12.54	12.7167	LOC110033711	uncharacterized LOC110033711	-
ncbi_110033716	1.22333	1.37667	8.75667	12.77	LOC110033716	cyanidin 3-O-rutinoside 5-O-glucosyltransferase-like	ko01110//Biosynthesis of secondary metabolites
ncbi_110033722	9.84333	7.12667	23.4	26.9167	LOC110033722	uncharacterized LOC110033722	-
ncbi_110033739	11.54	9.94	21.2533	32.36	LOC110033739	protein LURP-one-related 8-like	-
ncbi_110033751	54.78	39.7767	112.58	86.3	LOC110033751	uncharacterized LOC110033751, transcript variant X1	-
ncbi_110033758	49.2	55.6967	95.2667	107.43	LOC110033758	tubby-like F-box protein 1	-
ncbi_110033766	9.43	8.48667	21.6933	18.7967	LOC110033766	F-box/LRR-repeat protein 12, transcript variant X1	-
ncbi_110033767	13.7733	10.1733	27.1267	25.2633	LOC110033767	transcription factor bHLH93-like	-
ncbi_110033781	28.9233	24.6033	96.5333	140	LOC110033781	uncharacterized LOC110033781	-
ncbi_110033789	4.88667	7.74333	21.8533	17.2333	LOC110033789	uncharacterized LOC110033789	-
ncbi_110033810	17.65	23.0967	65.5333	83.04	LOC110033810	uncharacterized LOC110033810	-
ncbi_110033817	17.9433	19.6267	39.2867	38.19	LOC110033817	F-box protein At5g39250	-
ncbi_110033822	1.72667	1.25333	4.04333	3.07667	LOC110033822	putative WEB family protein At4g17210, transcript variant X1	-
ncbi_110033835	14.2	17.2233	30.84	29.2567	LOC110033835	uncharacterized tRNA/rRNA methyltransferase MAV_0574	-
ncbi_110033841	1.47333	1.90333	6.57333	7.06667	LOC110033841	uncharacterized LOC110033841, transcript variant X1	-
ncbi_110033857	17.63	15.9067	36.4467	24.27	LOC110033857	probable carboxylesterase 8	-
ncbi_110033864	3.35333	3.56333	7.95667	9.66	LOC110033864	GEM-like protein 7	-
ncbi_110033893	374.463	303.183	763.607	525.81	LOC110033893	60S ribosomal protein L37-1-like	ko03010//Ribosome
ncbi_110033895	35.0933	32.6633	105.17	152.163	LOC110033895	DNA-directed RNA polymerases II, IV and V subunit 12	ko01100//Metabolic pathways;ko00230//Purine metabolism;ko00240//Pyrimidine metabolism;ko03020//RNA polymerase
ncbi_110033960	0.21	0.0566667	1.35667	0.64	LOC110033960	berberine bridge enzyme-like 22	ko01100//Metabolic pathways;ko01110//Biosynthesis of secondary metabolites;ko00940//Phenylpropanoid biosynthesis
ncbi_110033963	1.24667	1.25333	3.36667	4.86333	LOC110033963	uncharacterized LOC110033963, transcript variant X1	-
ncbi_110033964	79.1367	37.57	222.007	230.663	LOC110033964	expansin-A4	-
ncbi_110033974	1.27	0.853333	4.25667	3.62333	LOC110033974	uncharacterized LOC110033974	-
ncbi_110033996	9.52667	11.21	19.5833	18.02	LOC110033996	uncharacterized LOC110033996, transcript variant X1	-
ncbi_110034010	3.54333	3.61667	8.21333	10.3167	LOC110034010	calcium-dependent protein kinase 18-like	ko04626//Plant-pathogen interaction
ncbi_110034031	84.98	66.1933	153.98	143.74	LOC110034031	uncharacterized LOC110034031	-
ncbi_110034032	9.00333	8.28	18.2667	15.3567	LOC110034032	receptor-like protein kinase HSL1	-
ncbi_110034041	6.43333	6.44667	19.9233	34.8067	LOC110034041	protein IQ-DOMAIN 14-like	-
ncbi_110034047	19.2067	8.94667	68.2167	36.2933	LOC110034047	protein YABBY 4-like	-
ncbi_110034069	38.41	37.91	63.0767	82.96	LOC110034069	zinc finger CCCH domain-containing protein 55-like, transcript variant X1	-
ncbi_110034071	56.4333	65.73	140.37	143.89	LOC110034071	J domain-containing protein spf31, transcript variant X1	-
ncbi_110034101	5.95667	5.46	9.19	11.1333	LOC110034101	uncharacterized LOC110034101	-
ncbi_110034119	10.15	8.24333	21.4033	16.68	LOC110034119	omega-6 fatty acid desaturase, chloroplastic, transcript variant X1	-
ncbi_110034153	0.296667	0.173333	0.686667	0.61	LOC110034153	ribosomal protein S10, mitochondrial	ko03010//Ribosome
ncbi_110034157	2.58667	1.75667	13.2567	19.07	LOC110034157	cysteine-rich receptor-like protein kinase 26	-
ncbi_110034158	4.58667	2.24	16.7567	10.8267	LOC110034158	programmed cell death protein 7-like	-
ncbi_110034223	0	0	9.75333	5.17	LOC110034223	dehydration-responsive element-binding protein 1G-like	-
ncbi_110034263	13.95	18.0333	31.9067	30.8067	LOC110034263	pyridine nucleotide-disulfide oxidoreductase domain-containing protein 2, transcript variant X1	-
ncbi_110034269	0.87	1.01	3.87333	5.48333	LOC110034269	uncharacterized LOC110034269	-
ncbi_110034274	7.11333	7.24667	16.3667	11.2733	LOC110034274	uncharacterized LOC110034274	-
ncbi_110034287	342.16	298.023	597.54	570.21	LOC110034287	40S ribosomal protein S17-3-like	ko03010//Ribosome
ncbi_110034294	54.29	48.01	81.7433	103.457	LOC110034294	7-deoxyloganetic acid glucosyltransferase-like	ko01110//Biosynthesis of secondary metabolites
ncbi_110034298	21.8067	10.6667	129.763	101.837	LOC110034298	heavy metal-associated isoprenylated plant protein 7-like	-
ncbi_110034310	2.63	2.47333	11.1633	23.2267	LOC110034310	trafficking protein particle complex subunit 2-like	-
ncbi_110034316	10.2167	8.63	53.83	78.7833	LOC110034316	uncharacterized LOC110034316	-
ncbi_110034337	0	0	1.43	11.0633	LOC110034337	isoflavone reductase homolog	ko01110//Biosynthesis of secondary metabolites
ncbi_110034355	2.62667	2.32333	11.26	10.73	LOC110034355	17.4 kDa class III heat shock protein-like	ko04141//Protein processing in endoplasmic reticulum
ncbi_110034390	79.0167	83.1133	186	129.903	LOC110034390	UDP-glucuronate 4-epimerase 1-like	ko01100//Metabolic pathways;ko00520//Amino sugar and nucleotide sugar metabolism
ncbi_110034396	2.78333	2.83	159.54	370.52	LOC110034396	dnaJ protein homolog 2-like	ko04141//Protein processing in endoplasmic reticulum
ncbi_110034416	13.45	7.97333	23.8733	24.3867	LOC110034416	pectinesterase inhibitor 12	-
ncbi_110034451	0.73	0.21	5.03333	2.33667	LOC110034451	E3 ubiquitin-protein ligase PUB24-like	-
ncbi_110034462	18.12	15.1833	34.9167	34.8167	LOC110034462	uncharacterized LOC110034462, transcript variant X1	-
ncbi_110034483	4.67667	2.75	28.74	16.06	LOC110034483	probable protein S-acyltransferase 22	-
ncbi_110034486	1.70667	2.33333	27.6267	8.45	LOC110034486	probable NAD(P)H dehydrogenase (quinone) FQR1-like 1	ko01110//Biosynthesis of secondary metabolites;ko00130//Ubiquinone and other terpenoid-quinone biosynthesis
ncbi_110034487	0	0	27.6333	28.23	LOC110034487	RGG repeats nuclear RNA binding protein A-like	-
ncbi_110034492	4.60667	5.83333	32.9033	28.8233	LOC110034492	probable cadmium/zinc-transporting ATPase HMA1, chloroplastic	-
ncbi_110034509	0	0	62.09	123.703	LOC110034509	peptidyl-prolyl cis-trans isomerase CYP19-4-like	-
ncbi_110034512	3.01	2.07333	6.39333	4.65	LOC110034512	RING-H2 finger protein ATL67-like	-
ncbi_110034533	0	0	1.50333	1.62667	LOC110034533	endoribonuclease Dicer homolog 2a-like	-
ncbi_110034536	82.0567	98.9633	269.573	197.81	LOC110034536	12-oxophytodienoate reductase 7-like	ko01100//Metabolic pathways;ko01110//Biosynthesis of secondary metabolites;ko00592//alpha-Linolenic acid metabolism
ncbi_110034541	0	0	2.03667	1.74667	LOC110034541	uncharacterized LOC110034541	-
ncbi_110034547	9.82667	7.74333	30.4633	32.9633	LOC110034547	uncharacterized LOC110034547	-
ncbi_110034564	17.7667	11.57	40.3833	25.2767	LOC110034564	EH domain-containing protein 1-like	ko04144//Endocytosis
ncbi_110034578	0	0	27.3833	25.6467	LOC110034578	uncharacterized LOC110034578	-
ncbi_110034587	31.3067	29.4167	170.76	196.283	LOC110034587	subtilisin-like protease SBT2.6	-
ncbi_110034601	1.39	0.24	91.66	185.62	LOC110034601	alpha,alpha-trehalose-phosphate synthase [UDP-forming] 5-like	ko01100//Metabolic pathways;ko00500//Starch and sucrose metabolism
ncbi_110034606	6.50333	3.79	29.3467	13.1733	LOC110034606	autophagy protein 5-like	ko04136//Autophagy - other eukaryotes
ncbi_110034610	0	0	0.526667	10.9933	LOC110034610	heat shock 70 kDa protein, mitochondrial-like	ko03018//RNA degradation
ncbi_110034611	21.6067	29.94	71.9067	63.0633	LOC110034611	dystrophia myotonica WD repeat-containing protein-like	-
ncbi_110034634	2.91667	1.42667	11.0067	6.98333	LOC110034634	uncharacterized LOC110034634	-
ncbi_110034636	13.64	8.09333	36	49.3667	LOC110034636	uncharacterized LOC110034636	-
ncbi_110034639	7.10667	6.69333	25.6633	17.69	LOC110034639	photosynthetic NDH subunit of lumenal location 4, chloroplastic-like	-
ncbi_110034661	22.87	17.2033	55.99	94.5067	LOC110034661	CASP-like protein 2A1	-
ncbi_110034665	0	0	69.4433	30.7767	LOC110034665	sucrose synthase 1-like	ko01100//Metabolic pathways;ko00500//Starch and sucrose metabolism
ncbi_110034667	49.5667	44.9333	145.667	219.213	LOC110034667	dnaJ homolog subfamily B member 13-like	-
ncbi_110034682	2.54333	2.25333	9.37	5.24667	LOC110034682	geraniol 8-hydroxylase-like	ko01100//Metabolic pathways
ncbi_110034706	195.98	144.903	525.3	495.183	LOC110034706	(+)-neomenthol dehydrogenase-like	ko01110//Biosynthesis of secondary metabolites;ko00902//Monoterpenoid biosynthesis
ncbi_110034708	20.0033	2.24333	143.31	153.777	LOC110034708	cellulose synthase A catalytic subunit 4 [UDP-forming]-like	-
ncbi_110034773	16.32	18.54	79.8933	74.18	LOC110034773	probable E3 ubiquitin-protein ligase XERICO	-
ncbi_110034779	35.61	35.5433	103.337	102.19	LOC110034779	uncharacterized LOC110034779	-
ncbi_110034784	42.4433	63.4267	310.61	469.393	LOC110034784	probable ADP-ribosylation factor GTPase-activating protein AGD6	ko04144//Endocytosis
ncbi_110034792	0	0	28.9833	81.4233	LOC110034792	2-isopropylmalate synthase B-like	ko01100//Metabolic pathways;ko01110//Biosynthesis of secondary metabolites;ko01230//Biosynthesis of amino acids;ko00620//Pyruvate metabolism;ko01210//2-Oxocarboxylic acid metabolism;ko00290//Valine, leucine and isoleucine biosynthesis
ncbi_110034798	32.7833	37.92	100.15	103.227	LOC110034798	plant UBX domain-containing protein 4-like	ko04141//Protein processing in endoplasmic reticulum
ncbi_110034800	10.4633	11.2967	25.4433	27.51	LOC110034800	zinc finger BED domain-containing protein RICESLEEPER 2-like	-
ncbi_110034805	0.36	0.206667	13.9467	3.19667	LOC110034805	4-coumarate--CoA ligase 1-like	ko01100//Metabolic pathways;ko01110//Biosynthesis of secondary metabolites;ko00940//Phenylpropanoid biosynthesis;ko00360//Phenylalanine metabolism;ko00130//Ubiquinone and other terpenoid-quinone biosynthesis
ncbi_110034809	2.52333	2.16	15.2967	14.57	LOC110034809	ABC transporter B family member 9-like	ko02010//ABC transporters
ncbi_110034816	96.4067	89.2	195.06	308.487	LOC110034816	pyrophosphate-energized vacuolar membrane proton pump-like	ko00190//Oxidative phosphorylation
ncbi_110034865	9.33333	8.27667	41.4067	43.3867	LOC110034865	7-deoxyloganetin glucosyltransferase-like	ko01100//Metabolic pathways;ko01110//Biosynthesis of secondary metabolites
ncbi_110034869	29.6567	42.7133	121.26	111.55	LOC110034869	probable cyclic nucleotide-gated ion channel 5	ko04626//Plant-pathogen interaction
ncbi_110034870	1.21333	0.403333	7.17667	3.42	LOC110034870	uncharacterized LOC110034870	-
ncbi_110034894	10.95	8.26667	39.1667	36.7833	LOC110034894	uncharacterized LOC110034894	-
ncbi_110034901	26.9633	29.67	153.48	203.477	LOC110034901	uncharacterized LOC110034901	-
ncbi_110034902	9.03333	6.18333	39.4167	33.86	LOC110034902	D-glycerate 3-kinase, chloroplastic-like	ko01100//Metabolic pathways;ko01110//Biosynthesis of secondary metabolites;ko01200//Carbon metabolism;ko00561//Glycerolipid metabolism;ko00630//Glyoxylate and dicarboxylate metabolism;ko00260//Glycine, serine and threonine metabolism
ncbi_110034907	0	0	17.0767	27.47	LOC110034907	cellulose synthase-like protein E1	-
ncbi_110034942	28.17	26.2633	65.6667	59.8367	LOC110034942	xylulose kinase-like	ko01100//Metabolic pathways;ko00040//Pentose and glucuronate interconversions
ncbi_110034946	100.267	87.1967	219.393	164.847	LOC110034946	40S ribosomal protein S15a-like	ko03010//Ribosome
ncbi_110034955	3.58333	3.22667	10.28	11.8433	LOC110034955	uncharacterized LOC110034955	-
ncbi_110034964	8.36	7.78333	38.1	30.84	LOC110034964	uncharacterized LOC110034964	-
ncbi_110034967	10.27	12.2867	21.66	18.5267	LOC110034967	protein LOW PSII ACCUMULATION 1, chloroplastic, transcript variant X1	-
ncbi_110034974	18.0133	13.84	34.7833	56.1133	LOC110034974	50S ribosomal protein L12, chloroplastic-like	ko03010//Ribosome
ncbi_110034975	35.99	30.13	53.0733	61.9733	LOC110034975	uncharacterized LOC110034975	-
ncbi_110034993	3.4	2.87333	10.6133	7.42667	LOC110034993	probable beta-1,4-xylosyltransferase IRX9H	-
ncbi_110035009	0	0	206.597	336.08	LOC110035009	tubulin alpha-3 chain-like	ko04145//Phagosome
ncbi_110035010	0	0	1.76333	19.9767	LOC110035010	hydroxycinnamoyltransferase 1-like	-
ncbi_110035041	0.5	0.06	5.59333	3.40333	LOC110035041	kidney mitochondrial carrier protein 1-like	-
ncbi_110035044	5.66333	9.06667	20.0267	16.2767	LOC110035044	uncharacterized LOC110035044, transcript variant X1	-
ncbi_110035056	1.15667	0.51	12.1267	19.6233	LOC110035056	thioredoxin M1, chloroplastic-like	-
ncbi_110035065	18.1633	12.24	44.37	43.46	LOC110035065	P-loop NTPase domain-containing protein LPA1 homolog 1-like	-
ncbi_110035075	3.86667	1.16333	16.8067	22.48	LOC110035075	ultraviolet-B receptor UVR8-like	-
ncbi_110035110	0.71	1.15	4.37667	5.72	LOC110035110	carbonyl reductase [NADPH] 1-like	ko01100//Metabolic pathways;ko00790//Folate biosynthesis;ko00590//Arachidonic acid metabolism
ncbi_110035124	0	0	31.5	47.89	LOC110035124	monothiol glutaredoxin-S11-like	-
ncbi_110035131	5.77333	4.77	26.9467	39.48	LOC110035131	uncharacterized LOC110035131	-
ncbi_110035135	8.86333	3.92333	66.1067	73.99	LOC110035135	transcription initiation factor IIE subunit beta-like	ko03022//Basal transcription factors
ncbi_110035138	9.87333	19.9067	53.5	48.06	LOC110035138	T-complex protein 1 subunit delta-like	-
ncbi_110035154	11.6633	8.71	39	43.2733	LOC110035154	probable inactive receptor kinase RLK902	-
ncbi_110035171	17.5967	15.6433	37.7267	48.7733	LOC110035171	AT-hook motif nuclear-localized protein 7-like	-
ncbi_110035172	2.52	1.42333	15.6367	21.39	LOC110035172	zeaxanthin epoxidase, chloroplastic-like	-
ncbi_110035173	29.26	26.11	46.21	63.15	LOC110035173	subtilisin-like protease Glyma18g48580	-
ncbi_110035183	1.73	1.07333	5.78667	3.34	LOC110035183	uncharacterized LOC110035183	-
ncbi_110035198	4.69667	3.97667	18.0467	10.9733	LOC110035198	B3 domain-containing protein Os03g0212300-like	-
ncbi_110035213	16.2367	13.77	24.8667	32.4467	LOC110035213	derlin-1	ko04141//Protein processing in endoplasmic reticulum
ncbi_110035243	1.27	0.243333	8.71333	20.33	LOC110035243	uncharacterized LOC110035243	-
ncbi_110035259	215.037	193.11	429.603	395.587	LOC110035259	cell division cycle protein 48 homolog	ko04141//Protein processing in endoplasmic reticulum
ncbi_110035264	5.65667	2.35	34.88	27.4567	LOC110035264	linoleate 9S-lipoxygenase 6-like, transcript variant X1	ko00591//Linoleic acid metabolism
ncbi_110035271	10	6.87667	19.8767	13.2667	LOC110035271	beta-1,6-galactosyltransferase GALT31A-like	-
ncbi_110035275	72.4233	92.9333	452.36	443.017	LOC110035275	heat shock 70 kDa protein 6, chloroplastic-like	ko04141//Protein processing in endoplasmic reticulum;ko03040//Spliceosome;ko04144//Endocytosis
ncbi_110035282	3.09333	0.71	153.153	73.3267	LOC110035282	metacaspase-1-like	ko04144//Endocytosis
ncbi_110035284	0	0	113.987	183.293	LOC110035284	nuclear speckle RNA-binding protein A-like	-
ncbi_110035298	66.5367	45.85	251.19	267.253	LOC110035298	GDP-L-galactose phosphorylase 1-like	ko01100//Metabolic pathways;ko01110//Biosynthesis of secondary metabolites;ko00053//Ascorbate and aldarate metabolism
ncbi_110035299	32.0467	33.1033	120.7	97.57	LOC110035299	binding partner of ACD11 1-like	-
ncbi_110035305	1.01	0.346667	3.15333	2.36333	LOC110035305	hydroquinone glucosyltransferase-like	-
ncbi_110035321	2.10333	0.886667	9.52	8.05667	LOC110035321	putative glycerol-3-phosphate transporter 1	-
ncbi_110035324	0	0	11.8367	15.07	LOC110035324	B-box zinc finger protein 19-like	-
ncbi_110035328	15.4867	12.0733	32.3733	40.99	LOC110035328	bifunctional riboflavin kinase/FMN phosphatase-like	ko01100//Metabolic pathways;ko01110//Biosynthesis of secondary metabolites;ko00740//Riboflavin metabolism
ncbi_110035329	0.373333	0	71.68	95.6267	LOC110035329	serine/threonine-protein phosphatase 4 regulatory subunit 2-like	-
ncbi_110035344	0.656667	0.5	6.23667	5.10333	LOC110035344	protein PGR-like	-
ncbi_110035360	284.317	247.31	635.65	467.36	LOC110035360	60S acidic ribosomal protein P0-like	ko03010//Ribosome
ncbi_110035397	33.2467	27.8467	62.2367	52.6967	LOC110035397	60S ribosomal protein L37-3-like	ko03010//Ribosome
ncbi_110035430	0	0	2.56	3.65667	LOC110035430	uncharacterized LOC110035430	-
ncbi_110035432	33.37	27.45	55.6067	45.1533	LOC110035432	uncharacterized LOC110035432	-
ncbi_110035448	0.296667	0.536667	2.51667	1.77333	LOC110035448	probable BOI-related E3 ubiquitin-protein ligase 3, transcript variant X1	-
ncbi_110035451	5.54	4.47333	12.1233	12.4967	LOC110035451	uncharacterized LOC110035451	-
ncbi_110035452	31.35	19.7967	61.5933	42.1467	LOC110035452	villin-2-like	-
ncbi_110035454	6.06667	8.12667	50.66	65.0667	LOC110035454	protein STRUBBELIG-RECEPTOR FAMILY 6-like	-
ncbi_110035457	4.09333	4.15667	14.1833	13.9567	LOC110035457	uncharacterized LOC110035457	ko03008//Ribosome biogenesis in eukaryotes
ncbi_110035458	1.34333	0.886667	10.77	4.83	LOC110035458	uncharacterized LOC110035458	-
ncbi_110035468	0	0	9.36333	27.7767	LOC110035468	indole-3-glycerol phosphate synthase, chloroplastic-like	ko01100//Metabolic pathways;ko01110//Biosynthesis of secondary metabolites;ko01230//Biosynthesis of amino acids;ko00400//Phenylalanine, tyrosine and tryptophan biosynthesis
ncbi_110035471	0	0	8.88667	14.55	LOC110035471	RHOMBOID-like protein 1	-
ncbi_110035482	3.54333	3.74333	10.07	5.89333	LOC110035482	G-type lectin S-receptor-like serine/threonine-protein kinase LECRK1	-
ncbi_110035550	7.9	6.90333	24.56	32.58	LOC110035550	alanine--tRNA ligase, chloroplastic/mitochondrial-like	ko00970//Aminoacyl-tRNA biosynthesis
ncbi_110035578	6.21333	10.5267	27.1733	23.9733	LOC110035578	50S ribosomal protein L28	ko03010//Ribosome
ncbi_110035619	1.18667	1.72333	11.3133	4.95667	LOC110035619	transcription factor JUNGBRUNNEN 1-like	-
ncbi_110035620	0	0	12.8533	5.71667	LOC110035620	ankyrin repeat domain-containing protein EMB506, chloroplastic-like	-
ncbi_110035648	4.71667	5.94667	19.54	13.1233	LOC110035648	uncharacterized LOC110035648	-
ncbi_110035657	0.3	0.17	3.38333	4.42	LOC110035657	probable amino acid permease 7	-
ncbi_110035687	190.293	150.797	327.48	288.9	LOC110035687	60S ribosomal protein L26-2-like	ko03010//Ribosome
ncbi_110035690	9.09667	9.05	22.4967	33.6367	LOC110035690	peptidyl-prolyl cis-trans isomerase CYP21-4-like	-
ncbi_110035691	0	0	9.83	11.7367	LOC110035691	GDSL esterase/lipase At5g45960-like	-
ncbi_110035712	14.8967	16.29	31.2933	24.7133	LOC110035712	uncharacterized LOC110035712, transcript variant X1	-
ncbi_110035728	11.9	10.7733	48.6733	45.8333	LOC110035728	uncharacterized endoplasmic reticulum membrane protein C16E8.02-like	-
ncbi_110035758	25.0567	26.2533	76.07	72.54	LOC110035758	protein arginine N-methyltransferase PRMT10-like, transcript variant X1	-
ncbi_110035759	27.4067	26.78	81.4733	63.3233	LOC110035759	probable protein phosphatase 2C 71	-
ncbi_110035779	2.56	1.77333	21.0833	17.0933	LOC110035779	mediator of RNA polymerase II transcription subunit 33B-like	-
ncbi_110035798	42.1767	46.4133	93.88	93.0267	LOC110035798	50S ribosomal protein L27, chloroplastic	ko03010//Ribosome
ncbi_110035818	2.86	2.46333	8.06333	4.64667	LOC110035818	uncharacterized LOC110035818	-
ncbi_110035832	26.8167	28.0533	67.1567	55.49	LOC110035832	uncharacterized LOC110035832, transcript variant X1	-
ncbi_110035834	6.15333	3.72333	27.5467	23.9633	LOC110035834	26S proteasome non-ATPase regulatory subunit 8 homolog A-like	ko03050//Proteasome
ncbi_110035842	14.67	13.1733	28.1633	21.7933	LOC110035842	mitochondrial import inner membrane translocase subunit TIM10	-
ncbi_110035849	7.03667	7.22	14.4967	12.2933	LOC110035849	putative serine/threonine-protein kinase	-
ncbi_110035873	4.40667	3.17667	9.53333	6.37333	LOC110035873	probable galacturonosyltransferase 3, transcript variant X1	ko00520//Amino sugar and nucleotide sugar metabolism
ncbi_110035902	0.2	0.22	2.91333	3.03333	LOC110035902	uncharacterized LOC110035902, transcript variant X1	-
ncbi_110035916	3.75	2.64	9.32	13.43	LOC110035916	purple acid phosphatase 17-like	ko01100//Metabolic pathways;ko00740//Riboflavin metabolism
ncbi_110035928	128.32	118.583	225.56	280.747	LOC110035928	zinc finger AN1 domain-containing stress-associated protein 15-like	-
ncbi_110035941	3.78	0.643333	19.2267	16.42	LOC110035941	ribonuclease H2 subunit A-like	ko03030//DNA replication
ncbi_110035948	9.43	10.3433	38.8833	36.9767	LOC110035948	putative ALA-interacting subunit 2, transcript variant X1	-
ncbi_110035982	17.5467	14.7767	35.8633	30.41	LOC110035982	methyl-CpG-binding domain-containing protein 2-like	-
ncbi_110036014	0.926667	2.18	10.2233	11.1567	LOC110036014	equilibrative nucleotide transporter 6-like	-
ncbi_110036056	6.80667	6.07	12.9967	14.9233	LOC110036056	psbP domain-containing protein 3, chloroplastic, transcript variant X1	-
ncbi_110036063	0	0	1.41	1.01333	LOC110036063	pentatricopeptide repeat-containing protein At5g48910-like	-
ncbi_110036069	1.64667	0.476667	13.0533	13.93	LOC110036069	DExH-box ATP-dependent RNA helicase DExH8-like	-
ncbi_110036088	15.4833	14.02	26.9167	42.82	LOC110036088	arogenate dehydrogenase 1, chloroplastic-like, transcript variant X1	ko01100//Metabolic pathways;ko01110//Biosynthesis of secondary metabolites;ko01230//Biosynthesis of amino acids;ko00400//Phenylalanine, tyrosine and tryptophan biosynthesis
ncbi_110036107	7.11333	1.82	31.1733	36.35	LOC110036107	ATP synthase subunit gamma, mitochondrial	-
ncbi_110036125	3.48	2.46333	17.9067	21.6	LOC110036125	oil body-associated protein 1A-like	-
ncbi_110036127	71.1467	84.4867	226.32	207.203	LOC110036127	peroxisomal fatty acid beta-oxidation multifunctional protein MFP2-like	ko01100//Metabolic pathways;ko01110//Biosynthesis of secondary metabolites;ko01212//Fatty acid metabolism;ko00071//Fatty acid degradation;ko00592//alpha-Linolenic acid metabolism
ncbi_110036160	0	0	3.34	2.95	LOC110036160	ATP-dependent Clp protease proteolytic subunit 3, chloroplastic-like	-
ncbi_110036184	12.59	8.37333	23.8933	26.0067	LOC110036184	calcium uniporter protein 4, mitochondrial-like	-
ncbi_110036208	0.28	0.246667	1.09667	0.716667	LOC110036208	calcium-dependent protein kinase 8-like	ko04626//Plant-pathogen interaction
ncbi_110036226	137.697	74.83	317.47	178.427	LOC110036226	arginine decarboxylase-like	ko01100//Metabolic pathways;ko00330//Arginine and proline metabolism
ncbi_110036227	108.047	75.22	218.177	143.13	LOC110036227	60S acidic ribosomal protein P1-like	ko03010//Ribosome
ncbi_110036242	1.86333	1.77333	7.42	7.50667	LOC110036242	protein PHR1-LIKE 3-like	-
ncbi_110036252	2.57	2.06	7.37667	17.5633	LOC110036252	chaperone protein DnaJ-like	-
ncbi_110036305	7.52	6.36	12.8533	20.59	LOC110036305	PLASMODESMATA CALLOSE-BINDING PROTEIN 3-like	-
ncbi_110036307	6.59667	3.18	31.0833	15.92	LOC110036307	primary amine oxidase-like, transcript variant X1	ko01100//Metabolic pathways;ko01110//Biosynthesis of secondary metabolites;ko00260//Glycine, serine and threonine metabolism;ko00360//Phenylalanine metabolism;ko00350//Tyrosine metabolism;ko00410//beta-Alanine metabolism;ko00950//Isoquinoline alkaloid biosynthesis;ko00960//Tropane, piperidine and pyridine alkaloid biosynthesis
ncbi_110036313	56.7467	75.95	197.133	179.23	LOC110036313	uncharacterized LOC110036313, transcript variant X1	-
ncbi_110036379	5.75667	6.62	31.4333	26.3233	LOC110036379	protein TRI1-like	-
ncbi_110036391	3.96667	2.46	15.0367	9.58333	LOC110036391	uncharacterized LOC110036391	-
ncbi_110036394	16.6833	10.1933	47.65	50.7367	LOC110036394	ruBisCO large subunit-binding protein subunit alpha, chloroplastic-like	-
ncbi_110036416	6.56333	8.64	25.03	20.16	LOC110036416	bZIP transcription factor 53-like	-
ncbi_110036420	6.6	5.64	10.4733	14.5267	LOC110036420	uncharacterized LOC110036420, transcript variant X1	ko03010//Ribosome
ncbi_110036428	5.98667	6.22667	27.36	29.74	LOC110036428	protein XRI1-like, transcript variant X1	-
ncbi_110036429	0	0	9.77667	15.2167	LOC110036429	aluminum-activated malate transporter 10-like	-
ncbi_110036458	2.36	2.11667	5.77667	4.95667	LOC110036458	pentatricopeptide repeat-containing protein At3g53360, mitochondrial-like, transcript variant X1	-
ncbi_110036475	39.88	19.4767	226.24	214.707	LOC110036475	60S ribosomal protein L27a-3-like	ko03010//Ribosome
ncbi_110036494	0.926667	0.83	3.00333	2.84333	LOC110036494	dCTP pyrophosphatase 1-like	ko01100//Metabolic pathways;ko00240//Pyrimidine metabolism
ncbi_110036500	6.37	6.71333	15.6667	10.4133	LOC110036500	uncharacterized LOC110036500, transcript variant X1	-
ncbi_110036506	24.9033	21.1833	53.51	48.53	LOC110036506	probable 18S rRNA (guanine-N(7))-methyltransferase, transcript variant X1	-
ncbi_110036513	63.4067	92.2633	251.813	283.827	LOC110036513	calreticulin-3-like	ko04141//Protein processing in endoplasmic reticulum;ko04145//Phagosome
ncbi_110036548	2.59	1.61667	5.88	5.83	LOC110036548	uncharacterized LOC110036548	-
ncbi_110036550	1.8	0.873333	7.4	3.33	LOC110036550	heat stress transcription factor B-4b-like	-
ncbi_110036554	3.99333	3.20667	8.62	5.78	LOC110036554	uncharacterized protein At4g22758-like	-
ncbi_110036561	0.666667	1.00667	6.41333	2.76333	LOC110036561	GDSL esterase/lipase EXL3-like, transcript variant X1	-
ncbi_110036565	17.22	11.95	91.14	129.647	LOC110036565	40S ribosomal protein S25	ko03010//Ribosome
ncbi_110036598	0	0	2.60667	3.13667	LOC110036598	U-box domain-containing protein 44-like	-
ncbi_110036628	9.69	11.3133	28.74	41.9333	LOC110036628	protein phosphatase 2C 37-like	ko04075//Plant hormone signal transduction;ko04016//MAPK signaling pathway - plant
ncbi_110036643	28.43	25.31	52.56	57.9367	LOC110036643	eukaryotic translation initiation factor 3 subunit J-A-like	ko03013//RNA transport
ncbi_110036648	0.56	0.4	1.73333	1.71667	LOC110036648	uncharacterized LOC110036648	-
ncbi_110036692	17.2933	15.04	36.8233	25.5867	LOC110036692	3-isopropylmalate dehydratase large subunit, chloroplastic-like, transcript variant X1	ko01100//Metabolic pathways;ko01110//Biosynthesis of secondary metabolites;ko01230//Biosynthesis of amino acids;ko01210//2-Oxocarboxylic acid metabolism;ko00290//Valine, leucine and isoleucine biosynthesis;ko00660//C5-Branched dibasic acid metabolism;ko00966//Glucosinolate biosynthesis
ncbi_110036708	0.383333	0.363333	17.04	9.73	LOC110036708	uncharacterized LOC110036708	-
ncbi_110036742	2.28333	1.48667	4.58333	3.40333	LOC110036742	calmodulin-binding protein 60 A-like, transcript variant X1	-
ncbi_110036749	1.72333	3.27667	28.3267	10.9667	LOC110036749	transcription factor MYB3-like	ko04626//Plant-pathogen interaction
ncbi_110036752	7.82	6.21667	15.05	27.01	LOC110036752	protein LSD1, transcript variant X1	-
ncbi_110036759	2.78667	3.35	10.7733	8.47333	LOC110036759	heavy metal-associated isoprenylated plant protein 30-like	-
ncbi_110036785	8.55	10.2133	17.5467	15.3033	LOC110036785	putative serine/threonine-protein kinase	-
ncbi_110036801	0	0	1.83667	5.70333	LOC110036801	F-box/LRR-repeat protein At3g48880-like	-
ncbi_110036863	18.4033	14.7567	32.79	42.6867	LOC110036863	cytochrome P450 CYP72A219-like	-
ncbi_110036876	0.486667	0.21	1.38333	0.846667	LOC110036876	transcriptional regulator STERILE APETALA	-
ncbi_110036888	65.8067	44.6867	126.173	137.777	LOC110036888	26S proteasome non-ATPase regulatory subunit 2 homolog B-like	ko03050//Proteasome
ncbi_110036908	7.49667	6.11667	15.7467	12.3833	LOC110036908	threonine--tRNA ligase, chloroplastic/mitochondrial 2-like	ko00970//Aminoacyl-tRNA biosynthesis
ncbi_110036923	0.693333	1.14	4.45	5.3	LOC110036923	uncharacterized LOC110036923, transcript variant X1	-
ncbi_110036952	54.15	35.3467	100.163	136.427	LOC110036952	DNA-binding protein S1FA	-
ncbi_110036959	5.26333	7.75	22.2533	18.44	LOC110036959	pyridoxal reductase, chloroplastic	ko01100//Metabolic pathways;ko00750//Vitamin B6 metabolism
ncbi_110036966	3.77	1.62667	14.29	18.4567	LOC110036966	probable serine/threonine-protein kinase PBL7	-
ncbi_110036984	6.8	6.39333	24.2867	19.9633	LOC110036984	ER membrane protein complex subunit 8/9 homolog	-
ncbi_110037015	19.4567	21.4833	66.0667	73.3267	LOC110037015	ABC transporter B family member 5-like	ko02010//ABC transporters
ncbi_110037023	5.64	5.66333	23.6633	19.5967	LOC110037023	transcription factor RF2b-like	-
ncbi_110037065	2.78333	3.78	19.49	32.23	LOC110037065	heat shock 70 kDa protein 8-like	-
ncbi_110037087	0.526667	0.406667	1.61667	1.12667	LOC110037087	E3 ubiquitin protein ligase DRIP2-like	-
ncbi_110037135	9.55667	9.63333	33.2867	41.5733	LOC110037135	protein ROS1-like	-
ncbi_110037211	21.52	11.7733	37.9733	45.0367	LOC110037211	chaperone protein dnaJ 11, chloroplastic-like	-
ncbi_110037227	0.646667	0.683333	1.32	1.66333	LOC110037227	putative 4-coumarate--CoA ligase-like 8	ko01100//Metabolic pathways;ko01110//Biosynthesis of secondary metabolites;ko00592//alpha-Linolenic acid metabolism
ncbi_110037240	0.73	0.603333	1.52667	1.11667	LOC110037240	L10-interacting MYB domain-containing protein-like	-
ncbi_110037296	0.726667	0.92	6.28	7.60667	LOC110037296	probable glutamate carboxypeptidase LAMP1	-
ncbi_110037307	0.276667	0.136667	1.18667	0.493333	LOC110037307	protein PLASTID MOVEMENT IMPAIRED 2, transcript variant X1	-
ncbi_110037348	16.87	19.1533	38.8167	34.86	LOC110037348	peptidyl-prolyl cis-trans isomerase CYP21-4-like, transcript variant X1	ko03040//Spliceosome
ncbi_110037369	6.61667	3.98333	21.1267	22.14	LOC110037369	tRNA-dihydrouridine(47) synthase [NAD(P)(+)]-like	-
ncbi_110037388	9.18	9.78	30.5633	22.6767	LOC110037388	myb-related protein 2-like	-
ncbi_110037427	0.943333	0.72	7.59667	2.49333	LOC110037427	CDT1-like protein a, chloroplastic, transcript variant X1	-
ncbi_110037455	8.80667	7.13667	22.2667	28.2533	LOC110037455	uncharacterized LOC110037455, transcript variant X1	-
ncbi_110037467	5.74667	5.56333	12.0267	10.2967	LOC110037467	rhomboid-like protein 11, chloroplastic	-
ncbi_110037473	10.2667	12.3567	53.8633	44.1567	LOC110037473	protein STRICTOSIDINE SYNTHASE-LIKE 3-like	-
ncbi_110037475	3.28333	3.84333	12.9467	12.1867	LOC110037475	uncharacterized LOC110037475	-
ncbi_110037505	2.26	2.3	7.12667	7.71667	LOC110037505	pectinesterase inhibitor 10	-
ncbi_110037517	0.583333	0.333333	23.0867	20.4567	LOC110037517	uncharacterized LOC110037517	-
ncbi_110037544	7.68667	7.69	71.92	78.94	LOC110037544	endoribonuclease Dicer homolog 1-like	-
ncbi_110037563	3.78667	2.76667	7.02667	6.34667	LOC110037563	uncharacterized LOC110037563, transcript variant X1	-
ncbi_110037591	4.64333	3.01333	15.6467	8.53333	LOC110037591	proline-rich receptor-like protein kinase PERK8	-
ncbi_110037598	3.99	6.07333	17.1833	15.6733	LOC110037598	3-hydroxyisobutyryl-CoA hydrolase-like protein 3, mitochondrial	ko01100//Metabolic pathways;ko01200//Carbon metabolism;ko00280//Valine, leucine and isoleucine degradation;ko00410//beta-Alanine metabolism;ko00640//Propanoate metabolism
ncbi_110037601	7.27667	4.73333	19.7533	33.8367	LOC110037601	uncharacterized GPI-anchored protein At4g28100-like	-
ncbi_110037602	38.3067	34.5667	88.8833	104.563	LOC110037602	polyadenylate-binding protein RBP45-like	-
ncbi_110037610	5.85	5.23	12.65	13.8667	LOC110037610	cyclin-dependent kinase C-2-like	-
ncbi_110037665	64.48	83.9	203.763	229.98	LOC110037665	uncharacterized LOC110037665	-
ncbi_110037701	0.996667	0.976667	3.66	1.94	LOC110037701	uncharacterized F-box/LRR-repeat protein C02F5.7-like	-
ncbi_110037707	38.5967	35.98	173.343	234.973	LOC110037707	chlorophyll a-b binding protein of LHCII type 1-like	ko01100//Metabolic pathways;ko00196//Photosynthesis - antenna proteins
ncbi_110037736	0	0	27.97	15.9733	LOC110037736	60S ribosomal protein L24-like	ko03010//Ribosome
ncbi_110037769	3.81	3.61333	11.69	6.37333	LOC110037769	inositol-pentakisphosphate 2-kinase IPK1-like	ko01100//Metabolic pathways;ko04070//Phosphatidylinositol signaling system;ko00562//Inositol phosphate metabolism
ncbi_110037788	11.2167	8.92	22.96	15.8267	LOC110037788	putative acyl-activating enzyme 19	-
ncbi_110037840	0	0	24.2567	6.1	LOC110037840	uncharacterized LOC110037840	-
ncbi_110037877	3.22333	1.62333	12.4433	7.14	LOC110037877	mitochondrial import inner membrane translocase subunit PAM16 like 2-like	-
ncbi_110037899	5.30333	4.08	14.56	13.5833	LOC110037899	uncharacterized LOC110037899, transcript variant X1	-
ncbi_110037909	12.0933	12.3467	42.0133	58.7467	LOC110037909	NAC transcription factor 29-like	-
ncbi_110037926	11.4933	11.07	43.0933	34.6133	LOC110037926	uncharacterized LOC110037926	ko04120//Ubiquitin mediated proteolysis
ncbi_110037950	34.7033	57.82	165.113	184.897	LOC110037950	aldehyde dehydrogenase family 2 member C4-like	-
ncbi_110037955	3.21	3.87333	6.54333	6.51667	LOC110037955	uncharacterized LOC110037955, transcript variant X1	-
ncbi_110037964	7.25333	3.52	13.9733	15.8667	LOC110037964	protein LATERAL ROOT PRIMORDIUM 1-like	-
ncbi_110037973	14.8267	19.8167	52.29	59.2267	LOC110037973	uncharacterized protein DDB_G0275933	-
ncbi_110038014	4.48	4.58	10.5933	7.75667	LOC110038014	sucrose transport protein SUT1-like	-
ncbi_110038050	0.67	0.176667	2.42	2.4	LOC110038050	oligopeptide transporter 5-like	-
ncbi_110038054	0.0966667	0.0633333	1.26667	0.516667	LOC110038054	protein CREG1-like	-
ncbi_110038059	4.06	4.66	11.1167	10.05	LOC110038059	exonuclease DPD1, chloroplastic/mitochondrial, transcript variant X1	-
ncbi_110038060	170.82	159.043	337.973	331.357	LOC110038060	AT-hook motif nuclear-localized protein 9, transcript variant X1	-
ncbi_110038068	2.44333	2.28333	10.9833	10.3367	LOC110038068	histone deacetylase 6	-
ncbi_110038084	24.4667	23.8433	45.5033	61.13	LOC110038084	7-hydroxymethyl chlorophyll a reductase, chloroplastic	ko01100//Metabolic pathways;ko01110//Biosynthesis of secondary metabolites;ko00860//Porphyrin and chlorophyll metabolism
ncbi_110038085	9.68333	5.57	15.99	17.48	LOC110038085	single-stranded DNA-binding protein, mitochondrial-like	ko03440//Homologous recombination;ko03030//DNA replication;ko03430//Mismatch repair
ncbi_110038110	0.45	0.766667	2.75	3.47333	LOC110038110	protein ROOT HAIR DEFECTIVE 3 homolog 2-like, transcript variant X1	-
ncbi_110038123	287.013	260.613	560.643	464.193	LOC110038123	60S ribosomal protein L27a-3-like	ko03010//Ribosome
ncbi_110038129	5.67	4.94667	14.5567	21.3567	LOC110038129	uncharacterized LOC110038129	-
ncbi_110038148	1.49333	0.66	5.8	4.15	LOC110038148	glucan endo-1,3-beta-glucosidase 1-like	-
ncbi_110038162	16.1733	13.0967	34.8767	34.4533	LOC110038162	NDR1/HIN1-like protein 1	-
ncbi_110038166	5.73667	5.6	11.84	10.6833	LOC110038166	sphingoid long-chain bases kinase 2, mitochondrial	-
ncbi_110038194	6.15	5.52667	10.3633	14.23	LOC110038194	APO protein 1, chloroplastic-like	-
ncbi_110038199	5.33	4.32333	7.52667	9.25667	LOC110038199	pentatricopeptide repeat-containing protein At4g30825, chloroplastic	-
ncbi_110038201	13.5667	11.1833	34.8367	26.78	LOC110038201	clathrin interactor EPSIN 3-like	ko04144//Endocytosis
ncbi_110038210	4.35333	2.45	9.88	7.79	LOC110038210	uncharacterized LOC110038210	-
ncbi_110038230	1.82333	2.33667	13.2133	17.85	LOC110038230	uncharacterized protein ycf23-like	-
ncbi_110038247	11.5967	8.28	24.69	15.1533	LOC110038247	uncharacterized LOC110038247	-
ncbi_110038248	0	0	0.0766667	0.123333	LOC110038248	uncharacterized LOC110038248	-
ncbi_110038302	1.18667	0.826667	3.47667	1.81	LOC110038302	uncharacterized LOC110038302	-
ncbi_110038317	16.3533	16.2567	36.7733	28.43	LOC110038317	nuclear fragile X mental retardation-interacting protein 1-like	ko03015//mRNA surveillance pathway
ncbi_110038345	15.4733	12.53	29.3733	50.8233	LOC110038345	protein PYRICULARIA ORYZAE RESISTANCE 21-like	-
ncbi_110038383	0	0	3.68667	11.5367	LOC110038383	squamosa promoter-binding-like protein 16	-
ncbi_110038385	6.18	4	22.63	14.77	LOC110038385	ribonuclease II, chloroplastic/mitochondrial-like, transcript variant X1	-
ncbi_110038392	53.3233	44.71	81.56	91.9	LOC110038392	SURP and G-patch domain-containing protein 1-like protein, transcript variant X1	-
ncbi_110038425	17.0967	15.23	32.0767	32.2567	LOC110038425	auxin-binding protein T85-like	-
ncbi_110038428	9.08	8.92	21.3033	24.94	LOC110038428	aluminum-activated malate transporter 12-like	-
ncbi_110038446	3.17667	2.48667	26.5267	14.52	LOC110038446	uncharacterized LOC110038446	-
ncbi_110038457	7.18	8.29333	60.9767	85.4467	LOC110038457	ultraviolet-B receptor UVR8-like	-
ncbi_110038490	22.34	21.9433	49.6067	40.53	LOC110038490	protein C2-DOMAIN ABA-RELATED 11, transcript variant X1	-
ncbi_110038503	16.6767	15.5533	48.51	72.3233	LOC110038503	dormancy-associated protein homolog 3-like	-
ncbi_110038543	0.56	0.81	5.41667	2.62	LOC110038543	violaxanthin de-epoxidase, chloroplastic-like	ko01100//Metabolic pathways;ko01110//Biosynthesis of secondary metabolites;ko00906//Carotenoid biosynthesis
ncbi_110038547	7.28667	10.1633	16.1567	15.21	LOC110038547	uncharacterized LOC110038547	-
ncbi_110038554	5.36	3.46	13.3067	17.14	LOC110038554	protein N-terminal glutamine amidohydrolase-like	-
ncbi_110038555	11.1833	10.9133	33.4867	37.93	LOC110038555	uncharacterized LOC110038555	-
ncbi_110038601	6.49667	5.44667	20.2467	26.9833	LOC110038601	uncharacterized protein At2g37660, chloroplastic, transcript variant X1	-
ncbi_110038604	20.3833	18.9667	32.4533	40.81	LOC110038604	triose phosphate/phosphate translocator, chloroplastic-like	-
ncbi_110038633	8.14	9.12	15.0367	17.2033	LOC110038633	pheophytinase, chloroplastic	-
ncbi_110038677	2.57333	1.40667	5.69333	6.24	LOC110038677	U-box domain-containing protein 10-like	-
ncbi_110038688	144.64	148.563	329.79	279.317	LOC110038688	serine/arginine-rich splicing factor RS2Z33-like, transcript variant X1	ko03040//Spliceosome
ncbi_110038689	0	0	12.0833	9.04	LOC110038689	phosphate transporter PHO1-2-like	-
ncbi_110038690	10.6333	11.99	46.21	76.4467	LOC110038690	TITAN-like protein	-
ncbi_110038693	1.65	1.53333	4.79667	3.43333	LOC110038693	two-pore potassium channel 5-like	-
ncbi_110038827	21.5533	23.45	58.0133	48.8	LOC110038827	F-box/kelch-repeat protein At1g67480	-
ncbi_110038833	17.9567	21.8067	42.56	31.2767	LOC110038833	uncharacterized LOC110038833	-
ncbi_110038838	24.92	21.71	54.6633	62.2333	LOC110038838	probable protein phosphatase 2C 66	-
ncbi_110038865	6.54667	4.75333	11.3067	11.1367	LOC110038865	beta-carotene isomerase D27, chloroplastic-like	-
ncbi_110038867	15.57	19.94	38.44	43.93	LOC110038867	transcription factor HEC2-like	-
ncbi_110038870	10.81	9.35	17.95	21.2833	LOC110038870	25S rRNA (cytosine-C(5))-methyltransferase nop2-like	-
ncbi_110038930	17.9333	12.9467	36.49	43.42	LOC110038930	uncharacterized protein At2g34460, chloroplastic	-
ncbi_110038960	13.4767	14.3267	41.8433	62.0133	LOC110038960	protein PHOSPHATE STARVATION RESPONSE 2-like	-
ncbi_110038982	23.5033	22.2967	53.67	46.8733	LOC110038982	uncharacterized LOC110038982	-
ncbi_110039002	11.7267	14.0033	29.0333	30.7	LOC110039002	alpha-1,3-mannosyl-glycoprotein 2-beta-N-acetylglucosaminyltransferase-like, transcript variant X1	ko01100//Metabolic pathways;ko00510//N-Glycan biosynthesis
ncbi_110039022	5.88	4.13667	14.6633	13.51	LOC110039022	trigger factor-like protein TIG, Chloroplastic	-
ncbi_110039030	6.94667	7.29667	18.3933	12.6433	LOC110039030	high mobility group B protein 14-like, transcript variant X1	-
ncbi_110039047	1.3	1.28333	7.15	9.79	LOC110039047	serine/threonine-protein kinase haspin homolog	-
ncbi_110039050	25.9367	24.9567	111.403	121.473	LOC110039050	60S ribosomal protein L9-like	ko03010//Ribosome
ncbi_110039085	109.333	79.2567	222.873	179.697	LOC110039085	dihydrolipoyl dehydrogenase 1, mitochondrial-like	ko01100//Metabolic pathways;ko01110//Biosynthesis of secondary metabolites;ko01200//Carbon metabolism;ko00010//Glycolysis / Gluconeogenesis;ko00620//Pyruvate metabolism;ko00630//Glyoxylate and dicarboxylate metabolism;ko00260//Glycine, serine and threonine metabolism;ko00280//Valine, leucine and isoleucine degradation;ko00020//Citrate cycle (TCA cycle);ko00640//Propanoate metabolism
ncbi_110039108	6.93	7.67	24.28	22.8433	LOC110039108	uncharacterized LOC110039108	-
ncbi_110039126	19.08	17.2567	40.8233	30.6033	LOC110039126	uncharacterized LOC110039126	-
ncbi_110039128	542.58	623.267	1267.85	921.27	LOC110039128	40S ribosomal protein S26-2-like, transcript variant X1	ko03010//Ribosome
ncbi_110039136	18.1733	13.7333	42.1667	31.23	LOC110039136	multiple myeloma tumor-associated protein 2 homolog	-
ncbi_110039147	0.846667	0.226667	5.83667	2.79667	LOC110039147	uncharacterized LOC110039147	-
ncbi_110039152	8.33	6.58333	18.3433	13.9867	LOC110039152	uncharacterized LOC110039152	-
ncbi_110039168	14.3233	9.69667	24.5	27.1867	LOC110039168	uncharacterized protein At1g04910	-
ncbi_110039186	58.13	57.3067	109.783	137.063	LOC110039186	serine/arginine-rich splicing factor RS41-like, transcript variant X1	ko03040//Spliceosome
ncbi_110039189	1.19333	0.58	2.3	2.38667	LOC110039189	epsin-2-like	ko04144//Endocytosis
ncbi_110039193	83.8333	69.41	253.61	172.15	LOC110039193	40S ribosomal protein S19-1-like	ko03010//Ribosome
ncbi_110039196	14.7067	10.9333	34.1367	23.9	LOC110039196	uncharacterized LOC110039196	-
ncbi_110039266	32.8167	29.0867	68.3367	58.58	LOC110039266	bifunctional dTDP-4-dehydrorhamnose 3,5-epimerase/dTDP-4-dehydrorhamnose reductase-like	ko00520//Amino sugar and nucleotide sugar metabolism
ncbi_110039275	10.7233	9.10333	18.4533	25.06	LOC110039275	uncharacterized LOC110039275	-
ncbi_110039386	96.68	52.1	214.297	197.18	LOC110039386	homeobox-leucine zipper protein HOX16-like	-
ncbi_110039391	0.246667	0.0833333	1.12333	0.656667	LOC110039391	xyloglucan-specific galacturonosyltransferase 1-like	-
ncbi_110039404	11.68	10.6733	18.2067	21.9667	LOC110039404	lysM domain receptor-like kinase 3, transcript variant X1	ko04626//Plant-pathogen interaction
ncbi_110039414	167.697	213.877	416.247	413.037	LOC110039414	dnaJ protein homolog	ko04141//Protein processing in endoplasmic reticulum
ncbi_110039428	8.03	11.6333	25.8633	21.7933	LOC110039428	probable purine permease 11	-
ncbi_110039432	8.06333	8.14667	17.5433	21.6933	LOC110039432	probable serine/threonine-protein kinase At1g54610	-
ncbi_110039442	10.6033	12.5667	24.88	22.62	LOC110039442	transcription factor SRM1-like	-
ncbi_110039451	101.35	69.26	200.703	161.71	LOC110039451	60S ribosomal protein L37a	ko03010//Ribosome
ncbi_110039479	5.3	3.50667	10.5533	8.47333	LOC110039479	uncharacterized LOC110039479, transcript variant X1	-
ncbi_110039481	4.68667	3.60667	7.33	7.73333	LOC110039481	random slug protein 5-like	-
ncbi_110039489	8.12333	8.89	19.7733	25.7933	LOC110039489	ubiquinone biosynthesis protein COQ4 homolog, mitochondrial, transcript variant X1	-
ncbi_110039495	4.13	4.26	19.3967	12.6067	LOC110039495	GTP-binding protein At2g22870-like	-
ncbi_110039498	10.5367	8.17	18.59	13.8033	LOC110039498	uncharacterized LOC110039498, transcript variant X1	-
ncbi_110039520	0.97	0.493333	5.15333	2.18	LOC110039520	cysteine-rich receptor-like protein kinase 10	-
ncbi_110039521	0.97	0.493333	5.15333	2.18	LOC110039521	cysteine-rich receptor-like protein kinase 10	-
ncbi_110039535	5.11	4.67	10.24	11.2733	LOC110039535	methyltransferase-like protein 2, transcript variant X1	-
ncbi_110039537	3.48667	1.26667	10.49	11.5567	LOC110039537	protein CHAPERONE-LIKE PROTEIN OF POR1, chloroplastic-like	-
ncbi_110039541	0	0	2.26	3.25667	LOC110039541	two-component response regulator ORR5-like	ko04075//Plant hormone signal transduction
ncbi_110039561	146.547	136.56	241.57	273.127	LOC110039561	serine carboxypeptidase-like 45	-
ncbi_110039565	2.42	2.08	7.95667	11.5233	LOC110039565	remorin 4.1-like	-
ncbi_110039581	8.51	7.27667	12.4367	15.24	LOC110039581	BTB/POZ domain-containing protein At1g03010-like	-
ncbi_110039584	4.32333	5.33	9.37	9.69	LOC110039584	uncharacterized LOC110039584	-
ncbi_110039593	2.93667	2.28333	13.59	8.5	LOC110039593	homeobox-leucine zipper protein ROC8-like, transcript variant X1	-
ncbi_110039604	7.15333	6.59667	22.04	22.5167	LOC110039604	uncharacterized LOC110039604, transcript variant X1	-
ncbi_12079607	0	0	2.08667	7.32667	rps11	--	ko03010//Ribosome
ncbi_12079609	2.11333	1.17333	7.29333	15.65	atpF	--	ko01100//Metabolic pathways;ko00190//Oxidative phosphorylation;ko00195//Photosynthesis
ncbi_12079614	3.07333	1.68333	18.8367	59.2133	rps12	--	ko03010//Ribosome
ncbi_12079630	3.05	0.763333	16.8133	30.5133	rps2	--	ko03010//Ribosome
ncbi_12079644	0	0	7.84333	4.59	psbH	--	ko01100//Metabolic pathways;ko00195//Photosynthesis
ncbi_12079655	0.32	0.196667	4.03	5.17333	petB	--	ko01100//Metabolic pathways;ko00195//Photosynthesis
ncbi_12079662	0.336667	0.193333	1.54333	5.76333	rpl23	--	ko03010//Ribosome
ncbi_12079676	3.84667	1.42667	29.9233	57.23	rbcL	--	ko01100//Metabolic pathways;ko01200//Carbon metabolism;ko00630//Glyoxylate and dicarboxylate metabolism;ko00710//Carbon fixation in photosynthetic organisms
ncbi_12079683	0.336667	0.193333	1.54333	5.76333	rpl23	--	ko03010//Ribosome
ncbi_12079684	3.25333	1.61667	11.06	15.42	atpA	--	ko01100//Metabolic pathways;ko00190//Oxidative phosphorylation;ko00195//Photosynthesis
ncbi_12079686	1.66667	1.66667	6.16667	8.36667	atpB	--	ko01100//Metabolic pathways;ko00190//Oxidative phosphorylation;ko00195//Photosynthesis
ncbi_12079723	0	0	0.62	0.76	matK	--	-

## Sheet: profile19
id	S0	S1	S2	S3	Symbol	Description	Pathway
MSTRG.10027	3.96333	8.40667	7.87667	13.35	--	PREDICTED: proline-, glutamic acid- and leucine-rich protein 1 [Theobroma cacao]	-
MSTRG.10299	3.06667	6.9	14.57	15.1633	--	uncharacterized endoplasmic reticulum membrane protein YGL010W [Ananas comosus]	-
MSTRG.10477	7.55667	11.0433	15.7	28.8467	--	-	-
MSTRG.1065	2.00333	3.91333	4.15667	8.52667	--	-	-
MSTRG.10965	3.08667	3.97667	6.16667	9.84	KAI2	PREDICTED: strigolactone esterase D14-like [Elaeis guineensis]	-
MSTRG.11204	2.14333	2.73	3.21	4.48333	--	Disease resistance protein RGA2 [Ananas comosus]	-
MSTRG.11816	0	0.28	1.84333	17.4033	--	hypothetical retrotransposon [Ipomoea batatas]	-
MSTRG.11911	0.223333	3.67	12.59	19.3	CBP	PREDICTED: citrate-binding protein-like [Elaeis guineensis]	-
MSTRG.12028	1.52333	2.80667	2.61667	5.17667	--	Uncharacterized protein TCM_036737 [Theobroma cacao]	-
MSTRG.12437	1.11333	1.95667	3.61667	9.95333	--	-	-
MSTRG.12481	1.21	5.15667	6.43	11.32	--	-	-
MSTRG.12728	1.28333	2.53333	18.4733	38.01	UGE2	UDP-D-glucose/UDP-D-galactose 4-epimerase [Medicago truncatula]	ko01100//Metabolic pathways;ko00520//Amino sugar and nucleotide sugar metabolism;ko00052//Galactose metabolism
MSTRG.12989	1.05333	1.53	3.71667	4.92333	LBD6	LOB domain-containing protein 6 [Glycine soja]	-
MSTRG.13041	8.91	13.6233	35.3667	62.03	RPS15	Retrovirus-related Pol polyprotein from transposon TNT 1-94 [Cajanus cajan]	ko03010//Ribosome
MSTRG.1318	0.53	1.04333	2.26	3.39	CYP90B2	cytochrome P450 90B2-like [Asparagus officinalis]	ko01100//Metabolic pathways;ko01110//Biosynthesis of secondary metabolites;ko00905//Brassinosteroid biosynthesis
MSTRG.13266	1.85667	2.84667	10.03	16.2167	--	-	-
MSTRG.13631	1.71	3.5	4.31333	7.95	OOP	PREDICTED: probable cytosolic oligopeptidase A [Camelina sativa]	-
MSTRG.13714	21.36	25.69	32.39	51.6433	--	unnamed protein product [Coffea canephora]	-
MSTRG.14248	0.533333	1.21667	3.48667	4.85333	--	-	-
MSTRG.14480	0	0.363333	1.89667	24.91	--	PREDICTED: uncharacterized protein LOC104591411 [Nelumbo nucifera]	-
MSTRG.14649	13.7967	14.7967	34.1733	58.74	--	forkhead box protein C1-like [Ananas comosus]	-
MSTRG.14650	2.02667	5.27	7.02667	11.6733	--	-	-
MSTRG.14756	3.79	4.90333	8.24333	18.5067	--	-	-
MSTRG.14822	5.06333	7.44667	11.57	11.1767	--	-	-
MSTRG.1491	39.83	50.77	67.0933	83.99	--	OSJNBa0084K01.1 [Oryza sativa Japonica Group]	ko01100//Metabolic pathways;ko00790//Folate biosynthesis
MSTRG.15130	0.446667	0.973333	2.06333	2.76333	--	-	-
MSTRG.15496	4.82	6.41667	11.0533	13.16	ATG1B	serine/threonine-protein kinase ATG1c-like isoform X1 [Asparagus officinalis]	ko04136//Autophagy - other eukaryotes
MSTRG.15602	3.55	4.14	12.7667	24.21	--	hypothetical protein LR48_Vigan553s003200 [Vigna angularis]	-
MSTRG.16545	0.426667	1.29333	5.70333	7.30333	--	-	-
MSTRG.16546	3.58	6.46667	13.2833	20.9367	BAT1	PREDICTED: amino-acid permease BAT1 homolog [Elaeis guineensis]	-
MSTRG.16845	0.683333	1.30333	4.70667	6.04	--	-	-
MSTRG.17055	0.466667	0.803333	2.05333	2.87333	--	-	-
MSTRG.17062	2.25333	4.26333	11.0133	13.0033	--	-	-
MSTRG.17342	0.493333	2.88667	21.6167	38.94	--	PREDICTED: dynamin-related protein 3A-like [Malus domestica]	-
MSTRG.1752	0.376667	0.993333	1.58333	10.0633	--	-	-
MSTRG.17680	12.2167	22.0267	47.1633	79.2367	--	-	-
MSTRG.17681	0.69	1.53	2.77667	4.97333	--	-	-
MSTRG.18428	0.953333	1.62333	1.94667	2.45	XBOS33	PREDICTED: E3 ubiquitin-protein ligase XBAT33-like [Arachis duranensis]	-
MSTRG.18490	1.74333	2.31333	2.67	3.72333	--	-	-
MSTRG.18899	1.03667	2.45333	3.27	11.6433	--	-	-
MSTRG.19453	0.48	1.85667	8.38667	7.20667	--	uncharacterized protein LOC109705667 [Ananas comosus]	-
MSTRG.19517	2.75667	4.66	9.47333	20.4333	bVPE	PREDICTED: legumain [Amborella trichopoda]	-
MSTRG.19745	2.47	2.72667	7.93	16.3733	--	PREDICTED: uncharacterized protein LOC100263351 isoform X2 [Vitis vinifera]	-
MSTRG.20120	16.3133	14.9567	28.6533	55.17	ABCD1	ABC transporter D family member 1 [Asparagus officinalis]	-
MSTRG.20409	4.36667	9.61	7.77333	20.6567	--	PREDICTED: uncharacterized protein LOC103977840 [Musa acuminata subsp. malaccensis] [Musa acuminata]	-
MSTRG.20452	0.95	5	18.2133	26.5633	SCY2	Preprotein translocase subunit SCY2, chloroplastic [Glycine soja]	-
MSTRG.2067	1.27667	2.89667	14.0467	28.1433	--	cytochrome c oxidase subunit 2 (mitochondrion) [Oryza minuta]	-
MSTRG.20717	2.01667	9.01	11.5433	50.0167	--	-	-
MSTRG.21302	0.346667	1.5	6.62	6.67667	RTNLB22	PREDICTED: reticulon-like protein B23 [Elaeis guineensis]	-
MSTRG.21379	8.82667	12.16	24.9633	35.7333	VP22-1	Vacuolar protein sorting-associated protein 1, partial [Ananas comosus]	ko04144//Endocytosis
MSTRG.21489	5.03667	12.22	16.44	26.0067	--	-	-
MSTRG.2180	11.7	14.4733	44.98	80.08	--	Proline--tRNA ligase, partial [Anthurium amnicola]	-
MSTRG.21840	5.88333	6.52667	13.63	50.7467	ALEU	cysteine proteinase [Zea mays]	-
MSTRG.21844	4.46	8.74333	12.11	14.4433	--	PREDICTED: acyl-CoA thioesterase 2 isoform X2 [Brachypodium distachyon]	ko01100//Metabolic pathways;ko01110//Biosynthesis of secondary metabolites;ko00062//Fatty acid elongation;ko01040//Biosynthesis of unsaturated fatty acids
MSTRG.21866	7.09667	8.62	12.08	21.0633	DCAF13	Os01g0238900, partial [Oryza sativa Japonica Group]	-
MSTRG.2199	0.74	0.82	1.51667	3.04333	--	-	-
MSTRG.23496	0.936667	2.55667	2.06333	5.77333	--	-	-
MSTRG.23567	16.35	16.6233	23.27	35.3133	--	-	-
MSTRG.23587	3.83	3.95333	9.40333	23.81	At1g55090	PREDICTED: glutamine-dependent NAD(+) synthetase [Elaeis guineensis]	ko01100//Metabolic pathways;ko00760//Nicotinate and nicotinamide metabolism
MSTRG.2381	13.0967	13.7867	33.5933	91.3267	SFGH	PREDICTED: S-formylglutathione hydrolase [Gossypium arboreum]	-
MSTRG.2551	0.726667	1.68667	3.34667	7.83667	RPOT3-SYL	PREDICTED: DNA-directed RNA polymerase 2A-like isoform X2 [Phoenix dactylifera]	-
MSTRG.2624	50.7267	135.9	379.637	633.177	--	PREDICTED: cyclin-dependent protein kinase inhibitor SMR1-like [Phoenix dactylifera]	-
MSTRG.3000	2.62	4.43667	5.72	19.0867	--	NADH dehydrogenase (ubiquinone) iron-sulfur protein 2 [Ananas comosus]	ko01100//Metabolic pathways;ko00190//Oxidative phosphorylation
MSTRG.3457	1.72333	3.79667	7.97333	12.9733	--	-	-
MSTRG.4013	2.61	6.03	6.96667	11.09	LATE	PREDICTED: zinc finger protein GIS-like [Elaeis guineensis]	-
MSTRG.4042	13.6667	19.57	26.1967	36.3567	--	PREDICTED: uncharacterized protein LOC103978389 [Musa acuminata subsp. malaccensis] [Musa acuminata]	-
MSTRG.4182	9.95333	9.69667	24.01	44.1133	--	ATPase, F0 complex, subunit E, mitochondrial [Cynara cardunculus var. scolymus] [Cynara cardunculus]	-
MSTRG.493	420.687	837.7	1159.03	2225.46	--	-	-
MSTRG.5074	2.81333	5.34667	12.34	28.3433	--	protein kish [Ananas comosus]	-
MSTRG.6171	1.22333	2.65667	4.15	9.24333	--	-	ko04141//Protein processing in endoplasmic reticulum
MSTRG.621	18.08	19.68	31.5833	56.6133	snrpe	PREDICTED: small nuclear ribonucleoprotein E-like [Phoenix dactylifera]	ko03040//Spliceosome
MSTRG.7488	1.75	3.3	8.32	8.88667	--	-	-
MSTRG.7593	2.50667	3.80333	9.11667	14.7133	--	-	-
MSTRG.7852	6.51333	6.12	13.8667	35.4233	--	-	-
MSTRG.8325	59.7533	83.7067	98.15	185.997	--	cadmium tolerant 1 [Miscanthus sinensis]	-
MSTRG.8356	0.536667	1.12333	1.32	5.07333	--	PREDICTED: la-related protein 1C-like [Phoenix dactylifera]	-
MSTRG.8491	18.5267	17.6367	37.2733	88.58	EF1	PREDICTED: elongation factor 1-alpha-like [Gossypium raimondii]	ko03013//RNA transport
MSTRG.8752	6.93333	8.83333	13.6867	21.0467	--	hypothetical protein BRADI_3g11930 [Brachypodium distachyon]	-
MSTRG.916	18.1567	22.4533	26.73	45.4433	FAAH	fatty acid amide hydrolase [Asparagus officinalis]	-
MSTRG.9218	0.436667	1.15333	3.51	13.8967	--	-	-
MSTRG.9657	24.1267	29.9233	41.9933	61.5733	ABHD17C	PREDICTED: protein ABHD17C isoform X1 [Elaeis guineensis]	ko00062//Fatty acid elongation
MSTRG.9810	73.91	85.87	133.08	185.797	--	PREDICTED: uncharacterized protein LOC105057955 [Elaeis guineensis]	-
MSTRG.9965	53.8	69.4267	101.033	108.53	--	ankyrin repeat and SOCS box protein 13-like [Asparagus officinalis]	-
ncbi_110017812	9.66	15.7267	21.97	26.1533	LOC110017812	protein CHUP1, chloroplastic-like	-
ncbi_110017878	0.76	1.24	1.93	1.75333	LOC110017878	uncharacterized LOC110017878	-
ncbi_110017886	32.15	50.3233	82.0433	87.2267	LOC110017886	transcription factor MYBS3-like	-
ncbi_110017895	36.1733	46.0867	76.68	104.21	LOC110017895	amino acid permease 6	-
ncbi_110017905	9.05	10.7167	23.52	37.22	LOC110017905	uncharacterized LOC110017905, transcript variant X1	-
ncbi_110017991	41.7867	51.6833	95.79	158.95	LOC110017991	serine carboxypeptidase-like 18	-
ncbi_110017995	32.5033	45.46	54.8533	65.26	LOC110017995	heterogeneous nuclear ribonucleoprotein A1, A2/B1 homolog, transcript variant X1	-
ncbi_110018004	13.1967	21.78	41.3433	61.5367	LOC110018004	protein DMR6-LIKE OXYGENASE 2-like	-
ncbi_110018029	24.71	40.0267	46.0267	145.46	LOC110018029	magnesium protoporphyrin IX methyltransferase, chloroplastic	ko01100//Metabolic pathways;ko01110//Biosynthesis of secondary metabolites;ko00860//Porphyrin and chlorophyll metabolism
ncbi_110018092	3.45333	5.76333	7.59667	21.91	LOC110018092	cyclin-U1-1-like	-
ncbi_110018154	22.6733	35.1833	42.8267	70.7133	LOC110018154	uncharacterized LOC110018154, transcript variant X1	-
ncbi_110018180	7.26333	8.54333	14.0233	19.7967	LOC110018180	4'-phosphopantetheinyl transferase HetI-like	ko00770//Pantothenate and CoA biosynthesis
ncbi_110018183	5.04667	6.92333	10.12	9.59667	LOC110018183	DNA oxidative demethylase ALKBH2, transcript variant X1	-
ncbi_110018197	44.34	63.3433	99.4833	148.977	LOC110018197	uncharacterized LOC110018197	-
ncbi_110018205	12.1867	18.57	17.06	29.0967	LOC110018205	nudix hydrolase 10-like	-
ncbi_110018218	42.9433	60.5867	57.66	89.6167	LOC110018218	uncharacterized LOC110018218	-
ncbi_110018269	85.49	110.5	133.737	190.5	LOC110018269	transcription factor DIVARICATA-like	-
ncbi_110018352	173.673	310.88	335.85	623.88	LOC110018352	sodium-coupled neutral amino acid transporter 2-like	-
ncbi_110018360	4.04	3.50333	8.03333	16.2867	LOC110018360	uncharacterized LOC110018360	-
ncbi_110018372	10.12	14.62	23.62	27.3633	LOC110018372	uncharacterized aarF domain-containing protein kinase At1g71810, chloroplastic	-
ncbi_110018408	121.813	203.34	218.61	388.54	LOC110018408	ferric reduction oxidase 6-like, transcript variant X1	-
ncbi_110018409	0.256667	0.343333	1.18	4.34	LOC110018409	NAC domain-containing protein 10-like	-
ncbi_110018410	26.7967	23.36	47.0033	86.57	LOC110018410	protein pleiotropic regulatory locus 1-like	ko03040//Spliceosome
ncbi_110018418	20.07	25.23	38.1767	43.0933	LOC110018418	G patch domain-containing protein 8	-
ncbi_110018470	1.74667	4.13333	6.25667	13.3467	LOC110018470	33 kDa ribonucleoprotein, chloroplastic-like, transcript variant X1	ko03013//RNA transport;ko03015//mRNA surveillance pathway;ko03018//RNA degradation
ncbi_110018513	0.5	1.59333	1.68333	4.29333	LOC110018513	cytochrome b561 and DOMON domain-containing protein At2g04850-like	-
ncbi_110018517	0.52	1.19333	2.32333	3.86667	LOC110018517	uncharacterized LOC110018517	-
ncbi_110018525	2.19333	3.70333	5.3	15.6067	LOC110018525	linoleate 9S-lipoxygenase 6-like	ko00591//Linoleic acid metabolism
ncbi_110018530	92.8333	97.69	147.97	189.477	LOC110018530	pre-mRNA-processing factor 39	-
ncbi_110018549	3.80333	5.57333	10.55	14.6333	LOC110018549	cycloartenol-C-24-methyltransferase 1-like	ko01100//Metabolic pathways;ko01110//Biosynthesis of secondary metabolites;ko00100//Steroid biosynthesis
ncbi_110018582	5.76667	8.89667	15.55	27.2767	LOC110018582	HBS1-like protein, transcript variant X1	ko03015//mRNA surveillance pathway
ncbi_110018646	90.6867	99.7533	122.097	196.483	LOC110018646	protein spotted leaf 11-like	-
ncbi_110018685	3.92333	6.41667	6.2	11.6233	LOC110018685	uncharacterized LOC110018685	-
ncbi_110018748	5.88667	8.91	11.0667	13.7	LOC110018748	uncharacterized LOC110018748	-
ncbi_110018756	20.3433	25.42	31.7433	41.48	LOC110018756	kelch domain-containing protein 4, transcript variant X1	-
ncbi_110018762	13.57	19.88	33.2733	46.2333	LOC110018762	protein FAR1-RELATED SEQUENCE 5-like, transcript variant X1	-
ncbi_110018767	3.62667	3.66	5.52667	8.78333	LOC110018767	chaperone protein dnaJ 20, chloroplastic-like	-
ncbi_110018818	6.23667	9.08333	10.27	15.02	LOC110018818	AUGMIN subunit 8-like	-
ncbi_110018829	12.3333	19.4067	16.6233	25.1	LOC110018829	AMSH-like ubiquitin thioesterase 2	ko04144//Endocytosis
ncbi_110018849	11.08	12.24	15.5967	22.49	LOC110018849	probable serine/threonine-protein kinase PBL19	-
ncbi_110018885	86.6167	180.667	284.877	330.997	LOC110018885	sorbitol dehydrogenase-like	ko01100//Metabolic pathways;ko00040//Pentose and glucuronate interconversions;ko00051//Fructose and mannose metabolism
ncbi_110018947	6.96667	6.39	20.6967	101.18	LOC110018947	phosphoribulokinase, chloroplastic	ko01100//Metabolic pathways;ko01200//Carbon metabolism;ko00710//Carbon fixation in photosynthetic organisms
ncbi_110018984	19.0967	24.09	29.4767	59.6833	LOC110018984	U-box domain-containing protein 4-like	-
ncbi_110019001	141.483	283.107	413.75	670.143	LOC110019001	uncharacterized protein At3g50808-like	-
ncbi_110019057	22.8233	35.0933	48.62	54.85	LOC110019057	50S ribosomal protein 6, chloroplastic	-
ncbi_110019091	43.56	50.8133	88.8233	107.637	LOC110019091	pre-mRNA splicing factor SR-like 1, transcript variant X1	ko03040//Spliceosome
ncbi_110019115	40.7167	67.43	94.5933	120.553	LOC110019115	heavy metal-associated isoprenylated plant protein 39-like, transcript variant X1	-
ncbi_110019162	5.49	4.95	9.06333	16.3567	LOC110019162	pentatricopeptide repeat-containing protein At1g05600-like	-
ncbi_110019165	2.95	4.47333	8.04333	34.3767	LOC110019165	uncharacterized LOC110019165	-
ncbi_110019166	27.9833	34.61	57.09	99.3733	LOC110019166	egg cell-secreted protein 1.4-like	-
ncbi_110019192	7.40333	9.10667	13.79	16.0367	LOC110019192	PGR5-like protein 1A, chloroplastic	-
ncbi_110019204	11.8567	18.27	22.3767	31.0667	LOC110019204	30S ribosomal protein S16-2, chloroplastic/mitochondrial	ko03010//Ribosome
ncbi_110019222	8.84	11.7933	21.2333	30.4467	LOC110019222	armadillo repeat-containing protein 7, transcript variant X1	-
ncbi_110019256	36.5333	52.4467	65.49	88.7967	LOC110019256	protein MIZU-KUSSEI 1-like, transcript variant X1	-
ncbi_110019263	21.4567	22.8133	30.4867	51.07	LOC110019263	sterol 3-beta-glucosyltransferase UGT80B1, transcript variant X1	-
ncbi_110019385	3.01	4.6	6.54333	12.2567	LOC110019385	peptidyl-prolyl cis-trans isomerase CYP38, chloroplastic	-
ncbi_110019392	15.4733	17.8833	31.3967	40.96	LOC110019392	uncharacterized LOC110019392	-
ncbi_110019410	11.5733	13.88	20.1533	32.71	LOC110019410	uncharacterized LOC110019410	-
ncbi_110019465	24.65	22.82	34.5033	51.65	LOC110019465	AP2-like ethylene-responsive transcription factor PLT2, transcript variant X1	-
ncbi_110019477	0.933333	2.82	6.83667	17.0867	LOC110019477	transcription factor ILI5	-
ncbi_110019499	171.577	285.493	412.587	701.56	LOC110019499	BEL1-like homeodomain protein 1	-
ncbi_110019537	8.17667	8.01333	13.5233	20.5333	LOC110019537	uncharacterized LOC110019537, transcript variant X1	-
ncbi_110019543	1.05	1.69333	4.35333	10.1433	LOC110019543	glucose-6-phosphate 1-dehydrogenase, chloroplastic-like	ko01100//Metabolic pathways;ko01110//Biosynthesis of secondary metabolites;ko01200//Carbon metabolism;ko00480//Glutathione metabolism;ko00030//Pentose phosphate pathway
ncbi_110019544	0.34	1.12333	4.23667	4.07667	LOC110019544	acylphosphatase-like	ko00620//Pyruvate metabolism
ncbi_110019557	19.7467	33.0767	45.9333	47.35	LOC110019557	uncharacterized protein At5g43822, transcript variant X1	-
ncbi_110019648	28.04	35.8067	44.91	72.43	LOC110019648	uncharacterized protein At4g14450, chloroplastic-like	-
ncbi_110019710	20.1967	27.87	34.2767	41.6367	LOC110019710	serine/threonine-protein kinase ATG1c-like, transcript variant X1	ko04136//Autophagy - other eukaryotes
ncbi_110019725	34.9733	43.7767	61.13	75.23	LOC110019725	30S ribosomal protein S17, chloroplastic	ko03010//Ribosome
ncbi_110019753	0.106667	0.24	0.46	0.58	LOC110019753	uncharacterized LOC110019753	-
ncbi_110019764	10.48	13.0167	16.5833	21.14	LOC110019764	uncharacterized LOC110019764, transcript variant X1	-
ncbi_110019861	2.03	5.42667	16.2867	16.7333	LOC110019861	fructan 1-exohydrolase-like, transcript variant X1	-
ncbi_110019866	12.5233	29.3833	58.3167	83.1267	LOC110019866	uncharacterized LOC110019866	-
ncbi_110019913	12.2267	12.74	22.5733	45.5067	LOC110019913	putative uncharacterized protein DDB_G0277003, transcript variant X1	-
ncbi_110019937	6.17	7.25	10.0933	12.7867	LOC110019937	uncharacterized LOC110019937, transcript variant X1	-
ncbi_110020020	23.26	28.4833	41.29	70.8633	LOC110020020	glycolipid transfer protein 2-like	-
ncbi_110020027	4.71	5.11	8.27	16.4633	LOC110020027	thioredoxin-like 3-1, chloroplastic	-
ncbi_110020028	14.6233	24.22	64.24	168.25	LOC110020028	uncharacterized LOC110020028	-
ncbi_110020073	1.18667	2.22667	7.49667	16.0333	LOC110020073	ethylene-responsive transcription factor ERF098-like	-
ncbi_110020132	22.8633	35.96	40.5867	54.23	LOC110020132	protein indeterminate-domain 11	-
ncbi_110020139	4.67333	6.81	12.5167	25.8567	LOC110020139	outer envelope pore protein 24, chloroplastic-like	-
ncbi_110020209	32.5867	37.75	53.5567	70.4267	LOC110020209	uncharacterized LOC110020209	-
ncbi_110020224	17.8433	20.8733	29.5133	35.9933	LOC110020224	casein kinase 1-like	-
ncbi_110020311	25.0367	30.6133	45.77	61.9167	LOC110020311	beta-amylase 3, chloroplastic	-
ncbi_110020316	6.12667	10.6467	21.7867	19.9867	LOC110020316	growth-regulating factor 4-like, transcript variant X1	-
ncbi_110020317	3.41667	13.3667	33.68	48.5467	LOC110020317	homeobox-leucine zipper protein ATHB-21-like	-
ncbi_110020377	1.76333	2.82	2.44667	4.62	LOC110020377	uncharacterized LOC110020377	-
ncbi_110020381	22.4033	28.5567	35.3167	57.9567	LOC110020381	WD repeat-containing protein 91 homolog, transcript variant X1	-
ncbi_110020385	2.83667	3.32333	6.14667	16.4833	LOC110020385	uncharacterized LOC110020385	-
ncbi_110020403	0	0.816667	137.923	63.3667	LOC110020403	expansin-like A1	-
ncbi_110020451	10.6867	13.48	14.0633	22.69	LOC110020451	F-box/LRR-repeat protein 10	-
ncbi_110020469	11.21	14.13	19.3467	23.91	LOC110020469	uncharacterized protein At2g39795, mitochondrial	-
ncbi_110020512	0.53	0.58	0.753333	1.08333	LOC110020512	uncharacterized LOC110020512	-
ncbi_110020525	13.0467	21.1533	32.3433	36.9233	LOC110020525	probable BOI-related E3 ubiquitin-protein ligase 3	-
ncbi_110020547	1.34	2.21333	4.65667	13.0533	LOC110020547	vacuolar protein sorting-associated protein 52 A-like	-
ncbi_110020548	1.56	3.58	6.15	9.99	LOC110020548	GTP-binding protein TypA/BipA homolog	-
ncbi_110020558	58.0367	70.6733	120.417	198.237	LOC110020558	F-box/kelch-repeat protein SKIP20	-
ncbi_110020592	23.63	40.31	49.03	80.11	LOC110020592	beta-hexosaminidase 1	ko01100//Metabolic pathways;ko00520//Amino sugar and nucleotide sugar metabolism;ko00531//Glycosaminoglycan degradation;ko00511//Other glycan degradation;ko00603//Glycosphingolipid biosynthesis - globo and isoglobo series;ko00604//Glycosphingolipid biosynthesis - ganglio series
ncbi_110020657	7.91667	13.19	14.29	29.7333	LOC110020657	glucose-1-phosphate adenylyltransferase large subunit 3, chloroplastic/amyloplastic	ko01100//Metabolic pathways;ko01110//Biosynthesis of secondary metabolites;ko00500//Starch and sucrose metabolism;ko00520//Amino sugar and nucleotide sugar metabolism
ncbi_110020659	5.79667	6.12333	10.7067	18.9467	LOC110020659	rRNA methyltransferase 3, mitochondrial-like	-
ncbi_110020730	0.336667	0.773333	1.72	2.54667	LOC110020730	protein FAR1-RELATED SEQUENCE 5-like	-
ncbi_110020736	77.39	124.83	125.29	169.693	LOC110020736	mechanosensitive ion channel protein 2, chloroplastic, transcript variant X1	-
ncbi_110020799	87.6033	151.887	138.147	209.51	LOC110020799	monothiol glutaredoxin-S10-like, transcript variant X1	-
ncbi_110020810	21.4967	22.8433	35.8	45.9033	LOC110020810	uncharacterized LOC110020810	-
ncbi_110020869	14.6267	14.1267	24.09	43.8967	LOC110020869	probable purine permease 11, transcript variant X1	-
ncbi_110020873	8.45	11.7933	23.3633	43.9633	LOC110020873	uncharacterized LOC110020873	-
ncbi_110020880	1.05	2.04667	2.85333	3.67667	LOC110020880	polygalacturonase-like	ko01100//Metabolic pathways;ko00040//Pentose and glucuronate interconversions
ncbi_110020897	12.76	16.61	24.4733	26.3233	LOC110020897	uncharacterized LOC110020897, transcript variant X1	-
ncbi_110020917	0.42	1.57667	3.52667	4.04667	LOC110020917	gibberellin 20 oxidase 1-D-like	-
ncbi_110020931	3.68667	6.92	7.81667	10.0733	LOC110020931	transcription factor TCP2-like, transcript variant X1	-
ncbi_110020938	16.0133	38.76	40.48	63.5533	LOC110020938	F-box protein At1g67340-like	-
ncbi_110020939	3.46	4.68	9.70333	16.77	LOC110020939	uncharacterized LOC110020939	-
ncbi_110020991	20.7467	28.75	35.41	47.93	LOC110020991	50S ribosomal protein L21, chloroplastic	ko03010//Ribosome
ncbi_110020997	0.25	0.256667	0.53	1.59333	LOC110020997	indole-3-pyruvate monooxygenase YUCCA2-like	ko01100//Metabolic pathways;ko00380//Tryptophan metabolism
ncbi_110021039	5.81667	9.09333	12.5267	16.4333	LOC110021039	putative E3 ubiquitin-protein ligase XBAT35	-
ncbi_110021047	13.14	18.9533	29.38	27.24	LOC110021047	probable serine/threonine-protein kinase PIX13	-
ncbi_110021052	45.0367	80.9567	154.707	427.777	LOC110021052	plastocyanin-like	ko00195//Photosynthesis
ncbi_110021086	15.66	25.3433	30.5167	49.0867	LOC110021086	calcium-dependent protein kinase 26	ko04626//Plant-pathogen interaction
ncbi_110021087	7.98	9.81667	14.32	26.4233	LOC110021087	uncharacterized LOC110021087	-
ncbi_110021144	52.92	64.96	117.9	176.393	LOC110021144	pyruvate kinase isozyme G, chloroplastic, transcript variant X1	ko01100//Metabolic pathways;ko01110//Biosynthesis of secondary metabolites;ko01200//Carbon metabolism;ko01230//Biosynthesis of amino acids;ko00230//Purine metabolism;ko00010//Glycolysis / Gluconeogenesis;ko00620//Pyruvate metabolism
ncbi_110021283	5.76667	9.15	13.58	14.3933	LOC110021283	uncharacterized protein At1g04910, transcript variant X1	-
ncbi_110021361	23.0033	21.5333	31.8733	50.7067	LOC110021361	uncharacterized LOC110021361	-
ncbi_110021372	94.4033	153.983	249.837	350.317	LOC110021372	homeobox-leucine zipper protein HOX20-like	-
ncbi_110021375	19.9833	23.78	57.02	89.4067	LOC110021375	uncharacterized LOC110021375, transcript variant X1	-
ncbi_110021400	2.53667	3.43667	13.08	26.3533	LOC110021400	protein TIC 62, chloroplastic	-
ncbi_110021417	2.77333	4.30333	10.13	15.3333	LOC110021417	transcription factor MYB24-like, transcript variant X1	ko04626//Plant-pathogen interaction
ncbi_110021422	4.86	8.1	11.2667	13.0967	LOC110021422	protein EXORDIUM-like 2	-
ncbi_110021436	4.06667	6.47333	8.47333	20.75	LOC110021436	haloacid dehalogenase-like hydrolase domain-containing protein At4g39970	-
ncbi_110021473	4.36	14.9767	93.5367	91.0167	LOC110021473	probable strigolactone esterase DAD2	-
ncbi_110021498	23.0067	21.8833	32.7933	55.3867	LOC110021498	serine/threonine-protein kinase STY46-like	-
ncbi_110021572	15.78	23.41	29.5833	46.6633	LOC110021572	SWI/SNF-related matrix-associated actin-dependent regulator of chromatin subfamily A-like protein 1, transcript variant X1	-
ncbi_110021597	105.377	180.437	198.29	429.353	LOC110021597	chlorophyll a-b binding protein CP26, chloroplastic	ko01100//Metabolic pathways;ko00196//Photosynthesis - antenna proteins
ncbi_110021645	75.7167	178.197	257.507	671.537	LOC110021645	chlorophyll a-b binding protein CP24 10A, chloroplastic	-
ncbi_110021651	12.1033	14.5467	17.9967	25.9267	LOC110021651	65-kDa microtubule-associated protein 7-like, transcript variant X1	-
ncbi_110021678	10.47	17.2667	23.7067	47.57	LOC110021678	methionine aminopeptidase 1D, chloroplastic/mitochondrial-like	-
ncbi_110021683	0.993333	1.47	1.99333	2.63667	LOC110021683	telomerase reverse transcriptase, transcript variant X1	-
ncbi_110021699	30.99	49.1133	60.96	76.0233	LOC110021699	protein RDM16	ko03040//Spliceosome
ncbi_110021720	56.62	89.0533	76.99	120.903	LOC110021720	probable CCR4-associated factor 1 homolog 7	ko03018//RNA degradation
ncbi_110021727	16.31	22.0433	26.7233	35.62	LOC110021727	chloride channel protein CLC-e	-
ncbi_110021732	29.1967	50.2267	85.37	83.9667	LOC110021732	uncharacterized LOC110021732	-
ncbi_110021757	34.5667	69.3267	153.907	229.697	LOC110021757	uncharacterized LOC110021757	-
ncbi_110021771	70.88	99.8033	153.2	193.007	LOC110021771	actin-depolymerizing factor 11-like, transcript variant X1	-
ncbi_110021786	30.8067	33.93	50.2433	68.5767	LOC110021786	tankyrase-2	-
ncbi_110021791	118.893	128.67	222.72	302.747	LOC110021791	uncharacterized LOC110021791	-
ncbi_110021806	14.6433	17.76	22.1133	41.2867	LOC110021806	uncharacterized LOC110021806	-
ncbi_110021885	8.23333	8.94333	13.6433	21.3233	LOC110021885	SUPPRESSOR OF GAMMA RESPONSE 1-like	-
ncbi_110021905	1.73667	2.51333	2.47	3.57667	LOC110021905	probable peroxygenase 3	ko00073//Cutin, suberine and wax biosynthesis
ncbi_110021971	52.6333	55.9067	88.0533	116.867	LOC110021971	uncharacterized LOC110021971	-
ncbi_110021972	11.3	17.05	22.4633	35.74	LOC110021972	uncharacterized LOC110021972, transcript variant X1	-
ncbi_110021977	1.48667	2.87333	5.92333	5.91667	LOC110021977	NAC transcription factor 47-like	-
ncbi_110022024	2.92	3.92667	6.04333	6.77667	LOC110022024	pentatricopeptide repeat-containing protein At5g39980, chloroplastic	-
ncbi_110022026	14.6	17.87	20.1133	30.74	LOC110022026	phosphatidylinositol/phosphatidylcholine transfer protein SFH2-like	-
ncbi_110022047	4.93	8.38333	14.7	16	LOC110022047	probable F-box protein At2g36090	-
ncbi_110022050	5.08333	9.59	10.7833	16.58	LOC110022050	cysteine-rich repeat secretory protein 2-like	-
ncbi_110022084	16.9167	20.2167	37.58	67.3333	LOC110022084	uncharacterized LOC110022084	-
ncbi_110022097	11.7467	17.0733	27.5833	36.7633	LOC110022097	prostatic spermine-binding protein-like	-
ncbi_110022121	0.39	0.67	1.71667	3.96667	LOC110022121	probable calcium-transporting ATPase 5, plasma membrane-type	-
ncbi_110022127	13.9733	19.2233	22.5133	50.7667	LOC110022127	OTU domain-containing protein At3g57810, transcript variant X1	-
ncbi_110022173	0.103333	0.433333	0.44	2.85333	LOC110022173	beta-arabinofuranosyltransferase RAY1	-
ncbi_110022175	27.61	32.6267	47.1567	70.84	LOC110022175	casein kinase II subunit alpha-2-like	ko03008//Ribosome biogenesis in eukaryotes;ko04712//Circadian rhythm - plant
ncbi_110022265	115.09	152.697	158.08	272.89	LOC110022265	far upstream element-binding protein 1-like	-
ncbi_110022270	12.75	16.2167	19.0433	27.2833	LOC110022270	calmodulin-interacting protein 111	-
ncbi_110022276	18.4733	30.2167	32.5	39.8067	LOC110022276	uncharacterized LOC110022276, transcript variant X1	-
ncbi_110022281	27.3033	32.8567	50.36	79.3167	LOC110022281	uncharacterized LOC110022281, transcript variant X1	-
ncbi_110022311	2.01	2.73	4.84	5.26667	LOC110022311	GDSL esterase/lipase At4g01130-like	-
ncbi_110022360	18.6867	20.6233	33.5	59.5633	LOC110022360	transcription factor PIF3-like, transcript variant X1	ko04075//Plant hormone signal transduction;ko04712//Circadian rhythm - plant
ncbi_110022362	12.49	28.65	21.3467	44.6333	LOC110022362	protein STRICTOSIDINE SYNTHASE-LIKE 10-like	-
ncbi_110022374	3.91	4.83333	7.69333	13.67	LOC110022374	pentatricopeptide repeat-containing protein At3g49730	-
ncbi_110022375	12.6467	21.1433	19.2733	31.4	LOC110022375	lactation elevated protein 1-like	-
ncbi_110022389	15.1567	18.6367	24.72	42.8167	LOC110022389	AP-4 complex subunit sigma	-
ncbi_110022392	12.65	15.89	19.1133	31.7433	LOC110022392	uncharacterized LOC110022392	-
ncbi_110022415	15.9567	20.4633	23.7767	39.6567	LOC110022415	thylakoid lumenal 16.5 kDa protein, chloroplastic	-
[truncated: 644 more rows]

## Sheet: profile9
id	S0	S1	S2	S3	Symbol	Description	Pathway
[truncated: 1,453 more rows]

[truncated: 3 more sheets: profile0, profile6, peofile11]
