# Supplementary material for: Transcriptome Analysis Reveals Endogenous Hormone Changes during Spike Development in Phalaenopsis
Source: Int J Mol Sci. 2022 Sep 9;23(18):10461. doi: 10.3390/ijms231810461 (PMC9499595; doi:10.3390/ijms231810461)
Supplement: Supplementary file 1 [file ijms-23-10461-s001.zip › Table S6.xlsx]

## Sheet: Sheet1
Table S6 DEGs related to 5 kinds of plant hormones
Plant hormone	Symbol	Gene-id	S0-1_fpkm	S0-2_fpkm	S0-3_fpkm	Average	S1-1_fpkm	S1-2_fpkm	S1-3_fpkm	Average	S2-1_fpkm	S2-2_fpkm	S2-3_fpkm	Average	S3-1_fpkm	S3-2_fpkm	S3-3_fpkm	Average	Description
GA	KAO	ncbi_110026319	20.86	20.14	26	22.3333	29.33	32.44	35.63	32.4667	37.84	46.65	41.04	41.8433	14.25	12.45	16.95	14.55	ent-kaurenoic acid oxidase-like
GA	GA2OX	ncbi_110021750	11.17	13.91	9.41	11.4967	8.68	10.9	8.75	9.44333	27.88	30.33	15.14	24.45	17.16	31.35	22.73	23.7467	gibberellin 2-beta-dioxygenase 2-like
GA	GA2OX	ncbi_110029670	176.92	173.23	166.1	172.083	186.46	189.2	169.8	181.82	80.5	67.02	84.09	77.2033	51.49	50.6	40.19	47.4267	gibberellin 2-beta-dioxygenase 1
GA	GA44OX	ncbi_110019156	18.16	19.58	19	18.9133	18.9	21.66	19.79	20.1167	3.26	4.75	1.7	3.23667	9.12	15.93	2.37	9.14	gibberellin 20 oxidase 1-D-like
GA	TF	ncbi_110018384	4.74	4.41	3.1	4.08333	4.24	4.34	2.34	3.64	9.72	14.83	14.5	13.0167	5.83	3.39	4.04	4.42	transcription factor PIF4-like
GA	TF	ncbi_110028745	9.24	10.76	11.54	10.5133	12.76	15.04	11.63	13.1433	48.8	26.7	41.83	39.11	65.65	31.92	57.04	51.5367	transcription factor PIF4-like, transcript variant X1
GA	GID1	ncbi_110030604	103.08	113.71	105.28	107.357	196.15	188.74	198.93	194.607	89.08	76.26	66.8	77.38	79.08	61.5	87.95	76.1767	gibberellin receptor GID1C-like, transcript variant X1
ABA	CYP707A	ncbi_110030934	154.09	160.4	163.39	159.293	240.06	254.88	221.87	238.937	14.96	18.17	16.93	16.6867	12.21	16.77	19.97	16.3167	abscisic acid 8'-hydroxylase 3-like
ABA	CYP707A	ncbi_110037185	15.69	16.53	19.69	17.3033	43.09	53.25	50.57	48.97	46.83	41.7	36.69	41.74	38.22	27.03	32.2	32.4833	abscisic acid 8'-hydroxylase 3-like
ABA	CYP707A	ncbi_110039063	0.31	0.31	0	0.206667	5.4	3.37	3.3	4.02333	4.08	0	0	1.36	0	0	1.98	0.66	abscisic acid 8'-hydroxylase 3-like
ABA	PYR	ncbi_110019816	68.98	64.02	63.29	65.43	110.42	107.91	124.63	114.32	60.62	58.88	50.22	56.5733	55.57	53.66	45.66	51.63	abscisic acid receptor PYL8-like
ABA	PP2C	ncbi_110022579	32.89	33.21	30.47	32.19	31.43	31.77	26.66	29.9533	6.61	7.34	7.89	7.28	9.25	9.24	5.5	7.99667	probable protein phosphatase 2C 50
ABA	PP2C	ncbi_110035791	17.14	13.59	14.86	15.1967	39.19	39.93	52.77	43.9633	11.98	24.93	14.3	17.07	21.55	31.37	17.44	23.4533	probable protein phosphatase 2C 51
ABA	SnRK2	ncbi_110025991	12.7	8.99	10.47	10.72	23.11	21.61	21.88	22.2	21.95	22.19	19.39	21.1767	17.98	13.96	18.71	16.8833	serine/threonine-protein kinase SAPK2-like, transcript variant X1
ABA	SnRK2	ncbi_110018107	41.14	32.83	40.04	38.0033	38.05	29.78	31.84	33.2233	78.28	77.59	63.41	73.0933	58.11	50.77	79.09	62.6567	serine/threonine-protein kinase SAPK7-like, transcript variant X1
ABA	SnRK2	ncbi_110033146	130.47	98.51	117.86	115.613	225.54	224.65	250.12	233.437	96.68	70.84	74.41	80.6433	94.92	140.98	96.33	110.743	serine/threonine-protein kinase SAPK10-like
ABA	ABF	ncbi_110026323	7.19	8.48	8.91	8.19333	18.21	21.92	16.11	18.7467	7.18	0	6	4.39333	0	21.07	2.09	7.72	bZIP transcription factor TRAB1-like
SA	TGA	ncbi_110022479	6.14	11.46	8.97	8.85667	9.46	8.5	6.7	8.22	19.56	22.16	17.02	19.58	34.2	59.76	40.35	44.77	transcription factor TGA1-like, transcript variant X1
SA	TGA	ncbi_110024044	2.61	1.63	2.59	2.27667	0.66	1.31	1.34	1.10333	2.87	6.97	4.5	4.78	4.02	7.02	4.18	5.07333	bZIP transcription factor TGA10-like, transcript variant X1
SA	TGA	ncbi_110027606	3.9	6.81	1.06	3.92333	1.75	0.56	1.34	1.21667	4.29	11.11	1.49	5.63	6	6.99	0	4.33	transcription factor TGA2.2-like
SA	NPR1	ncbi_110029720	14.57	17.95	18.07	16.8633	39.68	37	39.66	38.78	12.56	18.3	22.3	17.72	10.54	19.95	14.63	15.04	BTB/POZ domain and ankyrin repeat-containing protein NPR1-like
SA	NPR1	ncbi_110021687	49.66	51.98	57.25	52.9633	49.97	56.49	54.77	53.7433	20.26	19.68	27.68	22.54	26.17	66.68	47.66	46.8367	BTB/POZ domain and ankyrin repeat-containing protein NPR5-like
Auxin	YUCs	ncbi_110028281	3.26	2.93	3.56	3.25	2.41	1.5	1.07	1.66	5.74	12.54	11.99	10.09	4.01	7.01	0	3.67333	indole-3-pyruvate monooxygenase YUCCA2-like
Auxin	YUCs	ncbi_110032528	2.95	2.94	2.86	2.91667	0.44	0.38	1.61	0.81	23.02	6.99	4.51	11.5067	4.03	14.07	10.47	9.52333	probable indole-3-pyruvate monooxygenase YUCCA5
Auxin	SAUR	ncbi_110019015	2.45	7.33	2.67	4.15	0.82	1.75	2.01	1.52667	45.75	28.75	36.54	37.0133	11.3	3.29	7.84	7.47667	auxin-responsive protein SAUR50-like
Auxin	SAUR	ncbi_110021149	5.49	7.03	4.27	5.59667	3.15	5.39	3.22	3.92	17.22	3.35	28.78	16.45	14.45	58.93	35.1	36.16	auxin-responsive protein SAUR50-like
Auxin	SAUR	ncbi_110037765	7.58	8.39	16.52	10.83	6.21	16.39	9.68	10.76	22.19	39.52	19.32	27.01	82.79	113.01	80.78	92.1933	auxin-responsive protein SAUR32-like, transcript variant X1
Auxin	SAUR	ncbi_110028722	6.99	6.33	9	7.44	6.39	10.91	10.95	9.41667	47.44	18.97	8.74	25.05	31.23	30.69	77.2	46.3733	auxin-responsive protein SAUR71-like
Auxin	ARF	ncbi_110021167	41.98	50.6	54.36	48.98	48.62	50.71	55.25	51.5267	23.27	29.62	22.63	25.1733	23.57	34.32	26.87	28.2533	auxin response factor 3-like, transcript variant X1
Auxin	AUX/IAA	ncbi_110021205	67.57	64.38	70.08	67.3433	39.88	37.44	40.51	39.2767	74.59	119.86	113.9	102.783	109.51	91.25	87.76	96.1733	auxin-responsive protein IAA7-like, transcript variant X1
Auxin	AUX1	ncbi_110033312	24.87	17.21	18.5	20.1933	10.4	10.05	7.21	9.22	33.42	19.98	29.54	27.6467	3.6	11	5.62	6.74	auxin transporter-like protein 2
Auxin	AUX1	ncbi_110035663	73.6	61.92	75.14	70.22	48.32	49.04	66.45	54.6033	13.76	11.14	23.96	16.2867	9.63	5.61	3.34	6.19333	auxin transporter-like protein 2
Cytokinine	CYP735A	ncbi_110028538	3.4	0.68	2.97	2.35	18.95	18.91	19.56	19.14	11.96	10.17	9.37	10.5	14.64	9.14	10.89	11.5567	cytokinin hydroxylase-like
Cytokinine	CKX	ncbi_110024452	2.05	0.88	0.32	1.08333	0.98	0.17	0.24	0.463333	2.57	3.75	5.38	3.9	0	0	0	0	cytokinin dehydrogenase 5
Cytokinine	CKX	ncbi_110032648	1	1.19	0.87	1.02	4.14	2.62	3.93	3.56333	0	1.7	0.91	0.87	1.22	0	1.27	0.83	cytokinin dehydrogenase 3-like
Cytokinine	CRE1	ncbi_110030657	16.48	18.56	17.42	17.4867	27.68	29.4	25.52	27.5333	10.5	13.42	12.7	12.2067	15.47	16.89	22.54	18.3	probable histidine kinase 5
Cytokinine	CRE1	ncbi_110038857	74.96	76.5	65.99	72.4833	82.48	88.87	79.97	83.7733	27.2	29.94	27.14	28.0933	23.67	25.11	24.64	24.4733	probable histidine kinase 6
Cytokinine	B-ARR	ncbi_110021721	46.4	38.53	44.18	43.0367	52.58	44.78	39.41	45.59	13.31	17.54	18	16.2833	19.86	12.78	22.15	18.2633	two-component response regulator ORR23, transcript variant X1
