# Supplementary material for: Transcriptome Analysis Reveals Endogenous Hormone Changes during Spike Development in Phalaenopsis
Source: Int J Mol Sci. 2022 Sep 9;23(18):10461. doi: 10.3390/ijms231810461 (PMC9499595; doi:10.3390/ijms231810461)
Supplement: Supplementary file 1 [file ijms-23-10461-s001.zip › Table S8.xlsx]

## Sheet: Sheet1
Table S8 8 genes' expression levels in the four status of spike initial development
	PACT4			ncbi_110039291（FD）						ncbi_110037566(FRI)						ncbi_110033833(SOC1)						ncbi_110038561(AP1)						ncbi_110033382(SPK1)						ncbi_110026134(bHLH35)						ncbi_110019156(GA20OX)						ncbi_110030934（ABA 8'-hydroxylase）
Sample Name	Cт Mean	Mean		Cт Mean	ΔCт Mean	ΔCт Mean Mean	ΔΔCт	RQ		Cт Mean	ΔCт Mean	ΔCт Mean Mean	ΔΔCт	RQ		Cт Mean	ΔCт Mean	ΔCт Mean Mean	ΔΔCт	RQ		Cт Mean	ΔCт Mean	ΔCт Mean Mean	ΔΔCт	RQ		Cт Mean	ΔCт Mean	ΔCт Mean Mean	ΔΔCт	RQ		Cт Mean	ΔCт Mean	ΔCт Mean Mean	ΔΔCт	RQ		Cт Mean	ΔCт Mean	ΔCт Mean Mean	ΔΔCт	RQ		Cт Mean	ΔCт Mean	ΔCт Mean Mean	ΔΔCт
S0	22.9883	23.0159		24.3504	1.33448	1.34906	-0.0145798	1.01016		24.3675	1.35158	1.44175	-0.0901737	1.0645		22.9509	-0.0650145	-0.0179056	-0.047109	1.03319		23.9111	0.895248	0.976866	-0.081618	1.0582		27.1171	4.10115	4.03703	0.0641251	0.956525		30.6563	7.64036	7.72974	-0.0893784	1.06391		24.1216	1.10572	1.14311	-0.037398	1.02626		22.2925	-0.723393	-0.645673	-0.07772
	23.0433			24.3504	1.33449		-0.0145645	1.01015		24.3665	1.35058		-0.091177	1.06524		23.0275	0.0116151		0.0295207	0.979746		24.0297	1.01379		0.0369199	0.974734		27.0338	4.01792		-0.0191116	1.01334		30.6756	7.65974		-0.0700035	1.04972		24.1734	1.15754		0.0144227	0.990053		22.33	-0.685876		-0.0402025
	23.0161			24.3941	1.3782		0.0291443	0.980001		24.639	1.62311		0.181351	0.881877		23.0156	-0.000317256		0.0175883	0.987883		24.0375	1.02156		0.0446981	0.969493		27.0079	3.99202		-0.0450134	1.03169		30.905	7.88913		0.159382	0.895409		24.182	1.16609		0.0229753	0.984201		22.4882	-0.527751		0.117922
S1	23.6261	23.5944		25.9795	2.38516		1.0361	0.487643		24.7378	1.14346		-0.298299	1.22969		23.2171	-0.377235		-0.359329	1.28283		24.3796	0.785258		-0.191608	1.14204		28.2373	4.64292		0.605893	0.657064		27.9743	4.37996		-3.34978	10.195		24.2815	0.687144		-0.45597	1.3717		22.183	-1.41137		-0.765701
	23.5445			25.9687	2.37431		1.02525	0.491324		24.6545	1.06011		-0.381644	1.30283		23.0261	-0.568227		-0.550322	1.46441		24.217	0.622657		-0.354209	1.27828		28.6809	5.08657		1.04954	0.483123		27.8971	4.30275		-3.42699	10.7554		24.1636	0.569199		-0.573915	1.48856		22.1276	-1.46677		-0.8211
	23.6125			26.0674	2.47306		1.124	0.458819		24.5788	0.984475		-0.45728	1.37295		23.2572	-0.337163		-0.319258	1.24769		24.3899	0.795523		-0.181342	1.13394		28.5482	4.95383		0.916805	0.529681		28.0212	4.42684		-3.3029	9.86899		24.25	0.65561		-0.487504	1.40202		22.1602	-1.43417		-0.788494
S2	28.1505	28.6326		27.3638	-1.26876		-2.61782	6.13821		29.0564	0.423749		-1.01801	2.02512														31.5115	2.87886		-1.15817	2.23175		33.6388	5.00617		-2.72358	6.60509		29.1669	0.534346		-0.608768	1.52496		29.3785	0.745907		1.39158
	28.9404			27.715	-0.917636		-2.26669	4.81218		29.5228	0.89021		-0.551545	1.46565		26.4964	-2.13616		-2.11826	4.34169		28.7824	0.149783		-0.827083	1.77409		31.7429	3.11031		-0.92672	1.90095		34.5078	5.87517		-1.85457	3.61645		29.9951	1.36248		0.219363	0.858945		30.2936	1.66097		2.30664
	28.8069			27.8621	-0.770503		-2.11956	4.34561		29.9295	1.29685		-0.144904	1.10566		26.7238	-1.90882		-1.89092	3.70871		28.9239	0.291266		-0.6856	1.60837		31.9543	3.32166		-0.715371	1.64191		34.0113	5.37865		-2.35109	5.1021		30.0091	1.37646		0.233346	0.85066		30.4344	1.80176		2.44743
S3	28.0291	27.8672		26.7449	-1.12226		-2.47132	5.54549		28.5159	0.64872		-0.793034	1.73271		25.2677	-2.59952		-2.58161	5.98608		28.2717	0.404549		-0.572316	1.48691		31.2076	3.34041		-0.696618	1.6207		34.7884	6.92118		-0.808564	1.75147		28.8893	1.02207		-0.12104	1.08752		30.1959	2.3287		2.97437
	27.7815			26.45	-1.41715		-2.76621	6.80317		28.2681	0.400864		-1.04089	2.0575		24.9703	-2.89689		-2.87898	7.3563		27.948	0.0808131		-0.896053	1.86097		31.068	3.20079		-0.836238	1.78539		34.9405	7.0733		-0.656441	1.57619		28.7992	0.931969		-0.211145	1.15761		30.1965	2.32932		2.97499
	27.791			26.293	-1.57424		-2.9233	7.5858		28.2408	0.373608		-1.06815	2.09674		24.9599	-2.90733		-2.88942	7.40974		27.964	0.0968444		-0.880021	1.8404		31.1507	3.28352		-0.753504	1.68588		34.5609	6.69375		-1.036	2.05053		28.6302	0.763041		-0.380073	1.30141		30.0276	2.16036		2.80603
id	S0-1_fpkm	S0-2_fpkm	S0-3_fpkm	S1-1_fpkm	S1-2_fpkm	S1-3_fpkm	S2-1_fpkm	S2-2_fpkm	S2-3_fpkm	S3-1_fpkm	S3-2_fpkm	S3-3_fpkm	Symbol	Description	KEGG_A_class	KEGG_B_class	Pathway	K_ID	GO Component	GO Function	GO Process
ncbi_110039291	18.97	13.61	11.58	7.12	3.04	6.85	23.34	22.67	6.96	37.31	24.45	14.56	LOC110039291	protein FD-like	-	-	-	-	-	-	-
ncbi_110037566	13.98	12.05	15.25	11.28	16.33	17.67	2.36	9.18	7.41	0	0	10.32	LOC110037566	truncated FRIGIDA-like protein 1	-	-	-	-	-	-	-
ncbi_110033833	33.69	45.4	39.36	42.47	42.3	41.47	59.72	48.38	45.53	99.79	53.28	72.14	LOC110033833	MADS-box transcription factor 50-like, transcript variant X1	-	-	-	-	-	-	GO:0010467//gene expression;GO:0034645//cellular macromolecule biosynthetic process
ncbi_110038561	21.62	26.33	20.01	18.62	20.51	32.35	11.8	36.3	34.93	2.75	0	11.46	LOC110038561	protein ULTRAPETALA 1-like	-	-	-	-	-	-	-
ncbi_110033382	7.15	5.62	6.56	2.52	3.23	1.54	9.91	6.42	6.9	4.62	8.08	2.41	LOC110033382	transcription factor bHLH94-like	-	-	-	-	-	-	-
ncbi_110026134	3.37	3.36	1.84	15.09	21.26	20.78	9.88	2.4	5.16	3.46	0	3.6	LOC110026134	transcription factor bHLH35	-	-	-	-	-	-	-
ncbi_110025156	53.21	56.22	42.16	37.53	35.17	35.11	29.98	36.88	29.23	19.57	19.54	20.37	LOC110025156	gibberellin 20-oxidase-like protein	-	-	-	-	-	-	-
ncbi_110030934	154.09	160.4	163.39	240.06	254.88	221.87	14.96	18.17	16.93	12.21	16.77	19.97	LOC110030934	abscisic acid 8'-hydroxylase 3-like	Metabolism	Metabolism of terpenoids and polyketides	ko00906//Carotenoid biosynthesis	K09843	-	GO:0016491//oxidoreductase activity;GO:0046906//tetrapyrrole binding;GO:0046914//transition metal ion binding	GO:0044710//single-organism metabolic process
[truncated: 1 more columns]
